# Supplementary material for: Quantitative Proteomics of Synaptosomal Fractions in a Rat Overexpressing Human DISC1 Gene Indicates Profound Synaptic Dysregulation in the Dorsal Striatum
Source: Front Mol Neurosci. 2018 Feb 6;11:26. doi: 10.3389/fnmol.2018.00026 (PMC5808171; doi:10.3389/fnmol.2018.00026)
Supplement: Supplementary file 2 [file Data_Sheet_2.xlsx]

## Sheet: Information
Supplementary Data (xlsx files)
Supplementary Data 1. Label free quantification of the biochemical fractions of tgDISC1 rats.
Supplementary Data 2. Protein identifications data for TMT10plex experiment.
Supplementary Data 3. Quantitative proteomics data of synaptosomal fractions of tgDISC1 and wild type rats in the dorsal striatum by TMT10plex

## Sheet: Supplementary Data 1
										mean scaled abundance					scaled abundance
Accession	Description	Coverage [%]	# Peptides	# PSMs	# Unique Peptides	# Protein Groups	MW [kDa]	Score Mascot: Mascot	Gene Symbol	cytosolic	debris/nuclear	DSS	PSD		cytosolic-Rat1-1	cytosolic-Rat1-2	cytosolic-Rat2-1	cytosolic-Rat2-2	debris/nuclear-Rat1-1	debris/nuclear-Rat1-2	debris/nuclear-Rat2-1	debris/nuclear-Rat2-2	DSS-Rat1-1	DSS-Rat1-2	DSS-Rat2-1	DSS-Rat2-2	PSD-Rat1-1	PSD-Rat1-2	PSD-Rat2-1	PSD-Rat2-2
F1LVA9	Dedicator of cytokinesis 5 OS=Rattus norvegicus GN=Dock5 PE=1 SV=2	2	3	6	2	1	214.5	54	Dock5	3.9	0.8	2	393.2		3.7	8.4	3.9	3.8	3.7	0.6	0.1	1.1	1.5	0.4	4.3	2.6	310	472.9	472.9	310.2
D4A104	Mitochondrial ribosomal protein L45 OS=Rattus norvegicus GN=Mrpl45 PE=1 SV=1	13	3	7	3	1	35.4	39	Mrpl45	2.1	2.6	3.7	391.6		0.9	2.1	4.4	0.4	1.4	2.3	2.1	1.3	1.7	5	0.8	3.6	690.2	96.5	96.5	690.8
D3ZRE7	SWAP complex protein (Predicted), isoform CRA_b OS=Rattus norvegicus GN=Swap70 PE=1 SV=1	9	5	7	5	1	68.7	150	Swap70	1.3	1.7	5.7	391.2		0	0	2.6	0	0	0.1	0	1	0.1	0.3	0	0.3	0.2	797.6	797.6	0.2
Q8K3X8	Heat shock factor-binding protein 1 OS=Rattus norvegicus GN=Hsbp1 PE=3 SV=1	58	4	23	4	1	8.6	502	Hsbp1	5.5	2.7	2.1	389.8		17.9	2	1.1	11.4	2.7	1.4	2	17.1	0.6	1.6	2	2.5	199.8	568.7	568.6	200.6
Q99P99	Histone deacetylase 4 OS=Rattus norvegicus GN=Hdac4 PE=1 SV=2	4	2	7	2	1	118.6	0	Hdac4	4.1	6.2	6.3	383.4		1.4	0.9	1.3	1.1	1.6	2.3	1.9	1	2.3	1.5	2.1	1.5	15.1	775.5	775.5	15.2
Q6AXT0	39S ribosomal protein L37, mitochondrial OS=Rattus norvegicus GN=Mrpl37 PE=2 SV=1	21	6	14	6	1	48.3	222	Mrpl37	8.2	6.2	4.7	380.9		6.9	2.6	7.7	82	3.1	4.8	6.3	35.3	5.8	4.7	2.7	3.8	239.4	476.4	478.8	239.6
F1LVY9	Peptide deformylase OS=Rattus norvegicus GN=Pdf PE=1 SV=2	12	2	4	2	1	25.9	78	Pdf	5.2	12.5	4.5	377.8		247.3	2.2	4.9	1.7	10.5	51.1	5.8	3.4	0.4	3.6	2.2	53.1	111.8	495.4	494	112.8
F1LXC7	Hypothetical protein LOC100362814 OS=Rattus norvegicus GN=LOC100362814 PE=1 SV=3	12	11	43	11	1	144.7	604		7.2	12.8	5.1	374.9		25.2	14.9	2.7	2	6.3	15.2	8.3	22.2	5.3	2.5	89.4	3.8	231	469.7	470.2	231.4
Q07014-2	Isoform LYN B of Tyrosine-protein kinase Lyn OS=Rattus norvegicus GN=Lyn	8	4	25	2	1	56.1	341	Lyn	13.9	8.1	3.5	374.5		41.3	4.4	33.8	4.1	3.6	20.2	13.9	1.1	3.7	3.5	2.7	1.9	203	530.8	528.9	203.2
F1M378	Protein unc-13 homolog A OS=Rattus norvegicus GN=Unc13a PE=1 SV=3	22	27	91	1	1	194.8	1269		11.6	10.7	3.6	374.2		0.5	82.4	1.3	57.2	0.1	96.7	0.7	93.2	1.2	6	0.6	9.1	447.3	178	178	447.7
D3ZH23	Similar to mitochondrial ribosomal protein L41 OS=Rattus norvegicus GN=RGD1560917 PE=4 SV=1	41	5	17	5	1	15.2	322	RGD1560917	4.7	15.6	7.6	372.1		32.3	1.2	5.4	3.6	1.5	22.8	9.3	28.2	4.7	12.3	6.9	7.4	252.3	479.6	479.4	253
F1LQG0	Huntingtin-associated protein 1 OS=Rattus norvegicus GN=Hap1 PE=1 SV=1	8	3	5	3	1	70.2	87	Hap1	13.1	9.2	5.9	371.9		16.8	19.7	9.2	7.3	1.8	7.4	10.3	19.1	7.2	2.4	4.3	17.1	474.9	263.6	263.6	475.2
G3V996	LETM1 domain-containing 1 OS=Rattus norvegicus GN=Letmd1 PE=1 SV=1	30	8	34	8	1	41.9	397	Letmd1	6.3	18.2	3.8	371.7		0.2	3.6	7.3	156.1	41.1	4.1	6.8	32.5	110	2.7	3.4	2.8	257	357.5	357.5	257.2
Q6MG73	Complement C2 OS=Rattus norvegicus GN=C2 PE=1 SV=1	3	2	2	1	1	83.6	38	C2	9.7	7.6	11.3	371.4		3.1	41.8	4	5.8	4.2	3.4	13.1	0.4	6.2	41.5	1.1	5	49.1	686.1	686.1	49.1
G3V8Z6	KRIT1, ankyrin repeat-containing OS=Rattus norvegicus GN=Krit1 PE=4 SV=1	6	3	7	3	1	84	133	Krit1	5	20.6	4.3	370.1		6	3.2	1.4	23.7	6.1	3.5	53	187.2	4.8	3.5	3.7	3.8	325.1	325.4	324.8	324.7
P62078	Mitochondrial import inner membrane translocase subunit Tim8 B OS=Rattus norvegicus GN=Timm8b PE=3 SV=1	51	4	24	4	1	9.3	882	Timm8b	2.9	27.9	1.3	367.8		7.2	2.1	1.9	1.6	20.5	1.8	17.3	37.3	0.8	4.6	0.9	0.9	93.5	658.1	658	93.6
D3ZRI9	Giant axonal neuropathy (Predicted) OS=Rattus norvegicus GN=Gan PE=4 SV=1	6	2	3	2	1	68.3	20	Gan	12.3	11.5	8.5	367.7		86.5	1.9	6.6	19.3	9.4	11.7	7.9	41.5	11.3	1.7	5.3	44.9	367.1	307.5	304.4	373.1
Q5XIF5	Sphingolipid delta(4)-desaturase DES1 OS=Rattus norvegicus GN=Degs1 PE=2 SV=1	10	2	2	2	1	38	77	Degs1	13.7	5.1	13.9	367.4		11.1	14.6	16.1	5.7	0.4	4.8	4.7	16	14.8	11.3	108.8	8.3	391	300.6	300.6	391.3
A0A0H2UHF9	Actin-binding LIM protein 2 OS=Rattus norvegicus GN=Ablim2 PE=1 SV=1	54	20	140	1	1	63.8	2630		1	30.3	1.4	367.3		0.1	0.7	76.4	0.6	8.5	0.6	51.1	125.6	9.9	0.6	0.4	1.6	116.9	545	545	117
Q9QUH6-4	Isoform 4 of Ras/Rap GTPase-activating protein SynGAP OS=Rattus norvegicus GN=Syngap1	63	59	663	2	1	128.4	12714	Syngap1	4.2	15.2	16.3	364.4		3.2	1	3	2.1	1.7	0.3	60.1	51.8	57.1	3.1	1.2	32.5	609.6	82.1	81.2	610.1
A0A096MJE3	G1 to S phase transition 2 OS=Rattus norvegicus GN=Gspt2 PE=4 SV=1	27	14	44	2	1	69.2	924	Gspt2	14.9	12	9.6	363.5		0.5	104	1.1	3.1	0.5	2.8	1.1	1.9	0.1	0.9	2	1.6	2.6	738.3	738.3	1.4
F1LPM3	Sorbin and SH3 domain-containing protein 2 OS=Rattus norvegicus GN=Sorbs2 PE=1 SV=2	38	33	149	2	1	134.1	2280		5	28	4.3	362.7		5.3	1.4	1.7	305.8	2.1	0.9	130.5	269	5.5	2.5	2.2	2.7	184.4	250.8	250.7	184.5
A0A0G2K7X2	Tnf receptor-associated factor 3 OS=Rattus norvegicus GN=Traf3 PE=4 SV=1	8	4	8	4	1	69.2	197	Traf3	30.2	4.7	4.9	360.2		4.6	48.4	708	3.4	2.5	2.1	1.9	21.8	2.1	2.3	3.8	2.6	108.3	289.5	289.6	109.1
M0RAQ6	Hexokinase-1 OS=Rattus norvegicus GN=Hk1 PE=1 SV=2	55	62	1604	3	1	99.5	38145		3.2	4.1	33.1	359.5		7.4	0.8	0.4	7.2	49.8	24.2	0.4	0.1	31.1	13.3	59.5	18.7	118.7	574.8	574.8	118.8
Q8R4Z9	Mitofusin-1 OS=Rattus norvegicus GN=Mfn1 PE=1 SV=1	2	2	9	1	1	83.8	176	Mfn1	11.2	16	15.2	357.6		0.1	1.1	0.8	1.1	0.6	1.6	1.3	1.3	1	1.6	0	13	1.1	787.6	787.6	0.1
D3ZT07	Platelet glycoprotein Ib beta chain OS=Rattus norvegicus GN=Sept5 PE=1 SV=2	63	34	545	2	1	42.8	11265	Sept5	19.9	20.1	3.4	356.6		16.6	4.9	21.1	18.7	21.7	1.5	14.7	48.7	3.1	2.9	3.1	2.4	187.5	532.8	532.8	187.6
D3ZH36	Extracellular leucine-rich repeat and fibronectin type III domain-containing 2 OS=Rattus norvegicus GN=Elfn2 PE=1 SV=3	11	7	21	6	1	89.9	332	LOC100910536; Elfn2-ps1; Elfn2	16.1	16.3	12.7	354.9		12.7	14	14.1	16.8	4.5	27.8	7.3	87.9	18.9	4.7	26.7	6.4	479.3	199.6	199.4	479.7
D3ZJY1	Mitochondrial ribosomal protein L28 OS=Rattus norvegicus GN=Mrpl28 PE=1 SV=1	21	4	11	4	1	30.2	166	Mrpl28	8.6	24.5	12	354.9		2.2	5.3	7.7	4.4	28.5	4	6.6	207.5	2.9	21.8	3.4	13.4	577.8	68.7	68.5	577.4
D4A4A9	Mitochondrial ribosomal protein L19 OS=Rattus norvegicus GN=Mrpl19 PE=1 SV=1	12	3	8	3	1	33.6	110	Mrpl19	14.2	19.2	14.2	352.4		9.7	8.2	2.9	11.9	81.4	4.2	10.3	14.1	7.5	45.6	3.7	10.5	617	78.8	75	619.4
Q4V8F9	Hydroxysteroid dehydrogenase-like protein 2 OS=Rattus norvegicus GN=Hsdl2 PE=2 SV=1	31	10	49	10	1	58.3	1204	Hsdl2	8.6	14.5	26.3	350.6		13.6	4	1.9	8.1	6.9	12.4	7.6	11.8	19.5	23.1	8.6	15.2	652.3	81.1	81.1	652.8
F1LY63	Tripartite motif protein 36 (Predicted) OS=Rattus norvegicus GN=Trim36 PE=1 SV=2	5	2	3	2	1	82.8	81	Trim36	28.4	6.4	15.2	350		5.5	5.4	1	1	0.1	10	0.8	0.3	1.7	6.1	0.9	0.9	0.2	782.5	782.5	1.1
Q9JIR4	Regulating synaptic membrane exocytosis protein 1 OS=Rattus norvegicus GN=Rims1 PE=1 SV=1	26	36	143	2	1	179.5	2816	Rims1	10.5	30.4	10	349.1		0.6	37.4	10.9	9.3	14	85	3.9	60.4	7.7	15.7	11.8	7.2	337.5	330.5	330.3	337.8
F2Z3T0	Parafibromin OS=Rattus norvegicus GN=Cdc73 PE=1 SV=1	5	2	4	2	1	60.5	109		8.6	36.2	7.5	347.7		3.1	0.9	2.2	31.2	0.1	2.3	124.5	50.5	1.5	3.5	5.1	1.5	16.2	670.6	670.6	16.2
O70511	Ankyrin-3 OS=Rattus norvegicus GN=Ank3 PE=1 SV=3	46	96	684	4	1	284.3	14740	Ank3	6.2	14.3	32.7	346.8		1.8	4.9	12.2	6.6	33.3	18.1	9.5	5.2	31.1	31.3	7	28.6	197.9	507.2	507.7	197.8
Q641X9	39S ribosomal protein L9, mitochondrial OS=Rattus norvegicus GN=Mrpl9 PE=2 SV=1	18	4	12	4	1	30.1	196	mrpl9	12.7	33.3	8.6	345.4		3.4	36.5	5.9	23.3	44.5	146.6	21.1	9.5	11.9	5.9	10.7	3.3	296.9	342.4	341.4	296.7
P55161	Nck-associated protein 1 OS=Rattus norvegicus GN=Nckap1 PE=2 SV=1	48	48	487	5	1	128.8	10650	Nckap1	8.2	6.7	39.9	345.1		12.6	15.7	0.9	1.4	1.5	32.3	7.7	1.3	47	11	37.2	7.2	46.1	666.2	666.3	45.5
A0A0G2JVP9	RCG63136 OS=Rattus norvegicus GN=Psme1-ps1 PE=1 SV=1	13	3	14	1	1	28.6	455		22	8.9	24.1	345.1		15.6	45.5	9.6	16.1	1.8	22.4	187.7	0.8	87.1	27.3	11	0.8	137.2	450	450	137.3
O35413	Sorbin and SH3 domain-containing protein 2 OS=Rattus norvegicus GN=Sorbs2 PE=1 SV=2	36	32	142	1	1	134	2250	Sorbs2	8	28.1	19.1	344.8		7.1	0.3	0.9	2.3	4.2	7.5	1.8	6.4	1.7	7.4	7.4	0.6	771.4	3.7	5.2	772.1
P02688-5	Isoform 5 of Myelin basic protein OS=Rattus norvegicus GN=Mbp	78	24	2967	2	1	17.2	70498	Mbp	3.9	52.2	0.3	343.6		12.2	0.2	2.6	3.1	46.3	31.3	76.4	26.2	0.3	0.2	0.2	1	105.4	594.6	594.7	105.5
Q63750	39S ribosomal protein L23, mitochondrial OS=Rattus norvegicus GN=Mrpl23 PE=2 SV=1	23	3	8	3	1	17	93	Mrpl23	16.8	21	20.1	342.2		24.6	6.4	16.8	13.8	10	31.6	121	11.4	12.7	21.4	23.3	15.5	413.4	232.7	230.5	414.9
D3ZN99	Adhesion G protein-coupled receptor B2 OS=Rattus norvegicus GN=Adgrb2 PE=1 SV=1	9	9	22	8	1	169.5	428	Bai2; Adgrb2	12.7	34.7	10.7	342		6.2	13.3	7.9	19.3	109.5	4.9	10.2	77.8	11.2	6.7	6.6	11.3	507.2	152.4	148.3	507.2
M0R5T4	Ras-related C3 botulinum toxin substrate 3 (rho family, small GTP-binding protein Rac3) OS=Rattus norvegicus GN=Rac3 PE=3 SV=2	52	11	158	4	1	21.5	2576		43.2	7.6	7.5	341.7		15.8	25.9	58.5	128.1	15.1	3.1	2.9	37.1	42.3	3.6	12.5	3.2	374.2	252.2	251	374.5
B5DFK7	Abhydrolase domain-containing 17C OS=Rattus norvegicus GN=Abhd17c PE=2 SV=1	16	3	4	2	1	35.1	31	Abhd17c; Fam108c1	13.8	19.1	27.8	339.3		5.3	42	8.5	2.4	41.8	2.1	6.6	13.2	6.8	153.3	8.9	20.7	45.8	601.4	601.3	39.9
A0A0G2K4D0	Ankyrin-3 OS=Rattus norvegicus GN=Ank3 PE=1 SV=1	53	73	560	1	1	187.8	11994		13.6	24.3	22.8	339.3		0.8	2.1	2.8	85.6	4.6	4.1	3.6	114.3	3.4	5	3.3	6.1	677.3	3.6	5.5	677.8
D3Z8K0	PDZ domain containing 11 (Predicted), isoform CRA_a OS=Rattus norvegicus GN=Pdzd11 PE=1 SV=1	57	4	8	4	1	16.2	99	Pdzd11	23.9	19.7	17.7	338.7		4.5	2.5	128.9	2.1	2.1	3.6	2	148.9	2.1	0.3	4	2.9	644.4	3.5	2.9	645
O88778	Protein bassoon OS=Rattus norvegicus GN=Bsn PE=1 SV=3	58	180	1455	4	1	418.2	29649	Bsn	24.6	11.6	25.7	338.1		10	4.2	10.5	3.3	1.1	4.8	7.7	2	6.9	7.6	1	6.6	756.8	9.4	10.6	757.4
P62718	60S ribosomal protein L18a OS=Rattus norvegicus GN=Rpl18a PE=2 SV=1	36	7	40	7	1	20.7	537	Rpl18a	39.8	23.5	1.5	335.3		57.1	30.1	33.1	17.5	40.9	16.3	16.5	21.1	1.3	2.5	0.6	1	127.5	553.3	553.3	127.8
A0A0G2JXC7	Actin-binding LIM protein 2 OS=Rattus norvegicus GN=Ablim2 PE=1 SV=1	54	22	144	1	1	68	2656		24.5	24	16.6	334.9		20.4	6	0.8	5.8	75.9	1.4	6.6	5	1.1	6.1	2.6	9.6	724	8.9	1.2	724.6
P15791	Calcium/calmodulin-dependent protein kinase type II subunit delta OS=Rattus norvegicus GN=Camk2d PE=1 SV=1	50	31	705	17	1	60	15522	Camk2d	21.6	39.1	4.8	334.6		20.9	24.3	17.4	14.4	33.7	42	35.4	25.7	7.1	8	2.5	2.4	170.7	512.2	512.3	170.9
A0A0G2K5R0	Phospholipase D1 OS=Rattus norvegicus GN=Pld1 PE=1 SV=1	5	4	10	4	1	123.9	110		7.2	50.6	8.4	333.7		10.5	7.9	3.7	4.2	8.6	10.8	228.9	150.8	7	6.4	9.9	6	399.1	170.2	176.5	399.5
Q498T4	39S ribosomal protein L2, mitochondrial OS=Rattus norvegicus GN=Mrpl2 PE=2 SV=1	18	5	14	5	1	33	99	Mrpl2	33.1	14.6	18.9	333.4		341.5	29.4	21.3	16	6	11.7	10.4	68	21.8	3.3	45.7	9.4	217.2	290.1	286.7	221.5
B2GV97	O-phosphoseryl-tRNA(Sec) selenium transferase OS=Rattus norvegicus GN=Sepsecs PE=1 SV=1	8	2	5	2	1	55.3	64	LOC679383; Sepsecs	22.6	25.4	19.2	332.8		2	1.2	5.3	295.3	1.4	4.6	2.9	122	2	0.8	4	3.8	574.9	0.3	4.1	575.3
Q5BJT9	Creatine kinase U-type, mitochondrial OS=Rattus norvegicus GN=Ckmt1 PE=1 SV=1	80	49	1296	45	1	46.9	31074	Ckmt1b; Ckmt1	10.6	48.8	8.6	332		6.3	9.7	11.4	10.5	73.5	61.5	34.3	35.3	9.4	11.1	6.7	7.1	425.5	235.9	235.9	425.8
P08050	Gap junction alpha-1 protein OS=Rattus norvegicus GN=Gja1 PE=1 SV=2	41	16	230	16	1	43	3962	Gja1	11.8	42.5	13.7	332		16.4	27.5	8.2	3.6	37.5	28.8	46.6	63.8	17.6	10.8	16.8	10.3	293.9	362	362	294.2
D4AE79	Charged multivesicular body protein 1A OS=Rattus norvegicus GN=Chmp1a PE=1 SV=1	23	5	37	5	1	21.6	553	Chmp1a	29.1	32.1	7.1	331.7		35.7	10.2	141.8	18.9	50.8	33.2	24.6	5.7	3	11.2	4.5	8.8	415.7	209.6	210	416.3
D3Z9H2	Hyaluronan and proteoglycan link protein 4 OS=Rattus norvegicus GN=Hapln4 PE=4 SV=1	27	9	39	8	1	42.7	869	Hapln4; LOC100911378	5.3	41.6	21.6	331.4		6.7	3.7	2.9	13.4	63.1	72.3	23.6	3.7	50.5	22.3	3.1	18	209.7	448.3	447.7	211
Q9QUH6-2	Isoform 2 of Ras/Rap GTPase-activating protein SynGAP OS=Rattus norvegicus GN=Syngap1	62	63	706	1	1	142	13145	Syngap1	16.5	32.1	21.4	330		4.4	10.1	3.8	4.9	10.2	3	8	32.3	4.5	6.2	5.9	11.7	736.1	11.7	10.4	736.7
Q9WVA1	Mitochondrial import inner membrane translocase subunit Tim8 A OS=Rattus norvegicus GN=Timm8a PE=1 SV=1	80	7	66	7	1	11	2229	Timm8a1	15.3	29.4	25.3	330		9	17.3	11.6	29.5	39.6	77.6	18.7	16.3	35.3	30.6	18.1	15.5	413.2	227	227	413.6
Q3SWS9	Janus kinase and microtubule-interacting protein 1 OS=Rattus norvegicus GN=Jakmip1 PE=1 SV=1	5	2	6	2	1	73.1	129	Jakmip1	40.1	18	14.1	327.7		9.5	17.5	15.8	15.4	1.3	16.1	11	4.4	5.1	5.7	5.3	16.3	718.4	22.6	16.7	718.9
P11275	Calcium/calmodulin-dependent protein kinase type II subunit alpha OS=Rattus norvegicus GN=Camk2a PE=1 SV=1	85	51	1500	40	1	54.1	36437	Camk2a	16.1	53.5	2.8	327.6		13.5	15.5	12.1	13.2	42.3	49.9	46.4	27.8	2.3	2.7	1.9	2.4	133.4	551.6	551.6	133.5
D3ZPN3	Myeloid leukemia factor 2 OS=Rattus norvegicus GN=Mlf2 PE=1 SV=1	48	9	74	9	1	28	1498	Mlf2	28.2	36.4	7.9	327.5		22.8	20.7	18	267.2	80.8	12.6	8.1	62.7	9.1	13.5	1.4	4.1	364.1	175.6	174.9	364.4
D3ZTW8	Mitochondrial ribosomal protein L27 OS=Rattus norvegicus GN=Mrpl27 PE=1 SV=2	19	2	8	2	1	15.8	103	Mrpl27	4.5	63.4	5.7	326.4		2.7	3.9	7.3	3.3	29.1	5.2	94.4	88.7	5	95.5	4.1	4	488.1	139.9	140.2	488.5
P62919	60S ribosomal protein L8 OS=Rattus norvegicus GN=Rpl8 PE=2 SV=2	44	10	58	10	1	28	1001	Rpl8; LOC100910370; LOC100360117; LOC108348142	38.9	29.9	5	326.3		36.8	13.9	138.6	35.5	56.5	8.5	30.7	25.2	10.2	6.7	2	3.2	255.1	361	360.8	255.3
A0A0G2JYU2	Mitochondrial ribosomal protein L11 OS=Rattus norvegicus GN=mrpl11 PE=1 SV=1	57	8	21	8	1	20.7	247	mrpl11	20	44.4	9.7	326		7.3	5.3	25.1	106.8	6.6	8.1	111.1	111.6	7.4	3.8	25.1	5.8	490	97.6	99.5	488.9
F1M7V4	Protein piccolo OS=Rattus norvegicus GN=Pclo PE=1 SV=3	33	99	457	7	1	427.2	8490		6.6	63.7	3.9	325.8		41.7	4.1	10.3	2.4	71.7	90.4	5.1	55.5	4.4	1.9	3.4	17.4	329.9	315.3	316	330.4
D3ZDP7	Neuronal tyrosine-phosphorylated phosphoinositide-3-kinase adapter 1-like OS=Rattus norvegicus GN=Nyap1 PE=4 SV=2	5	2	6	2	1	87.7	117	Nyap1; LOC100910838	23.5	20.6	30.3	325.5		16.3	21.4	16.1	9.7	432.3	14	9	14.4	21	15.1	24.6	20.9	347.1	144.8	145.2	348.2
F1LSL6	Disks large-associated protein 2 OS=Rattus norvegicus GN=Dlgap2 PE=1 SV=3	36	32	154	1	1	113	2639		34.4	14.1	27.2	324.3		0.3	21	27.6	10.2	4	7.5	4.8	24	20.1	11.4	11.7	11.3	708.5	1.6	26.8	709.1
Q8K3M6	ERC protein 2 OS=Rattus norvegicus GN=Erc2 PE=1 SV=1	44	38	197	31	1	110.6	3838	Erc2	20.9	42.1	13.6	323.4		17	15.7	24	37.7	22.5	40.3	49.1	41	16.9	20.7	2.3	10.2	233	418.3	418.3	233.2
Q6TUH4	LRRGT00070 OS=Rattus norvegicus GN=Thoc1 PE=1 SV=1	5	2	2	2	1	57.1	44	Thoc1	12.5	46	18.1	323.4		1.5	1	1.1	1.1	0.7	1.6	64.9	10.8	1.7	1.5	1.8	0.7	0.1	755.1	755.1	1.1
D4A702	Synaptopodin-2 OS=Rattus norvegicus GN=Synpo2 PE=1 SV=2	10	6	16	6	1	135.9	177	Synpo2	7.7	55.3	13.9	323.1		39.1	5.8	4.1	5.4	7.6	8.1	199.4	336.4	6.2	16.7	17.5	4.8	268.1	205.5	206.3	269.1
G3V716	Regulator of G-protein-signaling 20 OS=Rattus norvegicus GN=Rgs20 PE=4 SV=1	38	5	18	4	1	27.3	154	Rgs20	31.7	21.6	23.7	322.9		22.8	138.1	31.6	19.9	16.7	53.5	20	15.5	25.2	15.4	16	26.8	168.4	425.3	429.2	175.6
P35286	Ras-related protein Rab-13 OS=Rattus norvegicus GN=Rab13 PE=1 SV=2	31	6	71	3	1	22.9	1429	Rab13	43.1	30.9	3.7	322.3		50.2	15.6	3	167	10	40	3	49.3	2.5	0.3	2.3	6.6	545.1	79.7	79.9	545.5
D4A2B0	DNA polymerase delta-interacting protein 3 OS=Rattus norvegicus GN=Poldip3 PE=1 SV=1	22	6	14	6	1	46.3	229	Poldip3	19.4	47.4	11.7	321.5		10.2	2.8	5.8	4.5	17.3	3.6	9.1	45.6	0.7	13.7	14	0.5	9.9	726.3	726.3	9.8
Q641W2	UPF0160 protein MYG1, mitochondrial OS=Rattus norvegicus GN=Myg1 PE=1 SV=1	34	10	23	10	1	42.9	559	Myg1	44	13.6	21.2	321.2		18.6	14.3	0.8	14.4	3.7	6	5.3	3.6	9.4	6.6	5	7.3	14.8	737.6	737.6	14.9
A0A0G2JWA9	Citron rho-interacting serine/threonine kinase OS=Rattus norvegicus GN=Cit PE=1 SV=1	22	32	96	32	1	236.9	2212		25.5	41.6	12.4	320.5		9.1	26.9	74.4	22.7	54.1	18.2	70.2	29.9	11	6.9	18	13	336.6	286	286.1	336.9
G3V984	Protein bassoon OS=Rattus norvegicus GN=Bsn PE=4 SV=1	60	183	1543	7	1	417.8	31417	Bsn	12.1	54.3	13.5	320.1		27.2	12.5	4.7	11	44.3	107.8	38.7	62	16.8	17.6	10.1	5.3	344.6	276.4	276.3	344.9
G3V7T8	Disks large-associated protein 3 OS=Rattus norvegicus GN=Dlgap3 PE=1 SV=2	49	35	210	35	1	104.6	3932	Dlgap3	8.2	64.2	7.8	319.7		7.4	7.5	8.4	21.1	89.4	64.6	46	59.8	15.8	6.2	9.3	3.5	254.1	376.3	376.3	254.4
Q06486-2	Isoform 2 of Casein kinase I isoform delta OS=Rattus norvegicus GN=Csnk1d	26	11	53	3	1	49.1	813	Csnk1d	64.9	12.1	4	319.1		112.5	4.1	260	17.3	264.4	5.1	3.9	13.3	22.4	2.9	2.5	2.5	269.6	174.7	173.1	271.7
F1M3D2	Dystrophia myotonica, WD repeat-containing OS=Rattus norvegicus GN=Dmwd PE=1 SV=3	27	12	30	12	1	69.9	405	Dmwd	25	46.6	9.5	318.9		26.7	2.4	204.9	6.1	19.4	3.5	153.9	28.8	2.4	8.9	2.8	8.2	50.9	515.5	515.4	50.3
Q3SWT0	Platelet endothelial cell adhesion molecule OS=Rattus norvegicus GN=Pecam1 PE=1 SV=1	6	3	6	3	1	76.1	96	Pecam1	41.8	33.1	6.3	318.8		634.2	4.3	5.8	4.7	117.8	1.3	4.1	4.1	0.4	1.6	5.3	0.2	404.1	3.8	3.9	404.5
D3ZQJ3	GRB10-interacting GYF protein 1 OS=Rattus norvegicus GN=Gigyf1 PE=1 SV=1	3	2	5	2	1	115.9	61	Gigyf1	9.3	59.2	13.2	318.4		6.2	13	8.9	6.6	34.1	2.5	69.1	332.8	13.8	8.4	14.8	4.3	349	196	192.5	347.9
A0A096MJI4	GRB10-interacting GYF protein 2 (Fragment) OS=Rattus norvegicus GN=Gigyf2 PE=1 SV=1	4	2	3	2	1	64.1	0		23.2	13.3	45.6	318		0.8	2.1	87.8	2.9	1.5	1.2	2.6	1	5.6	0.1	4.1	5.8	740.5	1.4	1.5	741.1
A0A0G2JZW4	APC2, WNT-signaling pathway regulator OS=Rattus norvegicus GN=Apc2 PE=4 SV=1	2	3	5	3	1	246.7	39	Apc2	11.7	35	35.8	317.6		2	948.9	4.6	1.5	13.1	184.4	3.2	6.5	77.3	13.9	3.9	6.4	77.9	89.2	89.2	77.9
P63003	Amino-terminal enhancer of split OS=Rattus norvegicus GN=Aes PE=1 SV=1	7	2	3	2	1	22	51	Aes	32.7	28.9	21.7	316.8		6.5	7.5	0.2	356.4	8.4	5.1	7.5	3.8	7.9	2.7	5.6	3.8	587.9	0.7	7.8	588.3
D4AE88	Family with sequence similarity 120B OS=Rattus norvegicus GN=Fam120b PE=1 SV=1	17	9	21	9	1	88.7	280	Fam120b	24.8	45.2	13.2	316.8		432.7	18.4	18.9	5.2	14.9	36.6	31.6	44.4	9.5	15.1	8.1	10.5	238.7	238.2	238.3	238.9
F1LVV3	RAN-binding protein 9 OS=Rattus norvegicus GN=Ranbp9 PE=1 SV=3	13	5	11	4	1	74.2	402		59.3	3.9	20.4	316.4		21.6	62.9	8.7	159.5	2	49.8	3	1.8	8.5	19	1.1	40.3	71.7	538.9	539.3	71.9
A0A096MJP4	Centrosomal protein of 41 kDa OS=Rattus norvegicus GN=Cep41 PE=1 SV=1	9	2	6	2	1	41.3	97	Cep41	21.3	9.1	53.7	315.9		6.2	100.8	0.1	2.3	3.4	1.3	1.1	2.1	1.8	5.7	15.9	43.2	2.3	704.6	704.6	4.5
P0CAX5	Oligophrenin-1 OS=Rattus norvegicus GN=Ophn1 PE=1 SV=1	6	2	3	2	1	91.8	25	Ophn1	22.3	32.1	30.4	315.2		15.6	6.3	9.5	10.7	31.1	13.3	12.1	16.1	21.6	13.7	13.9	2.3	689.9	29.7	23.6	690.5
F1LMH0	Neuronal-specific septin-3 OS=Rattus norvegicus GN=Sept3 PE=3 SV=1	62	24	251	24	1	40.6	3336		37.1	33.4	15.1	314.3		24.6	12.2	52.8	51.8	57.7	14.4	61.9	17.8	14.2	14.1	16.4	14.9	233.3	390.3	390.3	233.5
Q00959	Glutamate receptor ionotropic, NMDA 2A OS=Rattus norvegicus GN=Grin2a PE=1 SV=2	11	12	31	11	1	165.4	378	Grin2a	14.5	34.2	37.1	314.2		4.4	8.2	19.6	170.8	24	25.1	35.4	61	50.1	6.1	35.6	29.5	352.7	212.8	211.9	353
A0A0H2UHT3	39S ribosomal protein L22, mitochondrial OS=Rattus norvegicus GN=Mrpl22 PE=1 SV=1	11	2	10	2	1	25.8	68		38	25.4	22.9	313.7		60.9	14.7	1.9	312.5	54.4	40.1	10	2.2	20	2.2	16.2	75.7	247.5	247	247	247.7
D3ZDP2	Mitochondrial ribosomal protein L58 OS=Rattus norvegicus GN=Mrpl58 PE=1 SV=1	13	2	6	2	1	23.5	134	Ict1; Mrpl58	46.3	17.8	23.6	312.3		4.2	14.5	1.2	84	0.8	2.9	4	3.2	8.9	4.6	3.5	0.7	731	1	3.8	731.6
P0C6S7-3	Isoform 3 of Ankyrin repeat and sterile alpha motif domain-containing protein 1B OS=Rattus norvegicus GN=Anks1b	39	27	218	4	1	57.8	4194	Anks1b	26.9	45.5	15.7	311.9		16.4	211.3	20	24.5	21.4	53.5	48.6	28.9	47.9	47.4	3.5	1.4	348.2	189.3	189.4	348.4
Q6IRG7	Claudin OS=Rattus norvegicus GN=Cldn11 PE=1 SV=1	30	4	173	4	1	22.1	3828	Cldn11	2.8	82.9	3	311.3		4.2	0.5	0.3	0.8	13.4	11.4	25.5	35.6	0.4	0.6	1.3	0.7	6.5	746.1	746.1	6.5
F1LZG6	LPS-responsive beige-like anchor protein (Fragment) OS=Rattus norvegicus GN=Lrba PE=1 SV=3	7	9	28	1	1	206.5	681		31.7	24.3	32.9	311.2		7.9	3.9	8	379.7	4.6	8	10.4	4	11.9	9	0.8	7.5	565.6	1.8	10.8	566
G3V6J5	Cyclin-dependent kinase 17 OS=Rattus norvegicus GN=Cdk17 PE=1 SV=1	25	11	42	5	1	59.4	753	Cdk17	9.7	55	24.3	311		3	27.4	6.4	3.8	26.4	153.7	13.8	29.1	6	15.7	9.6	34.7	594.6	39.4	41.3	595.1
G3V8Q2	Alpha-internexin OS=Rattus norvegicus GN=Ina PE=1 SV=1	82	63	1713	2	1	56.2	51887	Ina	4.5	81.7	3.1	310.7		0.9	1.7	5.7	2.1	47.5	38.5	0.1	31.3	1.5	1.2	2.4	0.2	24.5	708.8	708.8	24.6
Q63053	Activity-regulated cytoskeleton-associated protein OS=Rattus norvegicus GN=Arc PE=1 SV=1	16	4	14	4	1	45.3	231	Arc	29.3	51.3	9.2	310.3		15.1	0.7	2.4	40.1	72	1.4	1.6	187.2	1.8	1.5	2.3	2	629.5	6.6	5.8	630
A0A0G2K728	Cadherin-4 OS=Rattus norvegicus GN=Cdh4 PE=4 SV=1	4	3	9	2	1	94.4	118		5.3	52.4	32.3	310		44.1	0.6	6.4	1.1	525.9	3.9	181.1	1.2	2.8	8.3	53.3	31.9	86.8	282.9	282.9	86.8
A0A0G2JZT1	NACHT and WD repeat domain-containing 2 OS=Rattus norvegicus GN=Nwd2 PE=4 SV=1	2	2	8	2	1	181.6	62		7	78.1	5	309.9		2.1	38.6	22.9	0.8	74.9	77.9	95.5	2.8	20.9	9.1	2.6	2.5	236.9	387.7	388.3	236.4
F2Z3T4	Muscleblind-like protein 2 OS=Rattus norvegicus GN=Mbnl2 PE=1 SV=1	18	5	17	2	1	40.1	140	Mbnl2	33.5	49.1	8.3	309.1		13.5	0.1	97.1	0.2	0.2	0.5	17.6	15.2	0.3	0.3	14.8	0.7	0.1	719.6	719.6	0.4
P35439-2	Isoform B of Glutamate receptor ionotropic, NMDA 1 OS=Rattus norvegicus GN=Grin1	17	16	82	16	1	108	1668	Grin1	30.8	57.3	4.3	307.7		34.4	104.9	5.4	24.6	56.7	51.6	50.9	90.4	6.6	2.8	4.7	3.4	306.4	275.3	275.2	306.7
P70587-2	Isoform 2 of Leucine-rich repeat-containing protein 7 OS=Rattus norvegicus GN=Lrrc7	52	66	360	64	1	171.9	6447	Lrrc7	16.7	66.4	9.9	307		18.2	11.1	15.3	30.2	71.6	61.2	39.9	76.6	10.6	11.3	7	9.3	264.7	354.1	354	265
Q3KRE0	ATPase family AAA domain-containing protein 3 OS=Rattus norvegicus GN=Atad3 PE=1 SV=1	47	27	174	27	1	66.7	3159	Atad3a	15.5	53.3	24.3	306.9		13.9	17.1	6.4	29.1	49.5	66.3	41.8	56.5	31.4	21.1	15.2	27.5	336.5	275.4	275.5	336.8
D4A5I9	Myosin VI OS=Rattus norvegicus GN=Myo6 PE=1 SV=3	37	32	114	32	1	148	2306	Myo6	29.6	56.1	8.5	305.8		17.4	22.4	30.1	29.3	44.5	29.2	183.3	53.2	8.8	8.9	6.3	5.8	172.9	407.4	407.5	173
F1M2K6	Plakophilin 4 OS=Rattus norvegicus GN=Pkp4 PE=1 SV=2	40	34	155	31	1	131.4	2252	Pkp4	28.2	51.4	15.7	304.7		42.2	22.1	35.6	8.4	30	52.1	50.1	85.7	10.7	14.1	19.5	17.3	306.5	299.1	299.9	306.5
Q64595	cGMP-dependent protein kinase 2 OS=Rattus norvegicus GN=Prkg2 PE=1 SV=1	5	3	6	3	1	87.1	67	Prkg2	28.4	39.2	28.1	304.2		44.3	7.6	7.1	158	8	10	64.1	337.7	6	111	8.5	38.6	162.7	238	235.3	163.2
Q9Z327-3	Isoform 3 of Synaptopodin OS=Rattus norvegicus GN=Synpo	74	42	604	42	1	74.3	11773	Synpo	20.2	69.4	6.8	303.6		24.6	14.8	40.4	12.2	56	71.6	59.7	91.7	7.6	5.4	8	3.4	366.9	286.1	286.1	265.6
P17078	60S ribosomal protein L35 OS=Rattus norvegicus GN=Rpl35 PE=1 SV=3	22	3	17	3	1	14.5	267	Rpl35	64.4	26.3	6.6	302.7		80.4	31.7	286.7	0.6	21.9	28.2	19.4	10.8	23.6	3.3	8	0.3	139.3	403.4	403.1	139.4
G3V9G3	Calcium/calmodulin-dependent protein kinase II, beta, isoform CRA_a OS=Rattus norvegicus GN=Camk2b PE=1 SV=1	86	53	1422	2	1	60.4	32985	Camk2b	8.1	78.7	11	302.2		2.3	0.3	0.7	0.8	14	10.8	0.8	4.5	1.2	1.3	0.8	0.6	779.8	0.8	0.9	780.4
Q587K4	Leucine-rich repeat-containing protein 73 OS=Rattus norvegicus GN=Lrrc73 PE=2 SV=1	17	4	14	4	1	33.4	394	Lrrc73	8.5	83.1	6.7	301.7		252.9	4	12.3	1.9	77.8	15	65.9	71.3	2.8	3.5	8.6	12.3	167.6	367.9	368.1	168.2
Q6GMN2	Brain-specific angiogenesis inhibitor 1-associated protein 2 OS=Rattus norvegicus GN=Baiap2 PE=1 SV=1	77	41	572	41	1	59.1	11515	Baiap2	19.2	72.3	7	301.5		18.2	18.7	28.6	14.9	66.5	74.7	69.5	69.2	6.2	11.3	7.4	3.5	213.1	392.5	392.5	213.3
G3V746	Glutamate receptor ionotropic, NMDA 2B OS=Rattus norvegicus GN=Grin2b PE=1 SV=1	26	37	154	36	1	165.9	2270	Grin2b	14.6	72	12.6	300.8		15.8	9.3	37.8	5.1	42.1	57.1	324.5	62.8	9.7	5	11.3	12.7	278	225.2	225.3	278.2
D3ZGL1	Rho GTPase-activating protein 25 OS=Rattus norvegicus GN=Arhgap25 PE=1 SV=1	13	5	14	5	1	73.5	214	Arhgap25	47.3	33.9	18.3	300.5		16.8	67.8	1.4	37.7	13.1	24.8	10.9	115.3	11.8	9.2	3.9	10.3	43	595.6	595.6	42.8
D3ZQ51	P21 (RAC1)-activated kinase 6 OS=Rattus norvegicus GN=Pak6 PE=4 SV=2	5	2	5	2	1	74.7	54	Pak6	19	45.1	35.9	300		666.6	2.9	4.9	1.6	5	9.6	8.3	77.8	5.9	8.7	3.5	9.6	392.5	1.3	9	392.9
G3V7H8	Human immunodeficiency virus type I enhancer-binding protein 2 homolog OS=Rattus norvegicus GN=Hivep2 PE=1 SV=1	2	2	4	2	1	267.2	30	LOC497728	28.8	38.3	33.5	299.4		19.1	9.1	30.4	4	15.9	20.6	19.3	2.2	18.7	1.3	24.9	12.5	690.6	27.2	13.1	691.2
F1LMC7	Septin-7 OS=Rattus norvegicus GN=Sept7 PE=1 SV=3	77	47	822	45	1	50.5	17015	Sept7	28	52.3	20.8	298.9		39	27.9	27.4	27.8	54.3	53.8	31.7	50.2	25.2	23.7	18.1	15.9	350.1	252.2	252.3	350.4
D3ZXF9	Mitochondrial ribosomal protein L12 OS=Rattus norvegicus GN=Mrpl12 PE=1 SV=1	42	11	67	11	1	29.4	1420	Mrpl12	32	54.1	15.3	298.6		41.8	12.6	29.6	25.2	132.4	20.2	1.7	105.6	15.9	12.6	13.7	11.1	441.1	147.6	147.6	441.2
F1M3F8	Calcium/calmodulin-dependent protein kinase type II subunit gamma OS=Rattus norvegicus GN=Camk2g PE=1 SV=3	48	22	463	2	1	59.1	12117		22.1	48.7	31.1	298.1		10.8	11	5.3	5.6	14.3	12.5	20.4	121.9	9.5	12.5	17.7	7.5	660.4	15.2	16.6	658.9
M0R5H1	Enhancer trap locus 4 OS=Rattus norvegicus GN=Etl4 PE=1 SV=2	20	31	111	31	1	214.5	1947		41.6	52.4	8.4	297.6		33.1	7.7	25.4	143.1	100.2	40.8	22.4	32.6	6.3	6.7	5.4	4.6	85.9	500.2	500.3	85.2
Q9JKS6	Protein piccolo OS=Rattus norvegicus GN=Pclo PE=1 SV=1	35	131	675	38	1	552.4	11415	Pclo	11.4	62	29	297.6		260.8	8.4	6.3	11.2	65.8	57.2	35.5	48.5	7.1	30.8	19.7	36.8	262.7	243.2	243.2	262.9
A7M746	Keratin 83 OS=Rattus norvegicus GN=Krt83 PE=2 SV=1	27	11	43	1	1	54.7	498	Krt83	76.9	16.7	8.8	297.6		35.6	0.8	1	113.4	1.3	0.2	1.2	4.8	1	9	0.4	0.2	714.8	0.2	0.7	715.4
A0A0G2JTN3	Inactive ubiquitin carboxyl-terminal hydrolase 54 OS=Rattus norvegicus GN=Usp54 PE=1 SV=1	5	5	8	5	1	182.4	138	Usp54	36.6	41.3	25.4	296.7		6.4	37.1	17	96.8	9.1	47.5	143.7	16.9	9	7.3	34.9	33.6	486	85	85.9	483.7
D3ZT20	F-box protein 41 OS=Rattus norvegicus GN=Fbxo41 PE=1 SV=3	23	15	60	15	1	93.8	1269		10.8	77.8	15	296.4		26.4	9.5	4.2	11.9	94.5	61.9	42.4	96.4	7.4	25.3	8.6	41.1	265.8	319.3	319.9	265.4
Q9QXY2	SRC kinase signaling inhibitor 1 OS=Rattus norvegicus GN=Srcin1 PE=1 SV=1	65	80	539	80	1	129.7	11056	Srcin1	18.2	79.8	5.8	296.1		19.3	16.9	38.2	16.7	80.7	47.7	93.5	78	11.7	5.8	5.8	3.4	265.4	325.7	325.7	265.6
F1LRA4	Glutamate receptor-interacting protein 1 OS=Rattus norvegicus GN=Grip1 PE=1 SV=3	9	7	17	6	1	118.2	280		29.8	46.7	27.9	295.7		6.7	57.3	6.9	20.9	10.4	129	7.5	34.1	11.8	8.1	52.4	10.7	600.7	23.9	21.3	598
P63057	Noelin-3 OS=Rattus norvegicus GN=Olfm3 PE=1 SV=1	5	2	8	2	1	54.9	154	Olfm3	30.6	50.4	23.4	295.6		19.9	6.6	6.6	0.2	7.3	16.2	6.1	190.9	26.3	6.3	3.9	4	646.4	5.9	6.3	647
Q9WV48	SH3 and multiple ankyrin repeat domains protein 1 OS=Rattus norvegicus GN=Shank1 PE=1 SV=1	16	20	58	18	1	226.2	894	Shank1	39.2	48.2	17.2	295.5		243.5	18.1	38.1	24.5	26.1	75.2	41.3	34.3	26.7	13.3	13.5	8.1	377.5	140.9	140.5	378.5
Q63327	Myelin-associated oligodendrocyte basic protein OS=Rattus norvegicus GN=Mobp PE=1 SV=1	36	9	224	9	1	19.1	4112	Mobp	2.4	101.6	0.4	295.5		7.1	8.1	0.7	0.2	96.4	90.7	90.4	197.8	0.3	0.4	0.5	0.5	224.6	328.8	328.8	224.8
M0R6J0	Mitochondrial ribosomal protein L39 OS=Rattus norvegicus GN=Mrpl39 PE=1 SV=2	26	7	18	7	1	38.4	380		68	22.8	14.7	294.5		147.6	25.2	99.3	39.6	8.6	81.5	4.4	51	17.6	12.8	5.5	14.4	299.1	246.9	246.6	299.9
A0A0G2K4Y7	Unconventional myosin-Va OS=Rattus norvegicus GN=Myo5a PE=1 SV=1	58	106	817	7	1	212	17293		7.7	96.7	2.1	293.6		44.5	4.6	10.5	3.1	123.2	18.3	90.8	84.7	3.4	1	3.5	1	158.9	446.7	446.8	159
A0A0G2K7G7	Septin-8 OS=Rattus norvegicus GN=Sept8 PE=1 SV=1	83	39	685	10	1	55.8	16667		25.1	57.8	25.2	291.9		27.2	40.9	15.9	21.3	27.3	49.5	61.7	103.2	22.7	25.6	16.4	33.3	215.6	361.8	362	215.6
D4A477	Uncharacterized protein OS=Rattus norvegicus GN=Pcdhgb8 PE=4 SV=2	3	2	4	1	1	88	78		38.4	21.1	48.7	291.8		40.5	16.8	61	35.4	24.8	17.4	7.3	40.1	92.9	50.2	45.8	16.2	305.2	270.5	270.5	305.4
A0A0G2K6I4	Enabled homolog (Drosophila) OS=Rattus norvegicus GN=Enah PE=1 SV=1	22	10	28	9	1	62.6	306		21.6	40	46.9	291.5		55.7	6.2	8.1	18.1	12.3	103.4	10.9	41.1	19.6	30.4	26.5	26.3	573.9	46.8	46.7	574.1
A0A0G2KAW2	Signal-induced proliferation-associated 1 like 1, isoform CRA_b OS=Rattus norvegicus GN=Sipa1l1 PE=1 SV=1	29	33	99	33	1	197	1815	Sipa1l1	49.2	41.7	17.9	291.2		229.9	19.6	32.8	55.9	19.4	38.5	34.2	45.3	16.1	11.5	15.2	20.4	187.1	343.4	343.9	186.9
Q9NRI5	Disrupted in schizophrenia 1 protein OS=Homo sapiens GN=DISC1 PE=1 SV=3	30	18	57	18	1	93.6	1183		24.9	45.4	39.8	290		26.4	11.9	8	35.3	27	38.7	24.5	99.7	6.5	141.8	38.5	20.8	470.2	89.7	90.6	470.5
F1LQM3	Receptor protein serine/threonine kinase OS=Rattus norvegicus GN=Acvr1c PE=3 SV=2	9	3	5	3	1	54.8	67	Acvr1c	76.2	20.8	13.8	289.2		197.3	276.1	9.1	7.9	12.9	10.4	3.2	150.2	3	8	7.6	7.7	388.2	63.5	66.3	388.5
Q9Z2J4	Nexilin OS=Rattus norvegicus GN=Nexn PE=1 SV=1	12	8	23	8	1	78.3	234	Nexn	48.5	45.7	16.7	289.1		223	36.9	37.6	37.1	34.9	26.5	153.2	35.4	57.2	8.9	9.6	17.1	170	290.8	292.4	169.4
A0A0G2JUX5	Transcriptional activator protein Pur-beta OS=Rattus norvegicus GN=Purb PE=1 SV=1	68	14	100	2	1	33.5	2006		15	59.8	36.5	288.7		6	4.1	410.5	15.6	96.1	37.5	39.7	29.6	85.9	24	23.1	1.2	117	296.4	296.4	117.1
Q9Z340	Partitioning defective 3 homolog OS=Rattus norvegicus GN=Pard3 PE=1 SV=1	5	5	10	5	1	149.4	152	Pard3	39.4	33	40.2	287.4		17.7	5.7	9.3	38.1	15.5	7.4	6.1	73.4	15.4	13.1	12.9	9.6	675.6	12.9	11.2	676.2
F1M8E9	Lysozyme OS=Rattus norvegicus GN=Lyz2 PE=1 SV=1	28	2	4	2	1	16.7	315		27.9	45	41.8	285.3		17.5	10.5	33.5	2.3	18.8	25.6	12	265.7	27.5	0.8	31.7	15.1	544.5	14	35.5	545
Q9Z214	Homer protein homolog 1 OS=Rattus norvegicus GN=Homer1 PE=1 SV=2	81	36	287	34	1	41.3	5790	Homer1	21.9	84.4	8.6	285		23.6	17.2	26.9	13.8	70.1	74	132.4	81.4	9.5	6.6	15.2	5.2	179.2	382.8	382.7	179.4
F1M0J7	Prickle planar cell polarity protein 2 OS=Rattus norvegicus GN=Prickle2 PE=1 SV=2	26	14	37	13	1	96	566	Prickle2	17.9	68.5	28.9	284.7		37.2	6	9.2	24.6	215.4	106.9	31.1	22.5	24.6	9.3	24.1	34.5	373.9	153.7	152.8	374.3
P97888	Serine/threonine-protein phosphatase 2A 55 kDa regulatory subunit B gamma isoform OS=Rattus norvegicus GN=Ppp2r2c PE=2 SV=1	14	6	29	3	1	51.4	691	Ppp2r2c	35.7	50.3	29.4	284.6		60.7	16.1	1.4	3.8	0.7	20.9	14.1	8.6	3.5	11.8	3.4	15.9	5.4	713.7	714.5	5.4
A0A0G2K7W2	Aldehyde dehydrogenase OS=Rattus norvegicus GN=Aldh3b1 PE=3 SV=1	13	6	18	6	1	58.1	179		9.9	94.2	11.5	284.5		3.8	12.1	269.9	2.5	34.8	98.8	156.7	41.9	37.9	7.4	5	8.3	355.4	106.4	104.7	354.6
D4A1H2	Phosphatidylinositol-specific phospholipase C, X domain-containing 3 OS=Rattus norvegicus GN=Plcxd3 PE=4 SV=1	34	7	38	7	1	36.3	962	Plcxd3	65.2	19.2	31.4	284.1		100.5	57.4	5.7	51.2	17.6	14.5	1.2	248	20.5	51.5	9.4	33.3	173.3	321.2	321.3	173.5
O08560	Diacylglycerol kinase zeta OS=Rattus norvegicus GN=Dgkz PE=1 SV=1	24	14	40	12	1	103.9	796	Dgkz	72	30.7	13.3	284		59.5	45	55.3	19.9	6.4	28.6	16.9	26.6	24.8	12.6	4.5	6.7	66.3	580.1	580.2	66.6
D3ZG85	Cyclin-dependent kinase-like 5 OS=Rattus norvegicus GN=Cdkl5 PE=1 SV=2	15	11	25	10	1	105.1	223	Cdkl5	41.8	66.4	9.3	282.5		24.9	43.4	161.9	30.5	115.3	9.4	76.3	43.7	7.1	9.1	6.8	10.3	164.4	367	367.4	162.6
P01830	Thy-1 membrane glycoprotein OS=Rattus norvegicus GN=Thy1 PE=1 SV=1	40	11	558	11	1	18.2	12660	Thy1	33.3	73.9	10.3	282.4		12.1	33	37.1	35.7	81	75.1	36.1	77.2	10.8	14.2	9.4	10.5	315.8	267.9	267.9	316.1
Q9QX74-4	Isoform 4 of SH3 and multiple ankyrin repeat domains protein 2 OS=Rattus norvegicus GN=Shank2	35	33	106	21	1	135	1871	Shank2	21.6	87.4	8.6	282.4		12.5	23.1	37.8	8.6	77.1	60.6	61.2	123.4	3	5.6	15.5	8.1	478.6	103	102.6	479.2
D4A9H7	Similar to RIKEN cDNA 2610039E05 (Predicted), isoform CRA_a OS=Rattus norvegicus GN=Spata2L PE=1 SV=1	59	18	117	18	1	46.6	1736	Spata2L	33.1	63.7	22.1	281.1		114.8	16	31.6	24	22	71	154.8	39.6	11.4	15.5	21.9	33	144.9	377.2	377.2	145.2
D3ZPG5	Ubiquitin carboxyl-terminal hydrolase 30 OS=Rattus norvegicus GN=Usp30 PE=3 SV=1	10	2	7	2	1	58.2	198	Usp30	21	65.7	32.4	280.9		5.6	11.4	6.5	415.1	94.4	6.3	7.7	106.6	9.2	44.9	18.1	9.8	402.1	33.1	27.4	401.7
O35867	Neurabin-1 OS=Rattus norvegicus GN=Ppp1r9a PE=1 SV=1	50	46	276	44	1	122.7	5810	Ppp1r9a	54.5	55.2	9.4	280.9		58.2	73.4	46.2	31.5	104.7	58.2	30.2	47.4	14.4	9.9	8.1	6.7	202	353.5	353.4	202.3
G3V8C0	Dynactin subunit 5 OS=Rattus norvegicus GN=Dctn5 PE=1 SV=1	12	2	8	2	1	20.1	217		26.7	69.8	23.6	279.9		20.9	994.1	2.9	2.4	30.8	13.4	4.5	64.8	10.5	4.5	4	11.4	36.7	181.2	181.2	36.7
A0A0G2K3H2	Dedicator of cytokinesis 7 OS=Rattus norvegicus GN=Dock7 PE=1 SV=1	4	6	10	6	1	241.1	124		39.4	50.9	30.2	279.5		11.6	30.6	10	12.8	16.6	6.6	15	93.7	9.7	8.9	9.1	11.4	673.8	4.7	11.1	674.3
F1LQS3	60S ribosomal protein L6 OS=Rattus norvegicus GN=Rpl6-ps1 PE=3 SV=1	39	11	94	11	1	33.5	1922		91.5	27.1	2.6	278.9		27.4	85.6	94.2	140.5	37.6	11.5	18.8	51	2.3	2.8	3.7	1.5	218.5	343	343.1	218.6
A0A0G2K1L8	Brain acid soluble protein 1 OS=Rattus norvegicus GN=Basp1 PE=1 SV=1	84	29	551	3	1	21.7	12014		12.5	60.7	48.5	278.4		0.4	10.9	40.6	7.8	84.9	29.8	59.7	33.6	58.7	21.8	76.3	12.4	84.7	496.8	496.8	84.8
D3ZHA0	Filamin-C OS=Rattus norvegicus GN=Flnc PE=1 SV=1	4	8	14	6	1	290.8	323	Flnc	32.6	70.4	18.7	278.3		20.6	9.3	10.7	17.2	24.6	23.4	34.9	390.6	13.7	26.2	4.4	1.3	483.8	27.3	27.8	484.1
D3ZF03	Apoptosis-inducing factor, mitochondria-associated 3 OS=Rattus norvegicus GN=Aifm3 PE=1 SV=1	27	10	37	10	1	66.6	383	Aifm3	55.8	60	6.1	278.2		4.3	91.9	16.4	537.7	6.2	39.3	44.3	49	23.5	4.2	2.9	4.2	209.8	177.8	178.3	210.1
P08461	Dihydrolipoyllysine-residue acetyltransferase component of pyruvate dehydrogenase complex, mitochondrial OS=Rattus norvegicus GN=Dlat PE=1 SV=3	53	35	766	35	1	67.1	20180	Dlat	16.7	67.1	38.4	277.8		17.1	20.2	11.9	14.1	66.3	75.4	55.7	59.1	33.4	38.4	41.2	30.2	167.1	401.3	401.3	167.3
A0A0G2K9C0	Vasodilator-stimulated phosphoprotein OS=Rattus norvegicus GN=Vasp PE=1 SV=1	10	2	6	2	1	39.6	87		43.9	40.3	38.7	277.1		2.6	27.5	2.1	64.7	3.9	15.6	0.7	128.7	3.6	23.6	2	15.8	649.7	4.5	2.9	651.9
A0A0G2K9N3	DEAD (Asp-Glu-Ala-Asp) box polypeptide 3 OS=Rattus norvegicus GN=Ddx3 PE=1 SV=1	42	24	124	6	1	73	2900		78.4	29	16.2	276.4		21	138.1	17	228.9	10.8	12.4	32	324	10.4	11.8	6.3	17.6	236.5	144.5	152.2	236.6
A0A0G2K2D6	Tubulin polymerization-promoting protein OS=Rattus norvegicus GN=Tppp PE=1 SV=1	67	24	427	24	1	25.6	12781		29	76.7	18	276.2		34	16.2	22.6	62.3	64.6	82.9	52.5	131.4	18.7	27.6	15.8	12.8	241	288.2	288.2	241.2
Q63356	Unconventional myosin-Ie OS=Rattus norvegicus GN=Myo1e PE=1 SV=1	7	6	15	6	1	126.7	335	Myo1e	17.2	93.1	13.9	275.8		6.2	63.4	4.5	35.4	14.5	71.1	111	90.9	8.1	21	11.4	12.7	125.8	447.8	449.4	126.8
F1LU71	AU RNA binding protein/enoyl-coenzyme A hydratase (Predicted), isoform CRA_a OS=Rattus norvegicus GN=Auh PE=1 SV=2	64	22	230	22	1	33.3	4344	Auh	18.1	75.2	30.9	275.7		51.1	17.1	14.9	18.3	114.1	79.7	31.9	68	25.2	17.4	36.4	46.8	262.4	277.2	277.2	262.5
Q5XIR9	Ubiquitin-associated domain-containing protein 1 OS=Rattus norvegicus GN=Ubac1 PE=1 SV=1	22	4	7	4	1	45.5	146	Ubac1	27.9	59.6	37.1	275.4		4.9	53.7	9.8	34.9	21.6	72	9.4	292	26.7	19.5	38.4	22.7	79.5	421	419.1	74.8
Q5BJS0	Putative ATP-dependent RNA helicase DHX30 OS=Rattus norvegicus GN=Dhx30 PE=1 SV=1	8	9	22	9	1	133.9	360	Dhx30	72.8	42.9	8.8	275.4		101.4	10.8	44.5	154.4	25	16.1	62.7	66.6	8.6	7.7	5.5	10.8	365.4	175.1	176.5	369.1
D3ZZ95	60S ribosomal protein L36 OS=Rattus norvegicus GN=LOC100361060 PE=3 SV=1	37	6	45	6	1	12.4	457	LOC100361060	55.6	56.3	13	275.2		136.7	21.1	25.2	74.3	90.1	19.8	136.8	21.4	11.8	8.6	25.6	4.6	116.2	395.6	396	116.2
F1M7A1	Ryanodine receptor 3 OS=Rattus norvegicus GN=Ryr3 PE=4 SV=3	2	8	14	3	1	554.7	113		43.9	36.5	44.8	274.9		20.9	18.9	8	24.1	9.2	10.9	25	30	13.3	30.8	52.9	11.7	649.3	21.4	23.8	649.8
D4A6F2	Ly6/neurotoxin 1 OS=Rattus norvegicus GN=Lynx1 PE=4 SV=1	31	4	51	4	1	12.8	1261	Lynx1	12.6	77.8	34.7	274.9		17.9	9.9	6.8	15.9	66.8	53.3	89.1	93.4	18.1	36.5	44.8	32.4	219.6	337.8	337.8	219.9
D4A8V2	Coiled-coil domain-containing 177 OS=Rattus norvegicus GN=Ccdc177 PE=1 SV=1	21	10	40	10	1	79.4	1222	Ccdc177	42.5	54.6	28.2	274.8		18	20.5	271	30.7	26.4	37.9	27.4	81.5	34.6	5.8	9.7	28.6	444.5	59.1	59.3	445.1
D3ZIV8	YTH domain-containing 2 OS=Rattus norvegicus GN=Ythdc2 PE=1 SV=3	2	2	3	2	1	142.2	78		77.9	28.7	19.4	274		103.6	32.3	51.6	7.6	38.1	2.2	30.9	7.3	16.8	5.2	45.2	6.2	591.4	34.8	34.8	591.9
G3V6P2	Dihydrolipoamide S-succinyltransferase (E2 component of 2-oxo-glutarate complex), isoform CRA_a OS=Rattus norvegicus GN=Dlst PE=1 SV=1	40	20	387	20	1	48.9	10662	Dlst	16.8	55	54.2	273.9		15.9	17.8	20.1	15.7	46.1	49.1	69.4	61.6	57.2	51.7	56.9	42.5	285.9	262	262	286.2
D4A8L9	BTB domain-containing 17 OS=Rattus norvegicus GN=Btbd17 PE=4 SV=1	30	11	58	11	1	55.4	1638	Btbd17	42.3	51.3	32.7	273.7		80.7	29.6	11.9	36.8	346.5	81.9	3.2	19.5	14.6	44.5	11.5	61.6	193	236.1	235.8	192.9
F1LRZ7	Neurofilament heavy polypeptide OS=Rattus norvegicus GN=Nefh PE=1 SV=1	45	61	930	7	1	114.3	22066	Nefh	6.4	83.9	36.2	273.4		0.9	2.9	51.1	11	29.8	141.3	38.3	150.5	72.3	68.1	14.8	5	171	336	335.9	171.1
A2VCW9	Alpha-aminoadipic semialdehyde synthase, mitochondrial OS=Rattus norvegicus GN=Aass PE=2 SV=1	13	8	11	8	1	102.8	91	Aass	4.7	85.4	36.9	273		3.6	3.2	68.3	3.5	245.7	78.3	52.3	4	28.9	2	26.5	44.8	99.6	420.4	419.9	99
D4A9G6	Rho GTPase-activating protein 33 OS=Rattus norvegicus GN=Arhgap33 PE=1 SV=3	5	5	17	3	1	140.4	322		27.9	48.7	50.4	272.9		6.6	4	18.6	89	20.4	14.3	18.2	173	45.3	16.9	23.6	5.8	569.5	20.5	4.4	570
D3ZZX1	Inositol polyphosphate-5-phosphatase A OS=Rattus norvegicus GN=Inpp5a PE=1 SV=1	20	6	24	6	1	47.6	297	Inpp5a	34.9	67.6	26.1	271.4		26.5	63.2	18.2	23.8	41.5	71.7	31.3	57	37.4	15.2	8.9	23.3	73.7	517.5	518.2	72.5
Q66H62	Ubiquitin carboxyl-terminal hydrolase CYLD OS=Rattus norvegicus GN=Cyld PE=1 SV=1	45	37	168	37	1	106.6	3927	Cyld	43.3	50.4	35.1	271.2		199.7	28.4	47	30.2	48.3	61.6	37	39.9	24.3	38.4	17.3	52.8	182.9	304.5	304.4	183.2
A0A0G2K9T1	E3 ubiquitin-protein ligase OS=Rattus norvegicus GN=Itch PE=1 SV=1	17	11	34	8	1	100.8	458		18.7	49.3	61.4	270.7		6.1	15.5	16.7	5.6	3.5	24.8	26.7	58.1	68.7	26.8	26.5	38.5	32.6	608.1	608.8	32.9
F1M8A4	PTPRF-interacting protein alpha 2 OS=Rattus norvegicus GN=Ppfia2 PE=1 SV=2	29	25	84	18	1	131.3	1676		61.9	55.4	13	269.7		140	22.5	78.9	40.5	16.5	43.5	58.8	87.4	13.7	8.4	16.4	10.3	365.8	165.9	166.3	365
P19491-2	Isoform Flip of Glutamate receptor 2 OS=Rattus norvegicus GN=Gria2	52	47	368	1	1	98.7	8364	Gria2	0.8	12.4	117.5	269.2		0.4	1.6	0.9	0.2	0.5	0.3	164.3	193.9	0.9	49.8	243.1	150.3	209.3	187.5	187.5	209.5
P97924-4	Isoform 4 of Kalirin OS=Rattus norvegicus GN=Kalrn	7	15	52	3	1	337.4	937	Kalrn	54	52.5	24.7	268.9		58.5	29	42.7	6.4	36.4	16.1	32.2	109.3	15.8	43	16.4	8.5	542.7	56.7	43.1	543.2
P62076	Mitochondrial import inner membrane translocase subunit Tim13 OS=Rattus norvegicus GN=Timm13 PE=3 SV=1	78	8	93	8	1	10.5	2530	Timm13	22.8	98.1	11	268.1		299.4	32.2	10.6	9.9	86.3	68.1	73.4	103.4	9.1	18	8.2	8.7	233.8	202.4	202.3	234.2
P31016	Disks large homolog 4 OS=Rattus norvegicus GN=Dlg4 PE=1 SV=1	65	52	644	48	1	80.4	14865	Dlg4	27.9	85.3	19	267.8		45.5	22.7	11.4	30.3	63.7	121.2	49.1	100.7	17.2	18.5	12.5	19.6	168.7	375	374.9	168.8
F1M7K9	Uncharacterized protein OS=Rattus norvegicus GN=Elp4 PE=4 SV=3	7	2	3	2	1	45.6	26		34.9	74	23.3	267.8		15.8	7.3	16.7	11.4	10	36.7	22	504.5	8.2	6	9.8	15.8	455.4	23.3	1.5	455.7
A0A096UWG9	Diacylglycerol kinase OS=Rattus norvegicus GN=Dgke PE=3 SV=1	11	4	6	4	1	63.9	129	Dgke; LOC497978	34.4	61.3	37	267.3		13.7	13.2	15.6	64.7	20.7	109.3	15.3	32.6	7.4	23.5	10.5	31.2	596.7	21.6	16.9	607
A0A0G2K675	Alpha-ketoglutarate-dependent dioxygenase FTO OS=Rattus norvegicus GN=Fto PE=1 SV=1	11	4	6	4	1	59	123	Fto	75.4	16.3	41.6	266.7		74.6	95.9	7.2	6	3.8	6.6	2.7	24.6	23.8	27.9	5.9	6.9	10.4	646.7	647.3	9.7
D3ZYT2	Mitochondrial ribosomal protein S5 OS=Rattus norvegicus GN=Mrps5 PE=1 SV=1	6	2	8	2	1	48.1	84	Mrps5	19.2	94.2	20	266.7		4.4	36.2	5.2	3.9	6.9	104.8	3.7	80.5	4.7	6.1	5.3	4.7	661.2	6.7	3.8	661.8
Q9JLU4-2	Isoform 1 of SH3 and multiple ankyrin repeat domains protein 3 OS=Rattus norvegicus GN=Shank3	62	88	649	11	1	185.4	11688	Shank3	34.8	89.5	9.2	266.5		21.5	16.4	35.6	43.5	66.9	76.6	44.1	75.8	7.3	7.4	4.1	11.2	505.9	88.8	88.6	506.4
F1M820	Sorbin and SH3 domain-containing protein 1 OS=Rattus norvegicus GN=Sorbs1 PE=1 SV=1	38	43	170	13	1	143.3	3028		31.3	95.3	7.4	266		153.9	104.8	3.3	7	143.4	109.9	24.4	61.7	2.7	4.7	23.9	8.7	175.9	299.6	300	176.1
Q5XI37	28S ribosomal protein S15, mitochondrial OS=Rattus norvegicus GN=Mrps15 PE=2 SV=1	15	3	5	3	1	29.7	26	Mrps15	23.6	104.6	5.9	265.9		19.3	3.8	221.8	17.2	156.7	12	59.6	108.9	32.5	6.5	3.2	3.2	363.3	113.7	115.7	362.6
D3ZPJ0	Shisa family member 7 OS=Rattus norvegicus GN=Shisa7 PE=1 SV=1	36	16	122	16	1	58.3	1676	Shisa7	16.8	106.3	11.1	265.8		6.6	24	7.1	20.5	86.1	67.5	456.1	36.8	8.8	4.6	7.2	20.1	309.9	117.3	117.2	310.2
P26819	Beta-adrenergic receptor kinase 2 OS=Rattus norvegicus GN=Grk3 PE=2 SV=1	8	5	8	1	1	79.8	230	Adrbk2; Grk3	49.1	11.1	74.1	265.7		506	29.7	13.9	14	3.9	4.7	4.5	4.9	39	31	14.5	30.7	428.7	16.9	28.5	429
D3Z8C7	WD repeat domain 48 OS=Rattus norvegicus GN=Wdr48 PE=1 SV=1	33	18	73	18	1	76	1267	Wdr48	84.8	34.4	15.4	265.4		67	94.8	34.4	119.5	19.6	27.9	37.5	52.7	16.7	13.8	11.3	15.1	162.1	382.5	382.4	162.7
A8IHN8	Uncharacterized protein C11orf96 homolog OS=Rattus norvegicus GN=Ag2 PE=1 SV=1	8	2	2	2	1	26.1	43	RGD1564664	20.8	106.8	7.4	265		171.5	8.7	11.3	1.8	3.1	11.2	233.6	356.3	4.3	3.2	3.9	1.6	350	46.2	46.2	347.3
F1LUE2	Calcium/calmodulin-dependent protein kinase II, beta, isoform CRA_c OS=Rattus norvegicus GN=Camk2b PE=1 SV=2	74	53	1409	1	1	72.8	33027	Camk2b	27.3	89.3	19	264.4		2.2	78.6	4.9	6.5	0.8	126.6	304.1	2.7	4.3	3.5	25.8	3.6	3.3	513.5	513.5	5.9
D4AA72	Protein phosphatase 1, regulatory subunit 16B OS=Rattus norvegicus GN=Ppp1r16b PE=4 SV=1	23	11	30	11	1	63.5	377	Ppp1r16b	26.3	88.5	21.8	263.4		11.3	66.3	8.2	43.6	13.6	102.2	54.7	315.6	26	13	41.5	11.2	243.2	203.9	203.2	242.5
D3ZZC3	Kelch-like protein 22 OS=Rattus norvegicus GN=Klhl22 PE=1 SV=1	23	10	24	10	1	71.7	435	Klhl22	38	82.1	17.2	262.7		4.4	34.1	36.2	29.9	14.7	48.7	97.8	350.4	25.7	5.4	8.1	45.6	184.3	266.1	264.6	184
F1LQH9	Uncharacterized protein OS=Rattus norvegicus GN=Bag2 PE=4 SV=2	15	2	3	2	1	23.8	57		35.3	63.4	38.8	262.5		11.1	25.5	1.4	14.5	25	20.8	17.7	498.5	26	13.2	14.7	6.6	446.1	12.3	20	446.5
B5DF41	Syntaphilin OS=Rattus norvegicus GN=Snph PE=1 SV=1	60	21	109	19	1	54.5	1990	Snph	42.8	66.2	29.1	261.9		65.5	39	5.1	39.1	209.3	32.2	21.5	113.3	20.4	22.1	43.2	32	227.6	251.3	251	227.4
M0RCH6	Uncharacterized protein OS=Rattus norvegicus PE=1 SV=2	26	6	52	6	1	24.8	1563		75	37.6	25.9	261.5		89.8	42.3	48.7	59.6	53.5	15.5	2.1	47	20.7	72.3	16.7	5.4	71.6	491.4	491.6	71.7
Q4KM87	Actin-like 6A OS=Rattus norvegicus GN=Actl6a PE=1 SV=1	23	5	7	4	1	47.4	127	Actl6a	14.3	90.1	34.2	261.4		0.7	3	2	4.2	7.3	33.2	2.5	34.7	0.6	69.5	2.2	16.1	2.9	709.7	709.7	1.5
G3V6F7	Synaptotagmin-like 5, isoform CRA_a OS=Rattus norvegicus GN=Sytl5 PE=4 SV=1	7	3	6	3	1	83.6	81	Sytl5	55.8	53.7	29.1	261.3		30.9	11.9	277.4	11.1	29.1	11.7	4.8	55.5	14.3	8	3.3	12.5	553.7	14.6	7.2	554.2
B3GNI6-2	Isoform 2 of Septin-11 OS=Rattus norvegicus GN=Sept11	73	37	647	19	1	49.8	14753	Sept11	32.7	72.2	34.1	261		34.7	27.2	56.6	29.5	53.1	66	105.8	75.7	38.8	34.9	32.1	14.8	225.5	289.8	289.8	225.6
G3V8V8	Leucine zipper putative tumor suppressor 3 OS=Rattus norvegicus GN=Lzts3 PE=1 SV=1	29	15	50	15	1	75.1	1125	Lzts3; Prosapip1	51	59.4	29.1	260.5		110.5	78.6	31.6	14.1	58.6	57.3	15.3	90.6	34.3	10.2	23.6	53.1	280	231	231	280.2
C6K2K4	Neuropilin and tolloid-like protein 2 OS=Rattus norvegicus GN=Neto2 PE=1 SV=1	5	2	5	2	1	59.3	64	Neto2	46	62.2	31.3	260.5		12.7	13.3	24.9	94.2	25	5.8	24.2	25.5	9.8	21.1	15.7	3.9	16.2	653.5	653.5	0.6
D3ZKY6	Ankyrin repeat domain 63 OS=Rattus norvegicus GN=Ankrd63 PE=1 SV=1	61	18	170	18	1	41	3190	Ankrd63	64.1	57.4	18.4	260.1		37.7	46.1	81.5	101.4	42.8	45.6	79.3	66.2	25.8	17.2	12.3	18	194.3	318.5	318.6	194.5
M0R776	Mitochondrial ribosomal protein S36 OS=Rattus norvegicus GN=Mrps36 PE=1 SV=1	83	9	133	9	1	11.4	1800	Mrps36	7.8	86.5	46.6	259.1		4.6	32.3	9.9	5.7	78.3	134.8	43.7	89.2	33	70.5	25.6	61.4	217.6	287.8	287.8	217.7
F1LM28	Neurofibromin OS=Rattus norvegicus GN=Nf1 PE=1 SV=2	16	33	107	1	1	315.5	2236		44.6	43.8	52.9	258.7		36.1	42.6	14.2	29.6	97.3	11.8	15.9	64.8	46.3	112.8	25.4	32.6	79.1	456.2	456.2	79.1
D3ZGJ1	Immunoglobulin-like domain-containing receptor 2 OS=Rattus norvegicus GN=Ildr2 PE=1 SV=3	4	2	6	2	1	72.8	100		64.1	56.1	22.1	257.7		825.2	13.5	14.7	11	11.6	12	12.6	116.7	6.4	3.2	31.8	3.7	259.3	6.6	12.3	259.5
Q05175	Brain acid soluble protein 1 OS=Rattus norvegicus GN=Basp1 PE=1 SV=2	84	28	514	2	1	21.8	12817	Basp1	14	53.9	74.6	257.5		53.6	5.3	6.9	10.5	37.8	28.4	66.4	16.2	105	19.5	182.4	12.2	51.3	476.7	476.6	51.3
Q9JHE8	Ninjurin-2 OS=Rattus norvegicus GN=Ninj2 PE=2 SV=1	22	3	17	3	1	16	255	Ninj2	9.1	129.6	4	257.4		2.3	7	15	3.7	48.5	146.9	47.5	106.7	1.7	1.6	2.9	185.9	43.3	472.1	471.7	43.3
Q32PX6	Ras homolog family member G OS=Rattus norvegicus GN=Rhog PE=1 SV=1	87	17	237	16	1	21.3	6931	Rhog	32	88.2	22.7	257.1		26.6	36	27.5	17.3	72.7	76.3	60	142.6	20.4	18	20.5	11.5	423.8	111.2	111.3	424.2
A0A0G2K9F0	Histone acetyltransferase OS=Rattus norvegicus GN=Kat7 PE=1 SV=1	6	2	2	2	1	70.7	62		37.4	70.5	35.2	256.9		1.1	216.4	14.6	2.1	10.6	6.9	10	101.1	1.1	11.7	2.3	1015.9	7	92	92	15.4
Q5XI23	Makorin, ring finger protein, 2 OS=Rattus norvegicus GN=Mkrn2 PE=1 SV=1	7	2	4	2	1	46.8	26	Mkrn2	32.9	55.7	54.6	256.8		9.7	8.4	40.7	6.1	3.3	33.9	6.9	154.4	316.5	3.2	12.4	18	487.2	1.6	10.2	487.6
D3ZRM9	60S ribosomal protein L13 OS=Rattus norvegicus GN=LOC100360491 PE=3 SV=1	55	15	88	15	1	24.2	1568	LOC100360491	90.6	50.2	2.4	256.8		28.8	103.7	244.8	63	30.4	41	80.5	48.8	2.2	1.5	25	2.1	268.8	195.1	195.1	269.2
O35274	Neurabin-2 OS=Rattus norvegicus GN=Ppp1r9b PE=1 SV=1	46	27	130	25	1	89.6	2150	Ppp1r9b	59.6	66.7	17.4	256.3		78.6	60.7	24.5	47.8	85.3	19.8	56.4	64.4	19.4	20.4	12.8	8.6	126.5	424.3	424.1	126.5
Q5HZA2	Sprouty RTK-signaling antagonist 2 OS=Rattus norvegicus GN=Spry2 PE=2 SV=1	11	2	2	2	1	34.5	27	Spry2	59.6	39.4	44.8	256.2		186.2	20.7	25.9	9.6	11.9	9.1	19.8	275.4	19.8	14.6	25.3	15.3	462.3	20	21.5	462.7
D3ZNY3	Methylmalonic aciduria (Cobalamin deficiency) cblA type (Predicted), isoform CRA_a OS=Rattus norvegicus GN=Mmaa PE=1 SV=1	12	3	7	3	1	46.3	233	Mmaa	14.9	109.9	19.5	255.7		9.8	2	1	12.1	430.6	2.9	155.1	6.8	3.6	5.9	8.7	5.6	471.4	5.8	12.2	466.7
F1LQ26	Rap guanine nucleotide exchange factor 4 OS=Rattus norvegicus GN=Rapgef4 PE=1 SV=3	25	20	81	20	1	115.4	1319		39.4	72.2	32.7	255.6		16.5	39.9	74.9	35.6	63.8	70.5	67.7	116.8	20.1	27.7	44.2	35.4	278	215.2	215.3	278.3
D4A5I4	Neuron navigator 1 OS=Rattus norvegicus GN=Nav1 PE=1 SV=3	8	12	26	12	1	231.4	352	LOC685707; Nav1	46.8	84.9	13.8	254.6		38.7	7.7	219.5	30.3	155	8.6	76.2	50.7	13.3	8.7	11.7	6.7	401.2	84.8	86.8	400.1
G3V6Y9	Peptidyl-prolyl cis-trans isomerase G OS=Rattus norvegicus GN=Ppig PE=1 SV=1	3	2	6	2	1	88.3	71	LOC497773; Ppig	48	85.2	12.2	254.6		107.7	1.9	55.2	6.7	91.4	3.4	12.8	190.3	3.1	5.7	40	4.2	518.5	20.1	20.1	518.9
F7EYB9	Oligodendrocyte-myelin glycoprotein OS=Rattus norvegicus GN=Omg PE=4 SV=1	26	13	229	13	1	49.5	3335	Omg	38.8	73.6	33	254.6		8.4	79.2	42	31.5	62.5	87.5	73.6	64.7	27.7	29.3	35.2	32.8	162.6	350.1	350.1	162.8
Q06437	Pyruvate dehydrogenase E1 component subunit alpha, testis-specific form, mitochondrial OS=Rattus norvegicus GN=Pdha2 PE=1 SV=1	10	4	11	2	1	43.4	104	Pdha2	45.6	40.1	60	254.4		11.8	13	603	14.2	11.1	56.5	12.8	8.1	24.3	13.2	36.9	7	15	382.5	382.6	8
Q03344	ATPase inhibitor, mitochondrial OS=Rattus norvegicus GN=Atpif1 PE=3 SV=2	19	3	12	3	1	12.2	65	Atpif1	1.8	47.1	96.8	254.3		1.9	10.1	1.3	1.3	5.1	82.3	20.8	251.7	4.4	92	78.9	127.9	176.1	286	283.8	176.3
A0A0G2JUU7	Gamma-tubulin complex component OS=Rattus norvegicus GN=Tubgcp3 PE=1 SV=1	9	5	8	5	1	103	33	Tubgcp3	32.7	57.9	55.6	253.8		2.9	10.4	18.3	26.5	21.1	7	28.6	688.7	18	30.1	26.7	20.8	318	36.4	28	318.3
D3ZCV0	Actinin alpha 2 OS=Rattus norvegicus GN=Actn2 PE=1 SV=1	80	78	980	59	1	103.8	24070	Actn2	55.1	76.5	15.4	253		48	56.4	50.5	76.9	78.8	78.5	60	69.9	19.3	21.4	11	11.5	185.3	323.6	323.6	185.4
Q68FW7	Threonine--tRNA ligase, mitochondrial OS=Rattus norvegicus GN=Tars2 PE=2 SV=1	25	14	46	13	1	81.6	496	Tars2	44.9	72.7	30.2	252.3		26.8	6.2	177.8	64.1	51.3	9	92.8	87.8	60.2	7	35.1	22.2	182.1	297.4	297.6	182.6
F1M8X9	Golgi brefeldin A-resistant guanine nucleotide exchange factor 1 OS=Rattus norvegicus GN=Gbf1 PE=1 SV=2	3	5	7	5	1	206.4	81	Gbf1	109	6.2	32.8	252.1		19	4	20.9	14.1	1.4	0.9	0.8	0.9	1.3	9.2	2.6	10.5	755.8	1.1	1.9	755.6
Q920J3	Coronin-6 OS=Rattus norvegicus GN=Coro6 PE=2 SV=2	8	3	30	2	1	52.9	614	Coro6	44.7	69.8	35.4	250.1		15.4	15.5	59.5	11.8	57.3	11.1	11.7	49.9	14.2	14.3	5.8	10.5	653.8	11.6	10.1	647.5
F1M951	Tyrosine-protein phosphatase non-receptor type 23 OS=Rattus norvegicus GN=Ptpn23 PE=1 SV=1	17	18	41	18	1	182.1	971	Ptpn23	45.3	47.4	57.3	250.1		34.9	55.3	36.5	53.3	26.9	56.8	52.2	40.7	84.8	47.8	48.9	63.6	306	192.9	193.6	305.9
Q9QZK5	Serine protease HTRA1 OS=Rattus norvegicus GN=Htra1 PE=2 SV=1	23	8	18	8	1	51.3	427	Htra1	11.9	131.7	6.4	250		19.8	38.1	4.3	3.9	105.6	38.9	97.4	224.4	5.2	4.6	10.1	3.7	438.4	85	85.2	435.5
Q5M9F8	N-terminal kinase-like protein OS=Rattus norvegicus GN=Scyl1 PE=2 SV=1	9	4	8	4	1	89.1	143	Scyl1	112	29.6	9.3	249		190.1	3.2	0.8	149.7	8.2	2.5	4.1	35.3	1.7	548.4	1.4	1.9	321.1	7.5	2.5	321.4
Q3T1G7	Conserved oligomeric Golgi complex subunit 7 OS=Rattus norvegicus GN=Cog7 PE=2 SV=1	3	2	3	2	1	86.2	50	Cog7	93.4	43.6	14	249		7.1	249.8	7	95.8	58.1	8.5	4.4	17.2	36.7	3.3	4.2	3.7	543.8	7.4	8.9	544.2
D3ZLA3	Copine 3 OS=Rattus norvegicus GN=Cpne3 PE=1 SV=1	17	6	35	4	1	59.6	726	Cpne3	74.4	32.6	44.2	248.8		36.6	44.2	99.2	62.7	47.8	15.6	24.6	21.6	52.2	34.4	28.5	23.1	491.3	62.9	63.1	492.1
M0RAC2	Family with sequence similarity 102, member A OS=Rattus norvegicus GN=Fam102a PE=4 SV=1	7	2	3	2	1	42.7	112	Fam102a; LOC687750	119.1	8.3	23.8	248.7		210.2	134.5	16	11.1	2	8.7	5.3	0.3	10.6	11.1	8.1	5.7	16.3	576.1	576.1	8
M0RAS4	Immunoglobin superfamily, member 21 OS=Rattus norvegicus GN=Igsf21 PE=4 SV=2	36	8	29	8	1	40.5	497		65.4	63.1	22.8	248.6		53.7	140	12	68.9	42.5	100.5	59.2	58.1	29.1	37.2	15.5	15.5	313.8	170.2	169.7	314.1
B2RZD4	60S ribosomal protein L34 OS=Rattus norvegicus GN=Rpl34 PE=1 SV=1	32	5	36	5	1	13.3	384	Rpl34	109	36.9	6.3	247.8		120.2	50	379.9	60.7	77.2	23.1	36.3	14.6	7.1	3.4	10.9	2.1	141.9	265.4	265.3	142.1
M0R6L8	DnaJ heat shock protein family (Hsp40) member C19 OS=Rattus norvegicus GN=Dnajc19 PE=1 SV=1	19	4	17	4	1	19.4	259	RGD1560220; Dnajc19	3	39.3	110	247.7		142.8	1.7	3.5	0.6	170	4	16.2	63.1	2.2	87.5	144.4	91.5	301.8	134.4	134.4	302
A0A0G2JUI5	Cytoplasmic linker-associated protein 1 OS=Rattus norvegicus GN=Clasp1 PE=1 SV=1	22	26	106	1	1	170.8	2287		49.5	67.6	36.6	246.2		13.8	301.6	3.8	39.6	7.9	119.8	14.1	72.2	2.4	523.2	18	16.5	128.8	104.8	104.8	128.9
P62024	Phosphatase and actin regulator 1 OS=Rattus norvegicus GN=Phactr1 PE=1 SV=1	50	33	251	31	1	66.2	4708	Phactr1	58.2	65.9	30.8	245.2		73	46.6	44.5	86.9	27.6	75.9	57.4	86.5	31	31.6	30.6	24.6	252.8	238.9	238.9	253.1
A0A0G2K5E4	DnaJ heat shock protein family (Hsp40) member A3 OS=Rattus norvegicus GN=Dnaja3 PE=1 SV=1	38	17	93	17	1	52.4	1426	Dnaja3	24.4	106.8	23.7	245.1		18	21.8	23	28.2	76.4	125.7	12.6	184.4	19.9	27.9	19.6	23.9	374	135.1	135.3	374.2
G3V8R2	Neurocan core protein OS=Rattus norvegicus GN=Ncan PE=4 SV=1	24	30	411	30	1	136.2	10945	Ncan; LOC102550316	98.9	43.8	12.4	245		69	65.4	200.2	122.7	66.2	34.4	48.2	33.3	13.7	10.4	12.8	9	244.1	213.1	213.1	244.3
Q66H47	39S ribosomal protein L24, mitochondrial OS=Rattus norvegicus GN=Mrpl24 PE=2 SV=1	24	3	4	3	1	25	20	mrpl24	22.9	96.2	35.9	245		8.2	69.8	5.1	2.8	7.5	98.6	123.2	2.6	93.1	8.6	12	4.5	572.3	7.2	8.4	576.1
B2GV98	Leucine-rich repeats and calponin homology domain-containing 1 OS=Rattus norvegicus GN=Lrch1 PE=1 SV=1	4	2	3	2	1	75.2	0	Lrch1	51.7	50.8	52.7	244.8		1.6	1.5	11.3	189.9	0.6	4.5	4	99.3	2.2	3.2	12	6	631.2	0.7	0.3	631.7
D3ZDS0	Proline-rich 18 OS=Rattus norvegicus GN=Prr18 PE=4 SV=1	21	3	4	3	1	32.3	46	Prr18	48.2	50.5	56.7	244.7		267.8	13.9	6.2	19.1	420.6	41	7.1	1.6	17.9	11.9	20.5	38.8	19.5	351.1	351.1	11.9
D4AA38	Holocarboxylase synthetase OS=Rattus norvegicus GN=Hlcs PE=1 SV=2	4	2	2	2	1	73.3	44		99.5	38.6	17.8	244		20.4	45.1	168.4	28.5	5	38.4	2	147	6.3	102.7	6.5	5.6	496.7	14.7	15.6	497.1
A0A0G2K2B7	WD repeat domain 20 OS=Rattus norvegicus GN=Wdr20 PE=1 SV=1	11	4	13	4	1	64.6	201	Wdr20; Wdr20a	7.2	108.6	40.7	243.5		10.1	4.6	4.7	4.5	23.4	275.5	96	50.6	79.2	5.7	8.6	176.9	67.1	363.3	363.3	66.7
F1LQP8	Cadherin-6 OS=Rattus norvegicus GN=Cdh6 PE=1 SV=3	15	9	33	8	1	88.4	652		61.1	32.8	62.8	243.4		167.9	67.1	47.9	26.6	26.7	28.6	34.2	32.2	50	61.5	94.1	55.1	202.7	251.4	251.2	202.8
A0A0H2UHS7	60S ribosomal protein L18 OS=Rattus norvegicus GN=Rpl18 PE=1 SV=1	26	6	54	6	1	21.8	2042		95.6	41.5	19.9	243.1		69.7	103.8	34.8	121.4	96	14.2	6.8	101.4	30.3	10.3	0.9	40.4	133	352	351.9	133.1
Q62599	Metastasis-associated protein MTA1 OS=Rattus norvegicus GN=Mta1 PE=1 SV=1	8	4	7	3	1	79.4	191	Mta1	35.5	64.4	56.9	243.1		20.3	17.9	9.4	33.6	37.8	316.6	31.6	18.2	33.8	12.2	27.6	76.3	37.4	455	455	17.6
Q63638	Striated muscle-specific serine/threonine-protein kinase OS=Rattus norvegicus GN=Speg PE=1 SV=2	3	7	13	7	1	353.9	308	Speg	116	28.7	12.3	243		191.3	10.3	69.9	119.4	36	5.1	14.2	40.6	7.9	12.1	11.9	6.3	457.5	79.7	80.1	457.8
E9PTG5	Pleckstrin homology domain-containing A5 OS=Rattus norvegicus GN=Plekha5 PE=1 SV=2	21	19	57	19	1	145.5	936	Plekha5	54.6	91.7	10.6	243		293.1	17.4	82.1	23.4	62.7	86.4	54.9	101.6	65.3	3.6	5.7	12.8	232	163.8	163.4	232
E9PU29	Ring finger protein 31 OS=Rattus norvegicus GN=Rnf31 PE=1 SV=2	8	5	7	5	1	119.2	59	Rnf31	89.7	27.2	40.7	242.4		42	225.7	11.8	59.6	11.8	377.1	14.1	16.3	14.5	35.4	11.8	67.6	62.5	292.3	298.7	58.9
B5DEJ6	RCG28258, isoform CRA_a OS=Rattus norvegicus GN=Tpk1 PE=1 SV=1	21	3	7	3	1	27.2	77	Tpk1	24.7	32.5	100.4	242.4		16.3	112.4	4.1	4.8	5.9	204.9	22.8	4.1	40.8	79.6	3.5	31.5	14.4	519.6	521	14.3
F1LUC0	Similar to RIKEN cDNA 5730410E15 gene (Predicted), isoform CRA_a OS=Rattus norvegicus GN=Sybu PE=1 SV=2	7	4	11	2	1	72.9	239	Sybu	68.8	60.6	28.3	242.3		523.3	35.3	12.6	24.1	40.2	16.4	274.3	13.6	1.4	39.7	28.6	5	5.9	270.3	270.3	39
D3Z8C9	Phosphodiesterase OS=Rattus norvegicus GN=Pde6a PE=3 SV=1	2	2	5	2	1	99.7	53	Pde6a	22.7	52	83	242.3		10.3	12.6	11.2	67.6	74.2	22.4	20.5	33	56.7	50.9	28.3	37	28.7	558.8	558.8	28.8
Q5I0L3	Tyrosine--tRNA ligase, mitochondrial OS=Rattus norvegicus GN=Yars2 PE=2 SV=1	16	4	15	4	1	52.6	301	Yars2	35.2	52.4	70.2	242.2		9.3	102.1	6	78.7	48.9	249	10.2	33.3	169.3	49.3	31.4	59.3	209.6	163.6	165.8	214.3
P21588	5'-nucleotidase OS=Rattus norvegicus GN=Nt5e PE=1 SV=1	49	23	141	23	1	63.9	2308	Nt5e	45.4	97.3	15.1	242.2		36.4	47.5	22.1	45.7	90.1	118.8	84.8	50.9	15.8	11.7	11.6	27.2	118.5	400.2	400.3	118.4
Q5FVI3	Leucine-rich repeat-containing protein 57 OS=Rattus norvegicus GN=Lrrc57 PE=2 SV=1	78	15	95	15	1	26.7	2051	Lrrc57	47.8	99	11.6	241.5		44.5	45.5	30.4	92.8	12.4	87.4	99.3	142.9	10.4	11.6	25.9	5.8	346.8	148.5	148.8	347.1
Q68FR9-2	Isoform 2 of Elongation factor 1-delta OS=Rattus norvegicus GN=Eef1d	26	11	76	3	1	72.1	2003	Eef1d	27.4	34.9	96.5	241.2		3	129.1	10	13	5.6	37.4	3.8	89.9	29.5	21.8	752.9	54.6	165.1	62.5	60.8	161.1
D3ZB51	Protein turtle homolog B OS=Rattus norvegicus GN=Igsf9b PE=1 SV=1	12	12	38	12	1	145	326	Igsf9b	61.8	62.1	35.4	240.7		15.3	133.3	4.7	89.3	25.9	53.2	10.9	120.3	19.7	15.8	25.7	22.7	489.4	42.3	42.2	489.6
P05708	Hexokinase-1 OS=Rattus norvegicus GN=Hk1 PE=1 SV=4	69	78	2067	19	1	102.3	46815	Hk1	14	84.6	60.9	240.6		28.8	6.8	18.6	8.6	121.7	47.5	107.8	53.8	60.2	30.3	71.9	49.9	126.4	370.8	370.8	126.5
D4A631	Brefeldin A-inhibited guanine nucleotide-exchange protein 1 OS=Rattus norvegicus GN=Arfgef1 PE=1 SV=1	17	24	63	16	1	207.8	1432	Arfgef1	52.9	32.7	73.8	240.6		26.2	104.8	20.9	25.4	8.3	41.4	14.9	17	49.6	39.6	25.6	32.6	24	573	573.1	23.5
Q641Z4	Cyclin-dependent kinase 9 OS=Rattus norvegicus GN=Cdk9 PE=2 SV=1	5	2	14	1	1	42.7	293	Cdk9	59.7	39.1	60.7	240.5		8.6	19.2	20.3	1055.1	12.3	8.6	13.6	22.5	15	22.8	17.7	34.4	147.5	11.9	42.9	147.7
G3V734	2,4-dienoyl CoA reductase 1, mitochondrial, isoform CRA_a OS=Rattus norvegicus GN=Decr1 PE=1 SV=1	47	12	57	12	1	36.1	1390	Decr1	23.3	85.2	51	240.4		26.7	16.2	102.4	16.2	40.1	62.7	91.7	142.6	44.8	49.4	46	39.9	315.3	145.3	145.2	315.6
A0A096MJG4	Cartilage acidic protein 1 OS=Rattus norvegicus GN=Crtac1 PE=4 SV=1	20	10	35	10	1	70.3	393		51.3	46.8	62	239.9		57.1	26.1	84.7	3.8	7.4	36.2	76	34.2	117.4	26.1	76.5	28.5	74.4	439.1	438.8	73.5
Q63198	Contactin-1 OS=Rattus norvegicus GN=Cntn1 PE=1 SV=2	68	71	1297	71	1	113.4	32626	Cntn1	48.6	69.2	42.2	239.9		50	43.2	65.4	46.7	64.3	79.2	63.7	73.6	42.6	41.3	33.5	42.8	236.1	240.6	240.6	236.3
Q5U2M6	DDB1- and CUL4-associated factor 8 OS=Rattus norvegicus GN=Dcaf8 PE=1 SV=1	6	2	2	2	1	66.1	62	Dcaf8	115.9	29.4	15.5	239.2		156.6	1.4	9.2	758.1	2.8	16.2	5.7	129.4	3.9	5.8	4.4	12.9	218.6	28	28	218.8
D3ZX87	Uncharacterized protein OS=Rattus norvegicus GN=LOC100910017 PE=4 SV=2	34	5	28	5	1	16.3	700		86.1	65	10.2	238.7		114.1	27.1	76.9	9.8	41.3	41.7	7.4	28.9	1.5	6.3	4.6	39.3	27.9	572.3	572.7	28.1
P03994	Hyaluronan and proteoglycan link protein 1 OS=Rattus norvegicus GN=Hapln1 PE=1 SV=2	82	29	322	28	1	40.2	9385	Hapln1	101.5	45	14.8	238.6		103.7	87	107.9	92.9	62.2	34.4	26.5	55	16.3	13.4	15.3	12.6	166.1	320.2	320.3	166.2
D3ZTF0	Similar to Gene model 996 OS=Rattus norvegicus GN=RGD1560470 PE=1 SV=3	37	29	108	29	1	107	1345	RGD1560470	22	80.8	58.9	238.3		18.9	9.6	12.9	4.9	744.3	15.3	36.6	45.8	23	77	38.6	4.6	217.1	67.1	67	217.3
Q6AYS8	Estradiol 17-beta-dehydrogenase 11 OS=Rattus norvegicus GN=Hsd17b11 PE=2 SV=1	31	6	21	6	1	32.9	376	Hsd17b11	14.2	64.3	83.4	238.1		1.3	9.8	15.5	3	36.6	35.6	16.8	10.1	34	29.2	29.6	66.2	643.1	12.7	12.6	643.9
D3ZPW6	L antigen family, member 3 OS=Rattus norvegicus GN=Lage3 PE=1 SV=1	51	3	4	3	1	15.7	47	Lage3	69.8	65.5	27	237.7		12.9	31.5	26.6	126.4	32.6	15.2	22.6	291	18.4	14.2	3.9	8.8	478.5	20.3	16.8	480.4
A0A0G2K9J0	Tetratricopeptide repeat, ankyrin repeat and coiled-coil-containing 2 OS=Rattus norvegicus GN=Tanc2 PE=1 SV=1	14	19	65	19	1	228.9	756	Tanc2	71.7	70.8	20.2	237.4		50.5	98.9	68.6	55.5	35.4	112.2	65.3	56.9	24.7	16.9	15.9	17.9	381	108.8	109.7	381.8
A0A0G2K8S6	Glucosidase 1 OS=Rattus norvegicus GN=LOC103692171 PE=1 SV=1	10	7	21	7	1	91.9	248	Gcs1; LOC103692171	13.8	101.7	47.5	237.1		15.5	10.1	9	13.9	284.9	86.9	75.1	87.6	33.2	11.5	56.1	50	293.2	141.9	139.6	291.7
D4A833	Mitochondrial ribosomal protein S30 OS=Rattus norvegicus GN=Mrps30 PE=1 SV=1	34	11	34	11	1	50	438	Mrps30	26.4	112.7	24	237		35.6	15	31.1	4.6	329.7	72.5	22.3	117.5	19.3	35.8	6.4	19.9	331.5	113.6	113.1	332.2
A0A0G2KAM3	Pyruvate dehydrogenase E1 component subunit beta, mitochondrial OS=Rattus norvegicus GN=Pdhb PE=1 SV=1	63	26	1072	26	1	46.2	25485		21.1	94.1	48.2	236.6		28.2	22.9	19.8	14.7	91.8	98.3	102.1	71	56	41.2	48.8	48.5	246.9	231.4	231.3	247.1
Q5M818	39S ribosomal protein L16, mitochondrial OS=Rattus norvegicus GN=Mrpl16 PE=2 SV=1	20	4	11	4	1	28.9	279	Mrpl16	16.5	116.4	30.5	236.6		54.2	1.5	1.4	17.5	41.8	1032.2	30.1	11.5	56.1	5.8	7.1	12.2	42.4	122.5	120.7	43.1
A0A0G2K6X6	Non-specific serine/threonine protein kinase OS=Rattus norvegicus GN=Mark2 PE=1 SV=1	50	33	146	25	1	82	2524	Mark2	55.4	94.3	14	236.2		45.6	47.3	65.2	27.6	63	76.5	343.8	81.6	22.5	7.7	17.9	5	177.9	220.3	220.1	177.8
Q64273	Inward rectifier potassium channel 2 OS=Rattus norvegicus GN=Kcnj2 PE=1 SV=1	15	5	13	5	1	48.2	90	Kcnj2	21.8	75.2	66.9	236.1		13.7	17.6	16.7	13.6	38.7	70.4	12.3	95.9	53.5	60.7	35.2	40.3	514.7	52.3	51.3	513.1
D3Z8Y3	Uncharacterized protein OS=Rattus norvegicus GN=Pcdhga2 PE=4 SV=2	4	2	4	2	1	88.8	74		42.4	81.6	40.5	235.5		1	2.8	817.9	13.6	9.7	5.6	14.8	19.2	13.2	3.3	9.1	3.8	340	3.5	2	340.3
Q5XHX2	Taperin OS=Rattus norvegicus GN=Tprn PE=1 SV=2	10	4	8	4	1	80.2	139	Tprn	27.3	63.1	74.2	235.4		22.7	286.5	19.5	20.3	91.1	20	37.6	65.1	16.3	36.2	93.4	123.4	253.3	134.4	126.7	253.5
G3V7U6	Calpain-5 OS=Rattus norvegicus GN=Capn5 PE=1 SV=2	15	8	20	8	1	84.5	105	Capn5	39.7	72.2	53.2	235		77.2	23.3	57.9	15.3	73.4	61	148.5	27.2	46.5	31	77.6	52.3	162.5	291.9	291.3	163
A0A0G2JWS3	Piezo-type mechanosensitive ion channel component OS=Rattus norvegicus GN=Piezo1 PE=1 SV=1	1	2	3	2	1	290.1	0		85.4	62.1	17.5	234.9		52.4	29.6	13.2	185.4	24.3	23.1	33.8	278	20.6	2.6	3.2	25.9	436.2	26.9	8.4	436.6
D4ADX8	Ras association (RalGDS/AF-6) and pleckstrin homology domains 1 OS=Rattus norvegicus GN=Raph1 PE=1 SV=2	9	8	17	8	1	136.5	149		45.4	112	7.6	234.9		13.5	57.8	25.9	110.6	12.7	96.9	93.9	297.4	6.3	3.4	6.6	10.3	299.5	133.5	131.4	300.4
D3ZJ08	Histone H3 OS=Rattus norvegicus GN=Hist2h3c2 PE=1 SV=1	46	6	84	1	1	15.4	1502	LOC690126; Hist2h3c2; LOC684819; LOC684762; LOC684841; LOC102548682; LOC102549173	50.3	105.6	9.6	234.6		0.7	3.9	1.2	5.3	1.1	18	0.4	1390.6	0.3	1.2	0.2	0.6	87.4	0.9	1.2	86.9
F1M9F9	Jouberin OS=Rattus norvegicus GN=Ahi1 PE=1 SV=2	4	3	6	3	1	119.6	91		103.3	31.6	31.1	234.1		185.3	7	3	154.7	7.8	7.5	13.1	204.5	9.4	10.4	7.6	13.1	480.6	3.3	11.6	481
Q5RKI9	Ribosome-recycling factor, mitochondrial OS=Rattus norvegicus GN=Mrrf PE=2 SV=1	19	3	7	3	1	29.1	73	Mrrf	73.2	32	61.3	233.6		12.4	667.4	118.3	12.2	112.5	38.6	7.2	6	25.7	59.2	40	13.5	133.8	111.7	107.6	133.9
Q5I0K8	28S ribosomal protein S7, mitochondrial OS=Rattus norvegicus GN=Mrps7 PE=2 SV=2	23	4	17	4	1	28.2	358	Mrps7	8.5	100.4	57.8	233.4		5.4	6.7	8.6	13.4	50.5	71.6	209.5	112.6	57.8	46.2	7	64.9	347.8	125.7	125.9	346.3
D3ZVN7	Protoporphyrinogen oxidase OS=Rattus norvegicus GN=Ppox PE=1 SV=1	23	7	10	7	1	50.8	228	Ppox	31.7	31.4	103.6	233.3		20.2	48.4	61.1	8.3	24.6	49	14.4	38.9	83.6	98.2	111.4	106.1	188.9	278.8	278.3	189.8
A0A0G2JUR5	Myosin phosphatase Rho-interacting protein OS=Rattus norvegicus GN=Mprip PE=1 SV=1	15	19	35	19	1	239.9	518		27.3	110.1	29.4	233.2		6.9	7.6	596.5	11.4	18.8	32.3	43.8	97.9	7.5	13.5	6.5	22.1	349.9	16.2	18.2	351
P84100	60S ribosomal protein L19 OS=Rattus norvegicus GN=Rpl19 PE=1 SV=1	14	4	38	4	1	23.5	1408	Rpl19	99.4	64.3	3.1	233.2		82.8	47.2	79.7	164.3	95.1	32.1	39	70.8	5.2	7.4	1.2	1.3	394.8	92.1	91.9	395.1
Q63155	Netrin receptor DCC OS=Rattus norvegicus GN=Dcc PE=1 SV=2	3	3	5	3	1	157.8	168	Dcc	19.7	30.2	117.3	232.9		3.1	65.9	116.1	4.4	25.1	27.2	3.9	30	96.4	87.8	175.8	106.5	140.5	288.3	289.2	140
Q91Y81	Septin-2 OS=Rattus norvegicus GN=Sept2 PE=1 SV=1	66	20	323	19	1	41.6	6186	Sept2	29	116	22.3	232.7		35	24.3	21.9	52.2	116.7	128.8	116.6	76.1	22.4	22.5	23	16.4	266.7	205.3	205.4	266.9
G3V8G6	Hyaluronan and proteoglycan link protein 2 OS=Rattus norvegicus GN=Hapln2 PE=4 SV=1	76	28	224	28	1	38	4291	Hapln2	115.8	35.3	16.3	232.6		150	100.9	113.6	111	21.4	28.9	40.7	51.2	16.8	13.2	23.4	14.9	264.2	192.7	192.7	264.4
D3ZZH6	Mitogen-activated protein kinase kinase kinase 5 OS=Rattus norvegicus GN=Map3k5 PE=1 SV=3	2	2	4	2	1	154.3	70		131.2	18.4	17.8	232.6		22.2	20.2	52.1	1060.9	1.2	3.8	34.4	5.9	2	11.3	10.7	1.5	165.5	22.1	22	164.2
D3ZDK2	Ubiquitin-conjugating enzyme E2 D1 OS=Rattus norvegicus GN=Ube2d1 PE=1 SV=1	43	4	14	3	1	16.6	280	Ube2d1	45.2	86.4	35.9	232.5		195.5	20.7	17.8	2.6	122.5	6.4	46.3	29.1	6.4	109.5	36.4	4.4	20.3	480.3	481.6	20.3
P0C6S7	Ankyrin repeat and sterile alpha motif domain-containing protein 1B OS=Rattus norvegicus GN=Anks1b PE=1 SV=1	18	27	179	4	1	139.1	3951	Anks1b	37.1	51	79.7	232.2		23.7	43.3	20.8	48.6	69.2	40.5	38.7	47.7	109.9	89.7	52.7	30.8	100.5	417.8	399.2	66.7
M0R715	Patatin-like phospholipase domain-containing 6 OS=Rattus norvegicus GN=Pnpla6 PE=1 SV=1	10	7	13	7	1	149.3	129		43.7	81.5	43.1	231.7		6.4	19.9	20.3	24	34.1	41.1	16.1	532.7	17.2	13.7	29.6	22.9	382.5	27	29.6	382.8
Q5RKI5	FLII, actin-remodeling protein OS=Rattus norvegicus GN=Flii PE=1 SV=1	19	15	38	15	1	144.8	583	Flii	105.1	38.5	25	231.4		96.1	586.9	24.6	30.7	22.9	17.3	4.4	64.1	11	31.3	12.2	13.7	48.1	294.2	293.9	48.7
Q62825	Exocyst complex component 3 OS=Rattus norvegicus GN=Exoc3 PE=1 SV=1	18	11	46	11	1	86.4	972	Exoc3	44	61.5	63.4	231.1		59	17.6	7.6	40.4	28.8	42.4	32.7	72.1	603.3	41.4	33.9	35.6	103.3	189	189.4	103.5
A9UMV9	NADH:ubiquinone oxidoreductase subunit A7 OS=Rattus norvegicus GN=Ndufa7 PE=1 SV=1	71	9	181	9	1	12.5	3084	Ndufa7	14.5	68.1	86.7	230.7		17.6	0.8	14.4	14.2	59.8	98.3	41.3	75.5	79.3	92.2	124.4	71.7	236	219.1	219.2	236.2
A0A0G2JUG7	IQ motif and Sec7 domain 1 OS=Rattus norvegicus GN=Iqsec1 PE=1 SV=1	41	36	225	30	1	108	3816		40.1	117.2	12.7	230		42.4	24	33	77.3	103.3	59.7	115.8	228.4	21.6	12.4	11.3	7	192.1	239.5	239.7	192.4
P81155	Voltage-dependent anion-selective channel protein 2 OS=Rattus norvegicus GN=Vdac2 PE=1 SV=2	81	27	632	26	1	31.7	18703	Vdac2	4.8	84.5	80.8	230		3.5	6.2	3.8	5.6	83.1	130.4	80.9	75.6	67.8	67.4	90.8	91.5	224.8	221.8	221.8	224.9
P02688-3	Isoform 3 of Myelin basic protein OS=Rattus norvegicus GN=Mbp	89	23	2820	2	1	17.2	66145	Mbp	36.3	128.7	5.4	229.6		2.5	0.4	22.7	44.6	19.8	3.6	46.9	36.1	8.9	0.4	1.3	0.9	702.3	3.2	3.2	702.9
B1WC56	H/ACA ribonucleoprotein complex subunit 2 OS=Rattus norvegicus GN=Nhp2 PE=1 SV=1	24	2	6	2	1	17.3	87	LOC100910210; Nhp2; LOC103690013	34.7	100.8	35	229.4		12.3	89.8	11.7	14.1	117.2	382.5	10.8	12.4	14.4	12.6	11.7	14	17.6	430	437.9	11
Q9WUL0	DNA topoisomerase 1 OS=Rattus norvegicus GN=Top1 PE=1 SV=1	15	9	22	9	1	90.7	386	Top1	16.4	132.3	22.3	228.9		76.6	3.7	9.6	8.4	229.9	59.1	32.2	87.8	86.2	1.3	43.6	3.4	443.9	35	34.8	444.3
D3ZDH8	Platelet glycoprotein Ib beta chain OS=Rattus norvegicus GN=Sept5 PE=1 SV=1	65	37	637	5	1	43.9	13458	Sept5	50.3	85.8	35.3	228.6		54.1	49.6	42	44.8	182.4	91.7	70.4	64.4	33	44	33.1	28.4	241.2	189.8	189.8	241.4
A0A0G2JX90	GTPase-activating Rap/RanGAP domain-like 3 OS=Rattus norvegicus GN=Garnl3 PE=1 SV=1	5	3	5	3	1	115	77		66.7	39.7	65.3	228.3		13.8	411.4	29.4	27.5	19.9	14.5	26.4	12.3	34.5	424.6	12.7	22.5	22.5	240.8	247.9	39.4
B2GV57	Cysteinyl-tRNA synthetase 2, mitochondrial OS=Rattus norvegicus GN=Cars2 PE=1 SV=1	32	12	45	12	1	60.9	1373	Cars2	18.1	54	100	227.9		12.3	11.5	24.2	36.5	69.7	21.5	46.6	57.1	158.1	79.6	87.3	104.3	271	174.7	174.3	271.3
P49805	Regulator of G-protein signaling 9 OS=Rattus norvegicus GN=Rgs9 PE=2 SV=3	47	30	138	30	1	77.1	2003	Rgs9	47.1	65	60	227.9		57	50.3	40.8	34.1	41.9	115.6	44.4	87.8	56.5	80.6	59	50.3	197.4	243.5	243.3	197.4
P12839	Neurofilament medium polypeptide OS=Rattus norvegicus GN=Nefm PE=1 SV=4	64	76	1210	69	1	95.7	26510	Nefm	21.1	141.2	9.8	227.8		25.6	14.3	13.2	46.4	71.9	149.9	109.4	305.8	6.5	12.2	13.8	4.3	200.1	213.2	213.2	200.3
D3ZNW5	Neurofascin OS=Rattus norvegicus GN=Nfasc PE=1 SV=3	55	61	667	8	1	132.1	15507	Nfasc	30.1	125.2	17.1	227.6		37.2	7.2	20.2	60.2	76.2	263.4	44	171	10.6	27.9	11.2	21.8	258	166.7	166.3	258.2
Q8CGS4	Charged multivesicular body protein 3 OS=Rattus norvegicus GN=Chmp3 PE=1 SV=3	23	6	24	6	1	25	267	Chmp3	56.6	75.6	40.9	226.8		88.5	52.3	18.9	50.6	84.1	197.2	56.2	22.4	40	42.6	34.5	26.5	140.4	302.6	303	140.2
A0A0G2JZ27	Uncharacterized protein OS=Rattus norvegicus GN=Fmn2 PE=1 SV=1	14	9	25	9	1	126.8	333		66.7	100	6.6	226.7		29.6	181.4	21.8	19.1	57.4	849.9	10.5	25.3	1.8	5.5	1	3.5	146.4	50.9	49.6	146.3
D4A055	Voltage-dependent L-type calcium channel subunit beta-4 OS=Rattus norvegicus GN=Cacnb4 PE=1 SV=2	38	15	108	9	1	57.9	2182	Cacnb4	56.7	58.5	58.3	226.6		143.9	34.3	50	48.4	25.1	52.9	50.9	50.4	42.3	60.3	35.6	64.1	365.4	105.2	105.6	365.7
P83883	60S ribosomal protein L36a OS=Rattus norvegicus GN=Rpl36a PE=1 SV=2	12	2	19	2	1	12.4	154	LOC100912182; Rpl36a; Rpl36al; LOC108348287	107.5	55.8	10.1	226.6		36.2	31.6	18.7	9	2.2	19	32.1	8.4	0.1	4.6	1.9	2.7	3.7	713	713	3.7
Q6AYC4	Macrophage-capping protein OS=Rattus norvegicus GN=Capg PE=1 SV=1	19	3	6	3	1	38.8	185	Capg	70.6	54.4	48.6	226.5		664.3	18.8	36.3	11	17.8	22.7	15.9	23	32	12.9	25.1	3.6	344.3	13.3	20.7	338.3
Q9QZR6	Septin-9 OS=Rattus norvegicus GN=Sept9 PE=1 SV=1	56	36	240	4	1	63.8	4212	Sept9	19.6	154	0.5	225.9		40.2	2.3	42.3	5.7	160.8	7.8	147.2	95.5	3.4	0.3	0.3	0.4	62.4	484.6	484.6	62.3
A0A0G2JWZ2	Amine oxidase OS=Rattus norvegicus PE=3 SV=1	7	8	13	3	1	151.6	188		53.4	87.3	33.7	225.6		22.2	10	34.9	16.4	72	13.5	612.4	8.4	13.3	10.9	5.6	21.9	17.6	361.7	361.1	18
D4A6H8	Catenin alpha 2 OS=Rattus norvegicus GN=Ctnna2 PE=1 SV=3	76	31	207	25	1	52.8	5536		24.6	80.4	69.4	225.6		18.2	21.2	26.3	60.5	86.7	53	68.3	139.9	35.1	90.1	84.6	52.2	209.9	222.1	222	210
A0A0G2JTJ9	RCG50655 OS=Rattus norvegicus GN=Tfcp2 PE=1 SV=1	9	3	8	2	1	56.9	145	Tfcp2	28.7	103.9	42.5	224.9		1.1	804.8	49.3	0.7	0.7	281.6	20.8	34.2	2.3	54.6	24.7	4.8	135.6	24.5	24.5	135.7
P27952	40S ribosomal protein S2 OS=Rattus norvegicus GN=Rps2 PE=1 SV=1	46	13	89	13	1	31.2	1825	Rps2	105	62.1	8	224.8		107.6	85	186.3	25.2	68.9	40.7	61.6	51.9	12.8	5.4	9.8	2.7	352	118.9	118.9	352.2
Q4KM35	Proteasome subunit beta type-10 OS=Rattus norvegicus GN=Psmb10 PE=2 SV=1	12	2	2	2	1	29	87	Psmb10	80.6	48.9	46.3	224.2		180.1	26	28.5	30.2	17.3	15.8	18.3	30.3	3.2	10.9	692.9	26	235.2	28.3	21.6	235.4
A0A0H2UHE1	Succinate--CoA ligase [ADP/GDP-forming] subunit alpha, mitochondrial OS=Rattus norvegicus GN=Suclg1 PE=1 SV=1	49	24	400	24	1	37.5	9353	Suclg1	15.1	89.9	71.3	223.8		17.1	19.4	5.4	13.4	79.7	101.5	74.5	101.3	79.9	76.1	57.6	66.8	263.9	189.7	189.7	264.1
D3ZUH3	Uncharacterized protein OS=Rattus norvegicus GN=Pcdhgb1 PE=4 SV=2	4	2	3	1	1	73.8	61		48.9	87.8	40.4	222.9		28.3	199.3	18.7	33.7	23.2	132.6	162.1	22.3	30.8	21.1	3.6	39	50.5	392.2	392.2	50.5
P09217	Protein kinase C zeta type OS=Rattus norvegicus GN=Prkcz PE=1 SV=2	4	2	5	2	1	67.7	159	Prkcz	113.7	46.4	17.1	222.7		7.7	245.8	4.2	144.3	18.6	3.6	10	32.6	11.6	1.3	89.2	2.2	8.4	506.8	506.8	6.9
M0R9T2	Erbb2-interacting protein OS=Rattus norvegicus GN=Erbin PE=1 SV=2	8	7	21	5	1	140	173	RGD1562952; Erbb2ip; Erbin	76.3	46.9	54.3	222.6		22.9	58.7	37.3	23.7	11.6	286.9	28.8	9.4	292.9	26.1	17	17.2	358.5	19.9	21.1	367.9
P05982	NAD(P)H dehydrogenase [quinone] 1 OS=Rattus norvegicus GN=Nqo1 PE=1 SV=4	35	8	27	8	1	30.9	499	Nqo1	116	13.4	47.9	222.6		106.5	30.6	112.3	153.2	9.4	17	8.1	120.8	59.3	28.3	66	34.5	175.1	251.6	252.2	175
Q6IMZ5	Tropomodulin 1 OS=Rattus norvegicus GN=Tmod1 PE=1 SV=1	63	15	78	14	1	40.4	1519	Tmod1	37.5	108.5	31.7	222.3		43	49.7	28.1	14.9	93.4	98.2	102.9	132.1	28	30.8	22.1	39.7	329.7	128.7	128.7	330
O08957	Neuritin OS=Rattus norvegicus GN=Nrn1 PE=1 SV=1	41	5	53	5	1	15.3	1533	Nrn1	38.3	82.2	57.1	222.3		4.3	32.5	40.1	60.7	81.1	88.8	74.1	32.9	80.7	35.9	83	26.9	122.9	356.5	356.4	123.2
Q66X93	Staphylococcal nuclease domain-containing protein 1 OS=Rattus norvegicus GN=Snd1 PE=1 SV=1	58	39	154	39	1	101.9	2490	Snd1	105.5	37.4	34.9	222.2		80.6	64.9	59.3	139.9	22.9	28.7	21.2	367.6	21.2	30.4	27	16.7	275.6	84.1	84	275.8
F7ES73	Negative regulator of ubiquitin-like proteins 1 OS=Rattus norvegicus GN=Nub1 PE=1 SV=1	11	4	6	4	1	70	245		74.6	80.5	23	221.8		4.7	297.9	9.4	56	73.2	163.2	8.4	5.7	3.3	10.8	4.7	19.2	6.3	464.2	462.8	10.1
A0A0U1RRT8	Septin 6 OS=Rattus norvegicus GN=Sept6 PE=1 SV=1	62	30	599	16	1	49.4	13049		45.5	98.8	34	221.7		65.2	58.9	36.5	27.5	113.7	109.7	51.7	92.6	42.1	34.5	23.2	34.9	251	203.7	203.6	251.2
G3V927	Discs, large homolog-associated protein 4 (Drosophila) OS=Rattus norvegicus GN=Dlgap4 PE=1 SV=1	32	25	104	24	1	108	1446	Dlgap4	46.2	97.5	34.7	221.5		44.6	43.7	16.1	46.6	136	52.1	74.6	116.1	12.7	27.7	39.7	72.9	318.1	140.3	140.6	318.2
Q5PQZ9	NADH dehydrogenase [ubiquinone] 1 subunit C2 OS=Rattus norvegicus GN=Ndufc2 PE=1 SV=1	76	9	97	9	1	14.3	1453	Ndufc2	8.4	66.6	103.5	221.5		2.4	33.7	11.8	5.5	31	71.2	82	57.3	95.2	76.8	103.6	120.4	146.1	308.4	308.4	146.3
P47196	RAC-alpha serine/threonine-protein kinase OS=Rattus norvegicus GN=Akt1 PE=1 SV=1	29	10	24	7	1	55.7	319	Akt1	122.4	15.7	41	221		124.6	71.1	179	31.1	10.5	13.8	14.2	5.1	24.8	23.1	341	40	120	241.1	240.7	119.9
F1LMY4	Ryanodine receptor 1 OS=Rattus norvegicus GN=Ryr1 PE=1 SV=1	3	10	21	2	1	565.1	139	Ryr1	92	44.1	43.4	220.5		16.4	0.9	4.6	1277.1	2.6	3	5.7	5.8	6.9	5.1	1.1	3.3	131.6	3.3	0.8	131.7
Q6AY23	Pyrroline-5-carboxylate reductase 2 OS=Rattus norvegicus GN=Pycr2 PE=2 SV=1	57	13	56	13	1	33.7	1263	Pycr2	38.3	116.4	25	220.4		22.7	57.6	11.2	30.6	60.8	96.8	71.7	89.7	18.9	18.6	12.3	15.9	500.4	46	46.1	500.8
Q03555-5	Isoform 4 of Gephyrin OS=Rattus norvegicus GN=Gphn	71	43	280	1	1	82.6	5296	Gphn	98.8	50.2	31.2	219.8		16.9	39	42.8	33.6	26	13	35.6	9.8	24.2	8.7	14.9	2.2	657.8	7.2	9.8	658.3
Q8VGC3	Voltage-dependent L-type calcium channel subunit beta-2 OS=Rattus norvegicus GN=Cacnb2 PE=1 SV=2	20	11	62	6	1	73.2	1161	Cacnb2	43.8	76.9	59.6	219.7		6.3	42.1	30.6	391.5	55.8	86.5	6.4	71.3	26.9	49.6	51.1	48.1	218.7	147.7	148.3	219.2
Q9JMB5	Proteasomal ubiquitin receptor ADRM1 OS=Rattus norvegicus GN=Adrm1 PE=1 SV=2	16	6	29	6	1	42.1	377	Adrm1	88.7	28.5	63.2	219.6		245.8	49.4	115.5	9.7	5.6	8.2	71.7	126.3	56.4	54.3	48.7	53.2	216.4	160.9	161.2	216.8
Q3ZB99	Tight junction protein 2 OS=Rattus norvegicus GN=Tjp2 PE=1 SV=1	27	22	84	22	1	131.3	1406	Tjp2	60.8	98.3	22.2	218.7		11.8	56.5	77.1	43.9	77.9	83.2	74.2	233.4	21.9	16	20.8	13.6	341.1	94.1	93.6	340.9
Q9ERB4	Versican core protein (Fragments) OS=Rattus norvegicus GN=Vcan PE=2 SV=2	10	26	365	9	1	299.8	7579	Vcan	128.6	38.3	14.8	218.3		144.4	129.8	65.7	125.2	40.6	35.4	12.1	72.3	20.1	16	12.7	13.5	300.3	155.8	155.7	300.5
F1M0G0	Regulator of G-protein signaling 17 (Predicted), isoform CRA_a OS=Rattus norvegicus GN=Rgs17 PE=4 SV=2	35	7	38	6	1	24.3	666	Rgs17	57	89	35.8	218.3		16.1	51.7	56.9	51.1	201.6	40.9	132.7	48.6	28.7	40.3	14.8	36.3	122.3	317.4	318.4	122.3
P62425	60S ribosomal protein L7a OS=Rattus norvegicus GN=Rpl7a PE=1 SV=2	50	18	122	18	1	30	2096	Rpl7a; LOC100911966	93.4	70.3	18.1	218.1		67.9	100.8	211.4	62.3	129.5	62.4	49.6	62.1	8.9	41.1	29	2.1	197.9	188.5	188.6	197.9
Q63357	Unconventional myosin-Id OS=Rattus norvegicus GN=Myo1d PE=1 SV=3	57	58	385	57	1	116	6158	Myo1d	22	143.8	16.1	218.1		29.4	13.4	70.1	6.6	128.7	80.5	131.3	169.7	13.1	16.1	19.6	6.2	112.7	344.8	344.9	112.8
B2GUY4	Dematin actin-binding protein OS=Rattus norvegicus GN=Dmtn PE=1 SV=1	56	17	117	17	1	39.5	1625	Dmtn; Epb49	61.8	90.9	29.4	218		101.2	77.5	16.6	46.3	106.3	91.2	85.1	67.6	51.2	23	35.1	23.1	276.2	161.6	161.6	276.5
A0A0G2JZC6	Rho guanine nucleotide exchange factor 11 OS=Rattus norvegicus GN=Arhgef11 PE=1 SV=1	5	5	7	5	1	174.1	169	Arhgef11	65.4	92.7	24.1	217.7		77.1	86.4	19.1	33.6	11.7	27.3	333.8	190.6	89.5	19.9	17.7	13.6	175.5	165.3	167.8	171
G3V9N1	RCG21137 OS=Rattus norvegicus GN=Pgam5 PE=1 SV=1	35	12	54	12	1	32	449	Pgam5	61.6	65.4	55.4	217.6		72.3	34.8	195.9	33.2	54.1	14.9	52.5	69.6	38.3	50.4	47.9	42.5	358.9	87.5	87.6	359.6
Q80Z70	Protein sel-1 homolog 1 OS=Rattus norvegicus GN=Sel1l PE=2 SV=2	13	6	13	6	1	88.6	261	Sel1l	42.5	39.9	99.9	217.6		15.8	359.4	24.1	4.2	43.3	134.7	7.8	6.5	29.2	47.7	47.3	44.5	25.2	392.3	392.8	25.4
P19627	Guanine nucleotide-binding protein G(z) subunit alpha OS=Rattus norvegicus GN=Gnaz PE=2 SV=3	51	20	261	19	1	40.9	5923	Gnaz	32.7	81	69.2	217.1		35.7	53	24.2	30.1	44.5	90.3	73.3	95.8	72.3	68.7	70.3	53.9	179.3	264.5	264.5	179.5
Q91ZW1	Transcription factor A, mitochondrial OS=Rattus norvegicus GN=Tfam PE=2 SV=1	33	8	34	8	1	28.2	513	Tfam	26.6	91.3	65.1	217		12.6	40.8	43.6	10.8	12.5	116.8	159.2	51.7	96.9	32.6	94	21.9	94.6	358.4	358.4	95.2
A0A0G2K8L9	Mitochondrial ribosomal protein S28 OS=Rattus norvegicus GN=Mrps28 PE=1 SV=1	27	3	13	3	1	20.6	294	LOC679330	30.4	35.4	117.4	216.8		67	4.4	13.2	12.7	12.3	279.5	15.6	14.5	38.6	72.3	64.5	33.1	471.6	18.3	17.7	464.8
Q9QX73	Rho guanine nucleotide exchange factor 9 OS=Rattus norvegicus GN=Arhgef9 PE=1 SV=1	32	13	42	13	1	58.1	921	Arhgef9	49.8	84.6	48.9	216.6		58.1	118.7	14.8	35.9	67.7	65	89.1	133	41.7	89.6	48.3	38.9	179.9	219.9	219.5	179.9
B0BN56	28S ribosomal protein S31, mitochondrial OS=Rattus norvegicus GN=Mrps31 PE=2 SV=1	10	4	17	4	1	43.9	210	Mrps31	14	80.7	88.7	216.5		11.4	13.2	105.8	4.9	34.5	141.9	87.4	56.9	107.8	55.7	158.4	40	246.6	143.8	145.1	246.8
A0A1W2Q6I3	Uncharacterized protein (Fragment) OS=Rattus norvegicus GN=Mycbp2 PE=4 SV=1	23	2	4	2	1	17.7	79		52.7	99.9	31.1	216.4		11.6	19.9	46.8	25.4	131.1	13.8	155.8	7.8	8.4	17.5	10	18.4	551.2	15	15.5	551.7
Q2HWF0-2	Isoform 2 of Formin-binding protein 1-like OS=Rattus norvegicus GN=Fnbp1l	16	7	21	7	1	70.4	407	Fnbp1l	84.3	52.2	47.1	216.4		634.3	29.4	17.3	63	13.1	26	27.3	85.6	15.2	15.7	79.7	36.8	54.3	224.7	222.8	54.8
D3ZE17	Caskin-1 OS=Rattus norvegicus GN=Caskin1 PE=1 SV=2	42	40	239	38	1	150.2	5303	Caskin1	58.2	88.1	37.5	216.2		95.7	46	43.4	53.8	80.9	79.8	69	71	42	217.9	16.4	24.4	233.6	145.9	146.2	233.9
G3V9M7	Inward rectifier potassium channel 4 OS=Rattus norvegicus GN=Kcnj4 PE=3 SV=1	21	8	37	8	1	49.6	745	Kcnj4	27.1	66.1	90.8	216		9.4	159.9	50.3	8.4	94.2	164.1	26.1	29.8	118.8	12.7	44.7	155.9	235.1	127.4	127.6	235.4
Q68LP1	E3 ubiquitin-protein ligase MIB2 OS=Rattus norvegicus GN=Mib2 PE=1 SV=2	3	2	4	2	1	105.5	107	Mib2	87.5	59.7	36.7	216		39.9	12.6	2.7	71.9	9.9	16.6	14	144.4	8	7.4	11.1	12.4	620.7	2.4	4.9	621.2
G3V8R1	Nucleobindin 2, isoform CRA_b OS=Rattus norvegicus GN=Nucb2 PE=1 SV=1	9	3	8	3	1	50.1	140	Nucb2	76.8	38.1	69.2	215.9		75.9	52.3	77.8	62.4	41.7	151.5	28	4.6	15.5	98.9	38.9	122.7	282.9	132.5	131.5	282.7
D3Z9D0	Similar to KIAA1549 protein OS=Rattus norvegicus GN=RGD1306271 PE=1 SV=3	13	15	53	15	1	201.8	647	RGD1306271	22.8	74	87.4	215.7		19	13.7	18.7	9	50.1	118.8	14.5	54	189.7	4.1	427.8	19.9	230.6	98.5	99.6	232
G3V6C9	CDC42 binding protein kinase alpha, isoform CRA_a OS=Rattus norvegicus GN=Cdc42bpa PE=1 SV=1	11	16	54	13	1	196.9	720	Cdc42bpa	80.7	90	13.7	215.6		139.6	261.7	24.6	9.2	255.7	10.3	59.7	71.5	13.2	4.3	7.7	13	278.7	84.2	87.9	278.9
D3ZC56	Dystonin OS=Rattus norvegicus GN=Dst PE=1 SV=3	18	96	279	91	1	846.7	5430		59.2	99.4	26	215.4		33.1	45.6	76.5	73.4	115.5	77.9	81.6	141.7	14.7	36.7	25.4	25.3	177.9	248	248.4	178.3
Q5M9G9	Protein TBRG4 OS=Rattus norvegicus GN=Tbrg4 PE=2 SV=1	19	8	24	8	1	71.1	219	Tbrg4	34.8	42.5	107.5	215.1		3	6.5	126.3	90.2	14.7	28.1	164.8	31	72.1	77.3	43	93.2	364.1	60.7	61.3	363.8
F1M062	La ribonucleoprotein domain family, member 1 OS=Rattus norvegicus GN=Larp1 PE=1 SV=3	15	11	26	11	1	106.9	344		91.9	69.6	23.7	214.8		122.6	150.2	58.8	17.6	38.6	50.1	119.4	82.5	23.3	20.6	20	28.8	305.3	126.3	128.9	306.9
D4A2V0	Neuronal growth regulator 1 OS=Rattus norvegicus GN=Negr1 PE=4 SV=3	42	16	185	16	1	37.8	3874		49.5	77	59	214.6		41.5	31.7	47.4	57.7	62.5	87.3	40.5	76.3	58	68.5	41.5	48.1	369.2	100.2	100.1	369.4
B2GV87	Receptor-type tyrosine-protein phosphatase epsilon OS=Rattus norvegicus GN=Ptpre PE=2 SV=1	16	10	30	10	1	80.7	445	Ptpre	17.3	25.2	143	214.5		7.8	32	9	5.5	6.6	36.6	5.7	22.9	67.1	72.1	18.6	107.3	18.6	586.3	585.8	18.1
A0A0G2K490	TRAF2 and NCK-interacting kinase OS=Rattus norvegicus GN=Tnik PE=1 SV=1	25	28	133	18	1	154.9	1677	Tnik	108.9	61.5	15.2	214.3		85.2	60.3	90.5	102.3	55.5	44.2	41.8	122.1	26	4.4	14	10.7	396.7	75.2	74.6	396.5
F1LN69	Misshapen-like kinase 1 OS=Rattus norvegicus GN=Mink1 PE=1 SV=3	34	38	227	28	1	152.4	3302	Mink1	64.2	74.6	47	214.2		53.3	50.8	76	72.5	58.6	113.3	44.8	88.9	65.5	52.1	39.8	35.6	257.2	167.1	167	257.6
Q4V8H7	E3 ubiquitin-protein ligase OS=Rattus norvegicus GN=Wwp1 PE=1 SV=1	10	7	25	4	1	104.5	362	Wwp1	24.7	124.4	36.7	214.2		15.1	13.1	19.9	57.2	72.2	106.2	22.6	125.8	17.1	38.3	17.5	271.4	346.5	64.8	65.5	346.8
D3ZJZ0	RGD1563250 (Predicted), isoform CRA_a OS=Rattus norvegicus GN=Tmem205 PE=1 SV=1	16	2	8	2	1	21.2	144	Tmem205	50.4	5.2	130.4	214		176.3	66.4	26.8	0.6	1.7	148.7	10.5	1.8	83.2	143.5	145.5	70.8	204.1	157.5	157.6	205
Q62609	Noelin OS=Rattus norvegicus GN=Olfm1 PE=1 SV=1	32	13	71	13	1	55.4	1257	Olfm1	26.1	129.9	30.2	213.9		32.2	9.9	11.3	61.5	113	65.7	103.1	87.2	41.3	22.4	10.2	21.7	52.9	457	457.1	53.4
G3V624	Coronin OS=Rattus norvegicus GN=Coro1c PE=1 SV=1	52	23	144	23	1	53.1	2935	Coro1c	70.4	87.1	28.6	213.8		46.7	91.4	77.4	61.3	81.5	119.1	88.9	71.8	29.6	26.5	26.5	34.2	241.1	181.4	181.3	241.3
F1LM60	ArfGAP with RhoGAP domain, ankyrin repeat and PH domain 1 OS=Rattus norvegicus GN=Arap1 PE=1 SV=1	3	3	4	3	1	161	40	Arap1	50.9	66	69.5	213.6		17.3	69.3	1.4	23	31.8	102.7	21.1	19.2	74.8	10	9.8	406.7	15.9	389.4	389.4	18.1
Q9JKD6	Claudin-5 OS=Rattus norvegicus GN=Cldn5 PE=1 SV=2	13	2	3	2	1	23.1	32	Cldn5	65.8	62.5	58.2	213.5		5.4	5.4	1.4	1239.9	4.9	5.4	172.3	4.3	5.5	26.4	2.3	4.1	56.7	5.4	3.5	56.7
A4GW50	RCG29601 OS=Rattus norvegicus GN=Stk38l PE=1 SV=1	23	8	25	7	1	53.7	432	Stk38l	76.2	46.1	64.6	213.1		33.8	82	59.6	38	73.2	12.9	34.4	24.1	92.9	41.9	29.2	38.8	36.2	483.7	482.9	36.6
P09951	Synapsin-1 OS=Rattus norvegicus GN=Syn1 PE=1 SV=3	79	49	2277	47	1	73.9	60018	Syn1	47.4	82.7	56.9	213		54.6	45.1	50.4	36.2	76.9	86.7	79.8	93.7	62.6	64.3	33.9	52.4	241.5	190.1	190.1	241.7
F1LVR0	IgLON family member 5 OS=Rattus norvegicus GN=Iglon5 PE=4 SV=2	20	3	6	3	1	36.7	115	Iglon5	79.6	66.6	40.8	213		63.4	7.4	63.3	62.7	47.4	21.6	61.4	58.6	22.9	63.9	22.5	45.6	495.9	57.3	9.7	496.3
A0A0G2K1Y8	Spectrin alpha chain, non-erythrocytic 1 OS=Rattus norvegicus GN=Sptan1 PE=1 SV=1	84	280	4524	8	1	287.5	122640	Sptan1	20.7	68.9	97.6	212.8		7.9	14.6	51.3	24.5	28.3	41.2	96.7	165.6	78.9	132.7	70.7	101.1	169.8	223.4	223.4	169.9
Q925C0	Synaptotagmin-9 OS=Rattus norvegicus GN=Syt9 PE=1 SV=1	9	3	7	1	1	56.2	91	Syt9	24.4	88.7	74.1	212.8		17	87.9	16.7	19.2	74.2	57.9	40.2	218	7.7	63.6	83.4	47.2	396.3	11.7	62.4	396.6
D3ZHK4	RB1-inducible coiled-coil 1 OS=Rattus norvegicus GN=Rb1cc1 PE=1 SV=1	7	6	10	6	1	182.1	140	Rb1cc1	46.3	60.5	80.8	212.5		23.1	17	501.7	10.5	163.4	7.7	36.3	18.5	74.4	3.7	133.4	16.1	30.7	269.3	283.6	10.6
D3ZI07	Kinesin-like protein OS=Rattus norvegicus GN=Kif3b PE=1 SV=1	21	12	26	7	1	85.2	357	Kif3b	68.7	72	46.9	212.4		93.8	33	12.8	13.8	2.9	173.1	400.5	2	16.7	62.9	4	12.7	11.6	375.2	373.8	11.3
F1M787	Catenin delta-2 OS=Rattus norvegicus GN=Ctnnd2 PE=1 SV=3	46	40	224	37	1	133.4	3766	Ctnnd2	50.2	83.6	53.8	212.4		134.4	13.8	61.4	37.3	96.1	75.7	61	83.9	40.9	80.1	55.2	47.6	220.1	186.1	186.1	220.4
A0A0G2K8R3	LIM domain 7 OS=Rattus norvegicus GN=Lmo7 PE=1 SV=1	36	49	251	49	1	195.6	4787		64.2	87.8	35.6	212.3		39.8	26.8	256.1	81.6	78.5	77.3	57.1	102.6	29.9	32	31.2	33.7	183.1	193.3	193.6	183.5
Q6IN39	Hsd17b4 protein OS=Rattus norvegicus GN=Hsd17b4 PE=1 SV=1	50	25	122	25	1	81	2693	Hsd17b4	46.7	99.3	42	212		72.6	95	28.3	15.7	87.6	106	109.6	61.5	42	42.2	39.6	34.9	149.9	282.5	282.6	150
A0A0G2JVY6	Septin-8 OS=Rattus norvegicus GN=Sept8 PE=1 SV=1	72	30	583	1	1	49.9	13702		16.3	17.5	154.2	212		0.4	3	2	3.3	3	547.2	1.9	2.3	17.9	23.4	22.7	23.7	2.1	472.7	472.7	1.9
D4A280	Serine/threonine-protein kinase PAK 5 OS=Rattus norvegicus GN=Pak5 PE=1 SV=1	16	9	21	9	1	80.9	574	Pak7	8.2	162.4	18.4	211.1		4.9	3.4	4.9	125.9	14.6	120.5	79	406.5	6.1	8.6	14.3	61.7	324.9	49.5	49.3	326
A0A0G2K5N1	Vacuolar protein sorting-associated protein 33A OS=Rattus norvegicus GN=Vps33a PE=1 SV=1	14	6	10	1	1	67.3	166		32.7	142.1	14.2	211		2.7	6.1	8.6	310.7	75.2	2.3	13.2	344.5	1.9	5.4	14.5	0.4	404.1	0.7	5.4	404.4
P0C6T3	Proline-rich protein 7 OS=Rattus norvegicus GN=Prr7 PE=1 SV=1	27	4	19	4	1	30.4	269	Prr7	38.7	129.1	21.3	211		115.5	7.8	2.8	53.9	55.1	57.4	112.3	80.8	23	2.3	68.5	5.5	481.8	25.4	25.7	482.2
M0RAP5	SET-binding factor 1 OS=Rattus norvegicus GN=Sbf1 PE=1 SV=1	30	43	228	43	1	211.3	4721	Sbf1	61.8	56.3	71.2	210.8		63.8	137.3	35.2	55.7	49.8	73.2	38	59.1	88.6	82.5	57.2	43.5	187.3	220.7	220.6	187.5
A0A0G2QC21	Rho guanine nucleotide exchange factor 7 OS=Rattus norvegicus GN=Arhgef7 PE=1 SV=1	33	19	71	4	1	97.1	1046		13.6	68	107.8	210.5		18.9	106.5	7	7.6	7.3	150.8	29.4	121.7	101.5	145.9	56.6	88.8	149.5	229.6	228.9	149.9
A0A0G2K0V4	Rho guanine nucleotide exchange factor 2 OS=Rattus norvegicus GN=Arhgef2 PE=1 SV=1	40	38	234	38	1	133.3	4235	Arhgef2	98.1	72.7	18.7	210.4		131	63.4	191.5	52.3	52.2	79	57.7	87.3	18.2	31.6	14.5	16.6	248.9	153.6	153.5	248.6
P11730	Calcium/calmodulin-dependent protein kinase type II subunit gamma OS=Rattus norvegicus GN=Camk2g PE=1 SV=1	73	35	585	12	1	59	14736	Camk2g	38.4	127.5	25.1	209		26.8	37.8	11.4	36.1	70.8	105.6	101	148.5	14.7	16.8	24.7	42.3	411.9	69.6	69.5	412.4
G3V7Y3	ATP synthase subunit delta, mitochondrial OS=Rattus norvegicus GN=Atp5d PE=1 SV=1	44	6	82	6	1	17.6	2372	Atp5d	2.8	114.8	73.6	208.7		5.8	1.2	1.1	9.8	114.2	18.2	192.1	98.6	54.6	25.3	100.5	84.9	110.8	336.1	336	110.8
Q9QUH6	Ras/Rap GTPase-activating protein SynGAP OS=Rattus norvegicus GN=Syngap1 PE=1 SV=2	62	65	729	3	1	144.6	13443	Syngap1	6.9	172.3	12.1	208.6		1.1	11	0.9	0.8	7.1	110.3	61.1	10.2	7.7	1.5	2	0.9	1.3	691.5	691.5	1
A0A0G2JZ56	Ankyrin 2 OS=Rattus norvegicus GN=Ank2 PE=1 SV=1	68	100	1181	6	1	202.5	24832		50.6	72.7	68.4	208.3		44.8	50	64.6	48	67.6	48.6	73.3	91.5	76.3	78.1	57.6	56.7	271.6	149.8	149.7	271.8
B5DFN1	Eukaryotic translation initiation factor 1B OS=Rattus norvegicus GN=Eif1b PE=2 SV=1	60	7	29	2	1	12.8	322	Eif1b	63	82	46.7	208.3		33.1	4.9	6	136.7	15.5	21.6	5.8	488.3	3.7	29.3	3.6	79.8	381.7	2.4	5.7	382
D3ZEI0	Uncharacterized protein OS=Rattus norvegicus GN=LOC690096 PE=4 SV=2	39	7	50	7	1	16.5	370		113.8	71.3	6.6	208.3		62.3	24.3	374.9	158.1	51.9	4	79	74.5	24.3	5.7	5.9	2.5	160.3	206.1	206	160.3
M0R6W5	Uncharacterized protein OS=Rattus norvegicus PE=1 SV=2	6	2	4	2	1	49.6	63		45.4	35.5	111	208.1		9.2	41.2	658.1	2.4	42.1	30.1	7.7	7.1	187.8	45.2	50.1	2.6	224.7	31.2	35.5	224.9
D3ZTG3	Family with sequence similarity 171, member B OS=Rattus norvegicus GN=Fam171b PE=1 SV=2	15	7	19	7	1	84.8	209	Fam171b	12	52.6	127.5	207.9		5.3	13.2	7.4	104.3	30.9	153.5	16.6	61.6	167.2	121	74.3	92.3	263.8	113.4	113.1	262.1
A0A0U1RS17	SH3 and multiple ankyrin repeat domains protein 2 (Fragment) OS=Rattus norvegicus GN=Shank2 PE=1 SV=1	34	16	49	2	1	64.3	944		54.1	69.2	69.1	207.5		29.5	18	33.9	25.1	28.8	57.1	5.1	42	53.8	30	7.8	40.3	601.3	18.2	11.6	597.7
D3ZFJ6	Lactamase, beta OS=Rattus norvegicus GN=Lactb PE=1 SV=1	36	16	70	16	1	60.4	1808	Lactb	21.5	147.2	24.1	207.2		6.2	17.1	79.1	24	137.1	89.1	228	140.5	22.9	17.1	29.7	22.6	174.7	218.8	218.6	174.6
F1LNW6	Lymphocyte antigen 6 complex, locus H (Predicted), isoform CRA_a OS=Rattus norvegicus GN=Ly6h PE=4 SV=2	34	6	96	6	1	14.6	1970	Ly6h	22.8	95.5	74.6	207.1		6.5	13.2	69.8	11.6	100.8	16.1	62.6	42.8	57.2	28.6	81.8	25.7	24.3	517.5	517.1	24.4
F7F9U6	Plectin OS=Rattus norvegicus GN=Plec PE=1 SV=1	67	314	1825	314	1	517.1	35801	Plec	37.1	132.6	23.7	206.6		62.6	27.6	35.4	38.6	122.6	107.7	141.9	148.2	25.6	26.4	21.7	18.6	196.9	214.5	214.5	197.2
Q4V7D7	Pre-mRNA-splicing factor RBM22 OS=Rattus norvegicus GN=Rbm22 PE=2 SV=1	10	3	4	3	1	46.8	96	Rbm22	74.1	81.3	38.1	206.5		33.1	27.5	215.4	11.7	33.8	18.9	32.4	723.3	18.9	17.8	13.5	11	197.4	35.8	12.1	197.5
Q9Z1T4	Connector enhancer of kinase suppressor of ras 2 OS=Rattus norvegicus GN=Cnksr2 PE=1 SV=1	28	22	82	22	1	117.3	1413	Cnksr2	48.9	127.1	18	206.1		78.6	18.4	46.2	49.1	200.2	57.8	98	156.5	30	4	24.6	12.5	252.5	158.7	159.7	253.2
A0A0G2JW01	Uncharacterized protein OS=Rattus norvegicus GN=Ablim1 PE=1 SV=1	41	9	41	5	1	48.6	449		27	144.5	22.6	205.9		7.9	19.9	5.7	8.3	17.6	107.4	2.7	325.3	5.5	34.2	4.7	8.5	520.1	6.8	7.4	517.8
D3Z9Z0	Ankyrin 1 OS=Rattus norvegicus GN=Ank1 PE=1 SV=1	18	23	84	18	1	187	1022	Ank1	42.1	61.3	90.8	205.7		167.2	47.8	27.8	18.4	27.9	43	101.6	65.4	66.2	93.4	60.2	169.2	184.1	172.2	170.1	185.5
Q4AEF8	Coatomer subunit gamma-1 OS=Rattus norvegicus GN=Copg1 PE=2 SV=1	31	18	58	16	1	97.6	1139	Copg1	74.7	46.2	73.4	205.7		57.3	134.3	76.9	42.7	36.9	45.6	65.8	8.4	67.8	62.8	30.2	126.2	317.3	104.7	105.2	318
Q63003	5E5 antigen OS=Rattus norvegicus PE=2 SV=1	3	2	5	2	1	86.8	40		24.1	63.4	106.9	205.6		4.9	196.7	1.3	2.6	0.8	112.8	3.2	28.7	52.5	1063.5	4.9	4.6	29.2	32.5	32.5	29.2
A8C4G9	Spinous and karyoplasmic protein OS=Rattus norvegicus GN=Zmynd8 PE=1 SV=1	6	4	4	4	1	133.5	105	Zmynd8	52.4	118.6	23.8	205.2		5.7	27.8	4.9	161.8	4.5	9.7	83.2	103.4	3.6	3.8	8.6	13.2	581.4	1.4	4.2	582.9
G3V839	Phosphatidylinositol 3-kinase, catalytic, beta polypeptide OS=Rattus norvegicus GN=Pik3cb PE=1 SV=1	3	3	4	3	1	122.6	38	Pik3cb	43.3	121.6	29.9	205.2		23.7	64.3	7.3	16.1	186	89.9	33.5	7.8	38.6	7.8	13.6	13.3	13.8	534.6	533.3	16.1
Q63622-2	Isoform 2 of Disks large homolog 2 OS=Rattus norvegicus GN=Dlg2	61	51	438	43	1	95.5	9201	Dlg2	73.2	68.3	53.4	205.1		61.7	90.1	35	88.1	51.4	87.7	54	89.8	48.5	54.1	59.7	53.5	203.2	209.9	210.1	203.4
D3ZZM9	Centriole, cilia and spindle-associated protein OS=Rattus norvegicus GN=Ccsap PE=1 SV=1	50	9	42	9	1	28.4	430	Ccsap	54.3	83.1	57.9	204.7		49.3	175.1	12.5	45.9	94.9	56	21.5	166.8	21.3	30.9	112	83.5	216.5	148.6	148.8	216.4
Q9JJ76	Casein kinase 1 epsilon OS=Rattus norvegicus GN=Csnk1e PE=1 SV=1	32	12	47	4	1	47.3	792	Csnk1e	99.2	65.3	31.1	204.5		47.5	94.2	57.9	12.4	17.1	5.5	69.6	309.1	8	17.1	15.8	20.2	27	433.7	438.7	26.2
Q8CGU4	Arf-GAP with GTPase, ANK repeat and PH domain-containing protein 2 OS=Rattus norvegicus GN=Agap2 PE=1 SV=1	41	38	232	37	1	124.4	4679	Agap2	39.4	130.4	26	204.3		27.3	53.5	48.9	30.1	95.4	132.8	193.6	121.6	25.8	30	24.8	14.4	222.7	178.1	178.2	222.9
Q642A9	VPS16 CORVET/HOPS core subunit OS=Rattus norvegicus GN=Vps16 PE=1 SV=1	18	11	31	11	1	94.8	576	Vps16	75.3	66.4	54	204.3		515.9	44.8	36.7	57.8	43.2	27.9	71.8	46.6	104.4	44	30.2	21	155.6	122.5	122.1	155.6
O88871	Gamma-aminobutyric acid type B receptor subunit 2 OS=Rattus norvegicus GN=Gabbr2 PE=1 SV=2	18	12	46	12	1	105.7	940	Gabbr2	21	84.6	90.2	204.1		185.8	6.2	24.4	9.8	61.7	133.7	62.5	13.5	100.6	57.2	75.4	58.3	66.5	338.4	340	66
F1LXQ7	Rho GTPase-activating protein 21 OS=Rattus norvegicus GN=Arhgap21 PE=1 SV=3	13	18	80	17	1	216.2	1374		39.1	77.8	79.1	204		31.9	19.3	49.7	44	49.2	41.1	115.6	113.1	67.4	85.4	63.4	95.6	271.2	139.9	141.2	272
P13852	Major prion protein OS=Rattus norvegicus GN=Prnp PE=1 SV=2	17	6	201	6	1	27.8	4056	Prnp	22.2	112.2	61.8	203.8		12.2	18.6	91.8	5.2	169.3	47.6	93.2	62.1	95.3	20.3	86.1	17.4	48.5	391.8	391.9	48.7
Q5U2R9	Sec1 family domain-containing 2 OS=Rattus norvegicus GN=Scfd2 PE=1 SV=1	20	10	34	10	1	74.7	876	Scfd2	75.6	48	72.8	203.5		86.8	71.3	20.7	60	30.5	43.1	115.6	40	38	104.4	16.4	106.1	90.5	342.6	344.1	89.8
O55173	3-phosphoinositide-dependent protein kinase 1 OS=Rattus norvegicus GN=Pdpk1 PE=1 SV=2	41	17	76	17	1	63.6	1937	Pdpk1	90.6	43.2	63.1	203.1		37.5	63.8	31.2	48.1	58.7	16.8	14.5	24.3	29.5	35.4	28.4	29.6	15.6	575.5	575.5	15.7
D3ZEX7	Spire homolog 1 (Drosophila) (Predicted), isoform CRA_b OS=Rattus norvegicus GN=Spire1 PE=1 SV=1	11	5	10	5	1	85.2	65	Spire1	62.2	103.2	31.6	203.1		139.3	20.6	22	33.5	47.2	41.4	117.6	43	27.6	11.7	16.3	11.5	518.1	11.1	15.2	523.9
D3ZIT4	Anaphase promoting complex subunit 7 (Predicted) OS=Rattus norvegicus GN=Anapc7 PE=1 SV=1	10	3	4	3	1	63	61	Anapc7	57.4	84.7	54.9	203		122	12.4	116.5	22.2	57.8	105	97.7	47.1	128.3	18.8	126.7	16.3	299.4	21.6	108.4	299.6
D3ZUP5	BRICK1, SCAR/WAVE actin-nucleating complex subunit OS=Rattus norvegicus GN=Brk1 PE=1 SV=1	73	8	58	8	1	8.8	1352	Brk1	86.7	85	25.6	202.7		77.3	101.2	41.6	112.2	85.2	56.1	88.4	104.7	22.8	36	13.2	29.9	227.9	187.7	187.8	228.1
Q568Z6	IST1 homolog OS=Rattus norvegicus GN=Ist1 PE=2 SV=1	42	14	87	14	1	39.9	2205	Ist1	49.1	105.1	43.4	202.3		49.3	48.9	90.8	25.1	37.8	86.5	149.8	127.6	47	40.1	57.1	28.5	186.8	218.6	219.1	187.1
D4A0G7	RAB37, member RAS oncogene family OS=Rattus norvegicus GN=Rab37 PE=4 SV=1	14	2	62	1	1	24.6	1433	Rab37; LOC100364984	41.9	37.2	119.1	201.8		11.7	220.4	6.8	17.7	4.3	447.8	13.8	11.7	23.7	164.3	70.3	10.6	16.6	288.4	288.4	3.4
D4A144	Adhesion G protein-coupled receptor L1 OS=Rattus norvegicus GN=Adgrl1 PE=1 SV=1	37	34	167	1	1	166	3542		32.9	35.8	129.8	201.5		52.4	9.6	17.6	3.1	6.7	350.8	14.5	13.7	8.3	315.3	3.9	413.3	154.5	40.8	40.8	154.7
E9PT92	CUB and Sushi multiple domains 1 OS=Rattus norvegicus GN=Csmd1 PE=4 SV=2	3	5	6	4	1	331.8	83		29.2	80.9	88.3	201.5		10	4.8	7.7	129.5	65.1	9.9	9.6	59	111.2	6.3	142.1	4	516.1	5.9	7.1	511.8
D3ZXX4	Janus kinase and microtubule-interacting protein 3 OS=Rattus norvegicus GN=Jakmip3 PE=1 SV=1	9	4	7	4	1	98.7	37	Jakmip3	39.1	62.4	97.2	201.3		12.6	64.1	24.3	26.3	38.5	42.3	24.6	244.1	18.3	117.1	195.6	33.7	342.7	49.4	23.4	343
F1LMS1	Voltage-dependent R-type calcium channel subunit alpha OS=Rattus norvegicus GN=Cacna1e PE=1 SV=3	12	21	111	19	1	259.2	2283		30.1	78.1	90.6	201.2		27.6	31.7	54.5	26	108.8	62.9	66.3	89	104.2	86.3	91.9	58.8	187.1	208.8	208.5	187.6
D3ZYJ5	GRAM domain-containing 1B OS=Rattus norvegicus GN=Gramd1b PE=1 SV=1	3	2	3	2	1	101.1	65	Gramd1b	8.4	23	167.7	200.9		2.1	100.8	3.8	2.5	10.3	8.7	6	8.1	46.9	125.7	23.3	80	9.2	585.4	585.4	1.8
Q66H39	ATP-binding cassette sub-family F member 3 OS=Rattus norvegicus GN=Abcf3 PE=2 SV=1	6	3	5	3	1	79.8	64	Abcf3	76	57.4	65.7	200.8		71.8	80.6	70.7	7.3	87	17	86	33.6	72.7	71.7	52.9	10.1	383.4	79	92.3	383.8
Q3V5X8	Endonuclease G OS=Rattus norvegicus GN=Endog PE=1 SV=1	16	4	12	4	1	32.2	76	Endog	34.6	108.2	56.4	200.7		39.7	3.1	24.7	137.8	75.2	69.9	127	154.6	40	54.6	92.1	47.6	213.5	154.2	153	213.2
F1M4N6	Dedicator of cyto-kinesis 3 OS=Rattus norvegicus GN=Dock3 PE=1 SV=3	14	23	75	22	1	237.5	985	Dock3	51.2	96.8	51.6	200.4		205.6	57.2	33.8	26.5	70.5	40.1	116.4	97.9	17.4	70.3	38.5	50.9	104.8	283.5	282.4	104.3
P43425	Guanine nucleotide-binding protein G(I)/G(S)/G(O) subunit gamma-7 OS=Rattus norvegicus GN=Gng7 PE=2 SV=2	87	8	220	8	1	7.5	5018	Gng7	35.1	27.7	137.1	200.1		25.9	41	33.6	7.8	42.5	16.9	24.7	22	131.8	105.5	125.7	93.8	71.9	392.4	392.5	72
A0A140TAE0	Major vault protein OS=Rattus norvegicus GN=Mvp PE=1 SV=1	25	15	29	15	1	96.8	546	Mvp	51.3	97.8	50.9	200.1		39.9	35.5	67.4	32.5	82.1	62.8	213.7	29.6	56.8	13.5	88.6	24.6	369	57.7	58.7	367.7
A0A0G2JT26	Uncharacterized protein OS=Rattus norvegicus GN=Strip2 PE=1 SV=1	25	13	48	11	1	96	542		59.1	115.4	25.5	200		52.1	154.5	54.9	38.2	36	153.5	124.1	88	20.1	31.2	14.3	26.6	112.7	290.8	290.3	112.9
Q5M7T6	V-type proton ATPase subunit OS=Rattus norvegicus GN=Atp6v0d1 PE=1 SV=1	54	22	422	22	1	40.3	13355	Atp6v0d1	55.8	66.1	78.3	199.7		54.8	56.4	50.1	54	87.2	76.3	54.4	50	100.8	68.8	84.5	69	159.8	236.9	237	159.9
P97846	Contactin-associated protein 1 OS=Rattus norvegicus GN=Cntnap1 PE=1 SV=1	44	50	504	50	1	155.8	13837	Cntnap1	36.2	123.9	40.3	199.7		32.1	41	22.1	60.7	86.9	120.8	127.9	133	45.4	48	31.1	36	240.8	166.7	166.8	240.9
P19527	Neurofilament light polypeptide OS=Rattus norvegicus GN=Nefl PE=1 SV=3	78	65	1840	60	1	61.3	52918	Nefl	11.3	182.5	6.6	199.5		4.4	8.2	16.2	18.3	174.2	102.3	238.8	197.5	7.8	5.8	9.3	5.5	210	195.8	195.8	210.2
D3ZBH5	Lemur tyrosine kinase 2 OS=Rattus norvegicus GN=Lmtk2 PE=1 SV=1	3	2	4	2	1	165.2	120	Lmtk2	7.1	78.9	114.7	199.3		1.2	5.4	1.8	0.4	37.9	1.3	12.5	21.7	50.9	10.4	43.7	13.1	698.4	0.7	2.5	698.1
A0A096MJY1	Glypican 6 OS=Rattus norvegicus GN=Gpc6 PE=1 SV=1	6	2	6	1	1	62.9	163	LOC691984; Gpc6	10.1	80.9	109.9	199.1		3.1	0.7	3.2	1.5	534.3	34.2	2.4	8.8	0.8	41	13.5	58	4.1	446.7	446.7	1.1
Q2IBD4	Cortactin-binding protein 2 OS=Rattus norvegicus GN=Cttnbp2 PE=1 SV=1	19	27	174	27	1	178.7	3419	Cttnbp2	54.4	106.9	39.9	198.7		45.9	79.4	31.1	50.1	72.8	108.8	81.6	154.4	36.8	29.5	47.5	33.6	317.9	96.2	96.4	318.1
F1M111	Myosin VC OS=Rattus norvegicus GN=Myo5c PE=4 SV=2	7	9	75	3	1	202.2	1649	Myo5c	135.9	49	16.7	198.5		19.3	111.8	2.1	32.1	37.9	178.6	2.1	1.5	0.7	27.6	7	1.3	587	1.1	2.3	587.4
D3ZS58	NADH dehydrogenase [ubiquinone] 1 alpha subcomplex subunit 2 OS=Rattus norvegicus GN=Ndufa2 PE=1 SV=1	66	11	134	11	1	10.8	2361	Ndufa2	13.8	105	82.8	198.3		19.9	9.3	71.1	0.9	90.6	117.7	44.7	153.2	77.4	85.8	49.9	91.7	224.5	169.4	169.4	224.6
P62250	40S ribosomal protein S16 OS=Rattus norvegicus GN=Rps16 PE=1 SV=2	54	10	75	10	1	16.4	1590	Rps16	119.3	58	24.6	198.1		138.6	92.2	203.8	86.8	80	48.8	61.9	14.9	7.2	18	30.3	49.9	232.2	151.7	151.6	232.2
Q6PDV7	60S ribosomal protein L10 OS=Rattus norvegicus GN=Rpl10 PE=1 SV=3	39	8	49	8	1	24.6	1176	Rpl10	105.6	73.5	23.3	197.6		61.4	245.2	95.3	39.6	23.7	99.1	28.6	366.3	21.4	29.6	13.3	4.5	150	135.6	136.7	149.7
A0A0G2JU15	Pentatricopeptide repeat domain 3 OS=Rattus norvegicus GN=Ptcd3 PE=1 SV=1	21	10	28	10	1	84.5	524	Ptcd3	24.1	144.2	34.2	197.5		28.8	71.6	13.1	9.4	79.4	170.6	16.6	230.9	56.7	26.5	11.1	28.7	70.4	356.8	358	71.2
O88881	Brain-enriched guanylate kinase-associated protein OS=Rattus norvegicus GN=Begain PE=1 SV=1	28	14	38	14	1	67	589	Begain	29.4	162.7	10.8	197.1		7.8	18	28.1	39.6	175.3	9.7	87.8	179.4	10.5	6.5	17.8	5.5	457	49.4	49.5	458.3
A0A0G2JVC2	SCY1-like pseudokinase 2 OS=Rattus norvegicus GN=Scyl2 PE=1 SV=1	17	10	26	10	1	103.7	398	Scyl2	139.1	27.5	36.3	197		70.5	1.4	941.3	17.9	29.7	1.6	18.9	2.6	1.3	49.4	84.9	1.7	14.5	174.9	174.9	14.5
A2VD09	Abi1 protein OS=Rattus norvegicus GN=Abi1 PE=1 SV=1	39	22	182	15	1	52.3	3294	Abi1	78.3	92.2	32.5	197		56.8	64.7	72.4	89.7	55.7	55	116.9	163.7	118.5	30	27	19	243	122.1	122.2	243.2
P63319	Protein kinase C gamma type OS=Rattus norvegicus GN=Prkcg PE=1 SV=1	66	51	604	48	1	78.3	12230	Prkcg	72.4	86.8	43.8	197		81.3	78.8	62.5	59.9	107	74.4	79.1	89.4	45.5	56.9	39.6	34.2	250.1	145.5	145.6	250.3
B2RYN7	Spastin OS=Rattus norvegicus GN=Spast PE=1 SV=1	14	5	9	5	1	63	169	Spast	76.1	101.8	25.3	196.8		125.9	61.9	76	21.5	112.4	82.5	79	101.8	18	5.8	28.8	117.1	268.2	119.2	118.4	263.4
Q6TA25	FGFR1 oncogene partner 2 homolog OS=Rattus norvegicus GN=Fgfr1op2 PE=2 SV=2	15	3	6	3	1	29.4	41	Fgfr1op2	57.3	120.2	25.7	196.8		14.9	17.2	9.9	13.6	12.2	28.3	1110.6	31.6	31.4	11.1	3.7	1.4	16.8	143.4	143.4	10.5
Q9Z252	Protein lin-7 homolog B OS=Rattus norvegicus GN=Lin7b PE=1 SV=1	47	9	52	6	1	22.9	640	Lin7b	75	67.2	61.1	196.7		119.7	54.6	39.3	45.9	34.4	60.2	48.8	41.2	45.9	43.3	38.4	29.2	462.1	37.3	37.3	462.4
A0A0G2KAX2	Similar to hypothetical protein FLJ10925 OS=Rattus norvegicus GN=RGD1305455 PE=4 SV=1	12	5	13	5	1	62.8	26	RGD1305455	106.2	80.4	17	196.4		299.3	114.7	81	17	74.3	114.2	15.4	71.7	55.1	15	9.3	15.9	205.1	162.2	153.7	196
P13233	2',3'-cyclic-nucleotide 3'-phosphodiesterase OS=Rattus norvegicus GN=Cnp PE=1 SV=2	86	64	2314	64	1	47.2	58518	Cnp	24.4	153.2	26.3	196.1		30.4	26.7	22.4	22.7	157.4	119.4	151.1	174	29.1	25.7	24	27.3	191.6	203.2	203.3	191.7
F1M3A4	Uncharacterized protein OS=Rattus norvegicus GN=NEWGENE_1305560 PE=1 SV=2	8	4	8	4	1	78.3	173	Nyap2; LOC301561; NEWGENE_1305560	83.9	87.6	32.5	195.9		66.4	19.4	15.4	463.3	46.9	14.9	30.1	226.3	9.3	14.9	14.4	13.5	313.1	22.5	16.2	313.4
A0A096MJG7	Nebulette (Fragment) OS=Rattus norvegicus GN=Nebl PE=4 SV=1	67	9	94	8	1	14.9	1687		44.4	104	56.1	195.5		4.6	27.1	44.9	326.9	126	92.2	34.3	72.2	50.4	40.3	48.2	32.6	90.7	259.5	259.3	90.7
Q6RUV5	Ras-related C3 botulinum toxin substrate 1 OS=Rattus norvegicus GN=Rac1 PE=1 SV=1	66	16	478	8	1	21.4	9407	Rac1	88.5	84.5	31.5	195.5		64.6	55.8	83.7	79.8	115.2	46.9	36.3	100.2	17.7	25.8	25.4	29.6	395.8	63.5	63.5	396.1
Q66HM2	AP-2 complex subunit alpha-2 OS=Rattus norvegicus GN=Ap2a2 PE=1 SV=1	66	58	1102	1	1	104.1	26360	Ap2a2	141.9	57.5	5.1	195.5		38.2	63.7	73.3	381.9	1.1	26.9	28.5	31.5	2.5	20.9	2.5	1.2	20	443.8	443.9	20
Q9WV63-2	Isoform 2 of Kinesin-like protein KIF2A OS=Rattus norvegicus GN=Kif2a	42	30	169	30	1	83.9	3249		54.8	60.2	89.6	195.3		44.3	69.8	20.6	65.1	72.4	46.8	60	58.1	83	153.8	93	34.6	142.5	256.6	256.7	142.7
P23565	Alpha-internexin OS=Rattus norvegicus GN=Ina PE=1 SV=2	88	67	1811	6	1	56.1	54851	Ina	6	195.7	4.1	194.2		9.5	2.2	15.8	3.5	170.1	99.5	211.1	290.6	6.6	3	5.3	2.6	143.1	246.8	246.8	143.2
Q587K3	Potential RabGAP OS=Rattus norvegicus GN=Tbc1d10a PE=1 SV=1	12	3	5	3	1	56.8	34	Tbc1d10a	28.9	34.3	142.9	193.9		2.7	8.1	5.6	36.3	3.6	17.8	3.5	51.5	226.2	4.9	3.6	1006.4	94.3	21.8	20.3	93.5
A1A5P0	Cdc42 effector protein 1 OS=Rattus norvegicus GN=Cdc42ep1 PE=1 SV=1	39	10	26	10	1	41	316	Cdc42ep1	15.1	181.5	9.7	193.7		39.4	6.2	4.3	27.8	164.6	23.9	232.4	150.8	9	32.8	7.6	7.9	371.4	74.5	76.2	371.4
P62138	Serine/threonine-protein phosphatase PP1-alpha catalytic subunit OS=Rattus norvegicus GN=Ppp1ca PE=1 SV=1	83	29	442	8	1	37.5	11563	Ppp1ca	88.1	68.5	49.8	193.7		64.1	103.8	63.4	196.5	75.1	79.9	53.6	42.9	48.9	45.7	42.7	46.6	225.8	142.6	142.6	225.9
Q62768	Protein unc-13 homolog A OS=Rattus norvegicus GN=Unc13a PE=1 SV=1	25	34	122	8	1	196.2	1537	Unc13a	52.1	121.8	32.5	193.5		120.3	64	20	35.5	72.5	102.9	120.7	127.1	31.5	27.9	28.1	57	109.1	287.2	287.1	109.2
A0A096MJZ2	RCG21429, isoform CRA_b OS=Rattus norvegicus GN=Tbl2 PE=1 SV=1	8	3	9	3	1	49.6	139	LOC686610; Tbl2	22.3	119.8	64.5	193.3		3.5	39.2	11.9	2.8	1.2	37.6	1167.8	32.1	30.2	12.4	20.2	17.3	64.1	49.5	46.6	63.4
G3V849	Discs, large (Drosophila) homolog-associated protein 1, isoform CRA_a OS=Rattus norvegicus GN=Dlgap1 PE=1 SV=3	15	12	34	12	1	110.2	525	Dlgap1	24.3	159.2	23.3	193.1		21	3.8	6.5	7.7	8.9	39.3	54	376.7	6.9	6.6	5.5	7	522.2	6	5.3	522.8
A0A0G2JZX5	IQ motif and Sec7 domain 2 OS=Rattus norvegicus GN=Iqsec2 PE=1 SV=1	29	22	80	16	1	105.1	1232	Iqsec2	36.6	148.8	21.7	193		61.8	8.1	203.5	13.8	277.9	164	86.1	74.4	11.5	24.6	12.2	42.5	139.1	170	170.8	139.7
D3ZT16	MAP6 domain-containing 1 OS=Rattus norvegicus GN=Map6d1 PE=1 SV=1	68	9	87	9	1	20.4	1411	Map6d1	71.3	82.9	52.9	192.9		52.3	54.1	75	91.9	73	75.2	29.5	222.2	54.5	41	43.2	51.8	248.3	119.8	119.4	248.7
A0A0G2K9B4	Mitochondrial ribosomal protein L15 OS=Rattus norvegicus GN=Mrpl15 PE=1 SV=1	31	8	23	8	1	33.6	288	Mrpl15	34.4	166	6.8	192.8		4.3	13.7	93.3	34.8	71.8	141.4	99.4	111.4	4.9	3.9	2.2	4.7	475.6	31.4	30.6	476.7
Q5U302	Catenin (Cadherin associated protein), alpha 1 OS=Rattus norvegicus GN=Ctnna1 PE=1 SV=1	55	36	170	25	1	100.2	4660	Ctnna1	35.8	92.5	79	192.7		15.1	116.5	50.1	7.1	37.3	90.3	56.1	127.9	47	74.4	49.6	79.7	60.1	364.4	363.9	60.4
Q9WUD9-2	Isoform 2 of Proto-oncogene tyrosine-protein kinase Src OS=Rattus norvegicus GN=Src	57	24	139	17	1	60.7	2486	Src	36.9	130.7	39.9	192.5		112.1	42.4	9.9	22.2	354.4	109.8	61.3	107.4	48.1	32.3	34	21.8	179.5	142.6	142.4	179.9
Q6P3V9	60S ribosomal protein L4 OS=Rattus norvegicus GN=Rpl4 PE=1 SV=1	49	21	143	21	1	47.3	3733	Rpl4	147.2	53.2	7	192.5		125.1	148	144.2	170.8	26	48.4	57.6	85.7	9	10.7	5.4	3.8	200.8	181.7	181.7	201
D4A8H8	Cytoplasmic FMR1 interacting protein 1 (Predicted) OS=Rattus norvegicus GN=Cyfip1 PE=1 SV=1	33	42	332	25	1	145.2	6968	Cyfip1	68.7	104.4	34.8	192.1		67.8	111.9	41.8	28	76.1	99.6	86.2	65	27.3	26.7	16.8	27.6	54	408.4	408.5	54.3
P62271	40S ribosomal protein S18 OS=Rattus norvegicus GN=Rps18 PE=1 SV=3	51	10	89	10	1	17.7	1478	LOC100360679; Rps18	127.2	55.4	25.5	192		118.9	86.1	94.2	109.9	32.4	54	62.4	36.4	27.2	18.6	22.4	14.4	58.5	403.1	403.2	58.5
A0A0G2JTA7	RAS protein activator-like 2 OS=Rattus norvegicus GN=Rasal2 PE=1 SV=1	12	12	42	9	1	143.6	878	Rasal2	148.9	47.6	11.6	191.8		111.7	251.2	104.6	27.1	23.5	50.9	14.6	81	4.3	20.1	6.8	10.5	398.1	48.4	48.7	398.3
G3V803	Cadherin-2 OS=Rattus norvegicus GN=Cdh2 PE=1 SV=1	23	15	90	14	1	99.6	1518	LOC497718; Cdh2	34.2	100.7	73.5	191.7		35.7	38.2	32.6	18.2	91.9	110	112.2	81.8	45.8	80.7	66.8	83.9	260.6	140.7	140.5	260.7
F1M775	Diaphanous-related formin 1 OS=Rattus norvegicus GN=Diaph1 PE=1 SV=3	7	8	21	8	1	140.3	365		118.6	23.1	66.7	191.6		28.9	12.3	3.7	230.3	2.8	4.8	1.7	12.5	1.4	9.9	11.5	17.8	629.3	1.5	1.4	630.1
D3ZHW0	ATP-dependent RNA helicase DHX29 OS=Rattus norvegicus GN=Dhx29 PE=1 SV=2	4	3	4	3	1	154	27	LOC100362324; Dhx29	27	57.1	124.7	191.2		205.2	17.7	2.9	5.2	50.5	477.7	8.1	1.3	17.1	114.2	6.9	161.5	253.2	7.1	18.1	253.4
F1LPA3	IQ motif and SEC7 domain-containing protein 3 OS=Rattus norvegicus GN=Iqsec3 PE=1 SV=1	9	8	22	7	1	128.9	377		62.4	121.6	25.1	190.9		147.4	22.5	24.2	9.1	5	36.3	75.7	57.1	9.1	7.3	9.7	12.8	585.3	8.7	5.6	584
D3ZHA7	Similar to Myosin light chain 1 slow a (Predicted) OS=Rattus norvegicus GN=RGD1560334_predicted PE=4 SV=1	14	3	16	1	1	22.8	522	Myl6b; LOC100359980	71.9	39.5	98	190.6		29.1	27.5	773.3	0.5	10.1	21.2	11.4	24	78.4	19.8	75.2	14.5	24	233.5	233.5	24
Q925Q9	SH3 domain-containing kinase-binding protein 1 OS=Rattus norvegicus GN=Sh3kbp1 PE=1 SV=2	37	22	89	21	1	78	1363	Sh3kbp1	62.5	80.1	67.1	190.3		67.7	66.1	40.4	44	11.1	272.1	122.8	38.8	125.7	66.1	50.6	27.4	197.7	136.1	135.9	197.6
Q5BJU7	Wiskott-Aldrich syndrome protein family member 1 OS=Rattus norvegicus GN=Wasf1 PE=1 SV=1	49	23	190	21	1	61.5	3992	Wasf1	106.1	81.9	21.8	190.1		97	112.8	109	25.6	110.8	56.9	38.2	135.2	22.2	89.6	20.1	10.8	250.6	135.4	135.4	250.7
F1M943	Armadillo repeat-containing 8 OS=Rattus norvegicus GN=Armc8 PE=1 SV=2	13	7	21	7	1	75.4	362	Armc8	22.5	108.8	78.8	189.9		3.5	2.6	55.9	141.7	44.7	76.2	70.1	64.7	64.4	36.5	37.3	63.7	31.5	438.2	438.5	30.5
B2RYI2	Signal recognition particle subunit SRP68 OS=Rattus norvegicus GN=Srp68 PE=1 SV=1	12	5	12	5	1	70.4	228	Srp68	118.7	56.9	34.6	189.9		296.6	260.6	18.3	25.8	17.9	107.9	80.8	19.1	22.2	25.6	48	20.5	58.4	266	267.8	64.6
D3ZCZ9	NADH dehydrogenase [ubiquinone] iron-sulfur protein 6, mitochondrial OS=Rattus norvegicus GN=LOC100912599 PE=1 SV=1	65	8	93	8	1	13	1803	LOC679739; LOC100912599	28.7	58.3	123.3	189.8		20.9	59.5	2.5	20.5	86.4	32.3	38.3	46	84.8	39	126.8	93.1	43.3	431.6	431.6	43.3
Q8CFC9	Leucine zipper putative tumor suppressor 1 OS=Rattus norvegicus GN=Lzts1 PE=1 SV=3	27	12	35	12	1	67.5	610	Lzts1	73.9	112.6	23.9	189.6		154.9	54.7	33.9	87	146.4	40.9	75.3	150.5	9.1	18.2	51.8	27.3	250.2	125.2	124.5	250
Q6MG11	Alpha-tubulin N-acetyltransferase 1 OS=Rattus norvegicus GN=Atat1 PE=1 SV=1	24	8	37	8	1	47.3	524	Atat1	45.6	130.2	34.9	189.3		41.3	101.5	46.9	23.5	35.4	152.6	103.6	154.2	25	47.3	32.8	34.6	282.5	118.4	118.1	282.4
B2B9A9	Ephrin B2 OS=Rattus norvegicus GN=Efnb2 PE=2 SV=1	15	3	5	3	1	37.3	41	Efnb2	30	96.8	83.9	189.3		9.6	211.2	3.9	42.2	18.8	46.3	92.6	91.1	124.7	25.4	23.7	400.3	139.5	115.6	115.6	139.6
A0A0G2JY03	Uncharacterized protein OS=Rattus norvegicus PE=1 SV=1	59	15	120	11	1	28.2	2723		41.7	85.8	83.7	188.9		224.8	58.1	21.8	13.6	50	75.2	75	71.5	68.3	54.7	74.7	94.6	100.7	258.3	258.2	100.6
M0R7A6	Intersectin 2 OS=Rattus norvegicus GN=Itsn2 PE=1 SV=2	8	9	33	6	1	195.5	488	Itsn2	112.3	88.4	10.8	188.4		95.6	77.9	201	97.6	50	115.8	23.8	199.6	64.9	3.2	6.1	14.3	151.7	174.1	173.2	151.2
Q63345	Myelin-oligodendrocyte glycoprotein OS=Rattus norvegicus GN=Mog PE=1 SV=1	51	19	391	19	1	27.9	12439	Mog	8.7	166.8	36.2	188.4		15.2	12.7	5.7	4.1	142.3	123.3	186.6	199.7	26.5	20.2	52.2	47	242.8	139.5	139.5	243
B2RYW4	39S ribosomal protein L53, mitochondrial OS=Rattus norvegicus GN=Mrpl53 PE=1 SV=1	66	7	17	7	1	12.7	488	Mrpl53; LOC103692169	42.3	149.9	19.6	188.3		99.3	9.8	22.1	10.9	87.6	7.2	34.7	118.6	6.9	7.5	13.4	4.5	579.7	8.3	7.8	581.7
D3ZB55	Cytochrome C oxidase assembly factor 5 OS=Rattus norvegicus GN=Coa5 PE=1 SV=1	15	2	6	2	1	8.4	45	Coa5	13.5	8.3	190.1	188.1		29.7	8.3	17.9	2.7	7.7	71.8	7.3	2.2	154.6	191.6	195.5	110.7	306.7	91.6	94.6	307
P31720	Complement C1q subcomponent subunit A OS=Rattus norvegicus GN=C1qa PE=1 SV=2	17	3	5	3	1	25.9	74	C1qa	32.2	124.1	55.7	188		0.2	1476.6	0.6	1.3	0.6	14.7	7.6	1.5	1.8	1.2	0.4	47.5	22.1	1.2	0.8	22.1
B5DEH4	UDP-N-acetylglucosamine pyrophosphorylase 1-like 1 OS=Rattus norvegicus GN=Uap1l1 PE=1 SV=1	20	8	23	7	1	56.4	453	Uap1l1	157	32.1	23	187.9		347.2	110.9	56	27.8	230.6	14.4	18	13.6	15.8	2.6	8.5	99.9	30	297.9	297.4	29.3
B2RYP8	Gamma-tubulin complex component OS=Rattus norvegicus GN=Tubgcp2 PE=1 SV=1	4	3	5	3	1	103	61	Tubgcp2	136.1	46.5	29.5	187.9		3	170	144.7	14.5	6.4	20	355.3	12.3	14	7	6.5	16.3	1.5	409.3	409.3	9.8
Q5U2P2	Immunoglobulin superfamily member 11 OS=Rattus norvegicus GN=Igsf11 PE=2 SV=1	11	3	10	3	1	46	218	Igsf11	38.9	95.7	77.6	187.8		41.5	8.4	5.9	21.9	10.6	4.3	104.2	204.7	7.3	288	66.5	10.9	403.4	8.1	10.6	403.7
F1M3P6	Protein SCAI OS=Rattus norvegicus GN=Scai PE=1 SV=2	41	20	91	20	1	70.2	2019	Scai	54.6	96.4	61.2	187.8		89.8	96.4	31.3	29.6	109.3	148.1	53.7	80.2	58.7	60.6	60.1	50	169.4	197.2	196.1	169.4
A0A0G2JWJ0	Protein phosphatase 1 regulatory subunit 12A OS=Rattus norvegicus GN=Ppp1r12a PE=1 SV=1	11	10	46	8	1	115.2	962	Ppp1r12a	102.1	101.5	8.9	187.5		92.7	15	178.9	90.9	94.2	50.5	232.1	88.3	8.7	7.3	4.1	8.9	250.7	113.1	113.3	251.2
Q4V8I7	Volume-regulated anion channel subunit LRRC8A OS=Rattus norvegicus GN=Lrrc8a PE=1 SV=1	31	20	59	19	1	94.1	1010	Lrrc8a	16.3	77.8	118.6	187.4		10.4	28.8	17	9.5	61.7	65.6	274.7	24.8	88.5	100.4	93.8	145.1	243	96.5	96.7	243.5
Q91ZN1	Coronin-1A OS=Rattus norvegicus GN=Coro1a PE=1 SV=3	54	21	219	21	1	51	4675	Coro1a	122.5	49.7	40.9	186.9		156.1	79	147.6	78.8	35.7	45.7	66.5	42	36.8	35.4	38.6	20.9	83.6	324.8	325	83.6
D4A9Z6	Mitochondrial ribosomal protein S35 OS=Rattus norvegicus GN=Mrps35 PE=1 SV=1	17	5	10	5	1	36.2	182	Mrps35	65.3	116.4	32.1	186.2		44.8	34.7	46.2	42.8	414.5	54.9	40.9	111	3.1	49.9	11.5	40.1	301.2	51.8	51.6	300.8
P21531	60S ribosomal protein L3 OS=Rattus norvegicus GN=Rpl3 PE=1 SV=3	40	16	88	16	1	46.1	1682	Rpl3	145.6	62.5	5.7	186.2		266.5	59.9	318.7	44.1	84.2	37	20.8	79.5	4.5	5.5	3.8	13.8	130.1	200.7	200.9	130.1
G3V9M2	Mitogen-activated protein kinase 8 interacting protein 2 OS=Rattus norvegicus GN=Mapk8ip2 PE=4 SV=1	4	2	3	2	1	90.4	0	Mapk8ip2	33	58.4	123.2	185.4		7.3	280.4	40.1	1.4	31.7	28.8	101.9	5	115.7	35.3	11.1	115.3	9.4	396.8	396.8	23.2
Q5I0E7	Transmembrane emp24 domain-containing protein 9 OS=Rattus norvegicus GN=Tmed9 PE=1 SV=1	15	4	15	4	1	27	177	Tmed9	73.8	68	73	185.2		47	25.8	41.2	77.7	364.2	23.1	24.2	67.9	20.4	43.4	58.1	43.5	346.7	35.1	34.6	346.9
Q0ZFS4	Mitochondrial ribosomal protein S33 OS=Rattus norvegicus GN=Mrps33 PE=1 SV=1	19	2	8	2	1	12.4	183	Mrps33	26.2	167.6	21	185.2		5.1	7.9	6.4	3.8	23.8	9.3	166	55.7	3.5	5.9	46.7	2.3	1.1	630	630	2.6
D3ZUX5	MICOS complex subunit OS=Rattus norvegicus GN=Chchd3 PE=1 SV=1	65	20	173	20	1	26.4	4272	Chchd3	13	103	98.8	185.2		13.7	4.1	11.1	57.1	124.3	67.2	80.3	119.2	123.2	71.4	141.1	60.9	135.8	227.3	227.3	136
F1M7P4	Peripherin OS=Rattus norvegicus GN=Prph PE=1 SV=1	15	7	17	4	1	53.9	232	Prph	88.8	36.4	89.8	184.9		49.6	12.5	17.8	44	156.7	14.1	8.4	9.4	109.5	5.1	7.3	139.2	507.4	6.7	4.4	507.8
Q9Z2L0	Voltage-dependent anion-selective channel protein 1 OS=Rattus norvegicus GN=Vdac1 PE=1 SV=4	98	41	1014	41	1	30.7	38342	Vdac1	5.4	113.5	96.1	184.9		5	8.1	4.9	5.5	110.1	112.9	89.5	121	97.4	91.3	91.5	111.8	235.2	140.2	140.2	235.4
D3Z900	Mitochondrial amidoxime reducing component 2 OS=Rattus norvegicus GN=Marc2 PE=1 SV=2	46	17	134	17	1	38.2	2212	Marc2	8.8	88.3	117.9	184.9		7.8	9.1	68.1	4.8	76.5	92.1	52.9	110.2	127.4	99.7	125.8	87.1	128.1	241.1	241	128.2
A0A0G2JTF2	Disabled homolog 2-interacting protein OS=Rattus norvegicus GN=Dab2ip PE=1 SV=1	24	20	95	15	1	128	1464		74.1	120.9	20.4	184.6		69.2	28.9	56.8	207.2	78.6	45.2	132.9	234	22.3	8.4	46.8	13.4	214.7	113.2	113.5	214.9
A0A0G2K315	Uncharacterized protein OS=Rattus norvegicus PE=1 SV=1	15	11	18	10	1	125.7	279		54.9	91.7	68.8	184.6		85.5	17.7	12	282.9	69.5	71.2	34.9	60.9	174.3	71	33.5	32.1	261.1	65.7	62.7	265
D4AD99	Cytoplasmic polyadenylation element-binding protein 3 OS=Rattus norvegicus GN=Cpeb3 PE=1 SV=3	8	4	19	1	1	83	583	Cpeb3	182.6	10.6	22.6	184.2		302.5	323.1	12.9	74.5	12.4	6.2	1.7	12.6	4.3	47.3	68.5	7.3	81.4	282	282	81.4
A0A0G2K677	Spectrin beta chain OS=Rattus norvegicus GN=Sptbn4 PE=1 SV=1	38	71	323	66	1	288.6	5774	Sptbn4	63.7	92	60.3	184		55.9	32.7	75.1	64.4	79.5	94.2	69.6	110.7	61.7	101.6	42.5	52.2	267.9	111.9	111.9	268.4
Q5RK00	39S ribosomal protein L46, mitochondrial OS=Rattus norvegicus GN=Mrpl46 PE=2 SV=1	23	4	13	4	1	31.7	177	Mrpl46	29.3	180.7	5.9	184		56.2	5.6	14.7	43.7	371.9	149	7.2	163.2	3.8	0.4	6.9	108.6	114.7	219.6	219.6	114.8
D4A7L4	NADH dehydrogenase (Ubiquinone) 1 beta subcomplex, 11 (Predicted) OS=Rattus norvegicus GN=Ndufb11 PE=1 SV=1	55	8	57	8	1	17.6	679	Ndufb11	9.9	65.6	140.6	183.9		10.1	6.7	1.6	5.6	79.8	56.9	13.9	29.2	107.2	71.1	179.7	37.9	27.6	472.5	472.5	27.6
Q3ZB98-5	Isoform 5 of Breast carcinoma-amplified sequence 1 homolog OS=Rattus norvegicus GN=Bcas1	26	16	158	16	1	63.7	3952		28.9	147.1	40.2	183.8		39.3	15.2	59.8	18.1	163.9	93.8	230.5	112.4	22	52	37.9	36.3	120.3	239	239	120.5
Q5PQP4	Cdc42 effector protein 2 OS=Rattus norvegicus GN=Cdc42ep2 PE=1 SV=1	54	8	23	8	1	23	406	Cdc42ep2	8.6	151.1	56.7	183.7		6.8	27.6	9.6	5.5	161.1	143.1	24.1	142	37	64.6	44.3	128	304.3	98.4	98.7	304.7
B0BND0	Ectonucleotide pyrophosphatase/phosphodiesterase family member 6 OS=Rattus norvegicus GN=Enpp6 PE=1 SV=1	56	19	116	19	1	50.7	3137	Enpp6	80	102.2	34.1	183.7		41.9	87.4	10.9	78.4	79.4	67.4	43.3	172.2	9.4	200.1	11	54.1	317.7	54.2	54.5	317.9
Q6AY94	Complex I assembly factor TIMMDC1, mitochondrial OS=Rattus norvegicus GN=Timmdc1 PE=2 SV=1	11	2	4	2	1	32	60	Timmdc1	18.2	42	156.2	183.7		6.3	3	1.1	63.5	6.5	30.5	15.4	5.9	227	8	114.6	12.1	550.7	0.7	3.5	551.1
B1WBY7	ER lipid raft associated 1 OS=Rattus norvegicus GN=Erlin1 PE=1 SV=1	15	5	10	3	1	39.2	247	Erlin1	24.6	68.5	123.6	183.4		10.5	10.8	7.5	40.7	7.1	4.2	124.5	219.6	37	4.6	77.8	316.7	351.7	18	17.6	351.7
D4A1D3	Sacsin molecular chaperone OS=Rattus norvegicus GN=Sacs PE=1 SV=2	9	30	64	30	1	521.2	1104	Sacs	54.6	146.3	15.9	183.2		183.8	48.4	24.1	39.8	127.8	54	348.7	108	7.7	20.6	34.8	7.9	168.3	129.5	129.3	167.3
G3V886	ATP-dependent zinc metalloprotease YME1L1 OS=Rattus norvegicus GN=LOC108348078 PE=1 SV=1	13	7	24	7	1	79.7	536	LOC100910779; Yme1l1; LOC108348078	17.8	95.3	104.1	182.8		6.4	29.1	9.3	36.7	25.7	186.4	102.3	76	84.4	109.9	187.9	68	157.1	182.1	182.1	156.7
A0A0G2K9D7	Uncharacterized protein OS=Rattus norvegicus GN=Pcdhgc3 PE=4 SV=1	6	5	18	5	1	101.1	440		25.2	43.9	148.1	182.7		19.8	57.3	2.7	26.6	14.4	124.8	106.8	15	136.1	165.3	133.7	111.4	213.4	129.8	129.5	213.5
D4A7M0	Plexin C1 OS=Rattus norvegicus GN=Plxnc1 PE=1 SV=3	2	3	7	2	1	176.4	73		34.4	28.8	154.3	182.6		1416.3	1.5	0.8	1.9	10.6	1.3	1.5	0.2	10.1	1.8	5.7	15.1	65.8	0.4	1.2	65.8
P02688	Myelin basic protein OS=Rattus norvegicus GN=Mbp PE=1 SV=3	81	28	3330	2	1	21.5	78777	Mbp	23	186	8.4	182.6		10.9	15.5	26.5	12.4	103	121.8	71.1	131.4	4.1	4.3	7	5.9	519.5	23.3	23.3	520
D4AD33	Family with sequence similarity 103, member A1 OS=Rattus norvegicus GN=Fam103a1 PE=1 SV=1	38	3	4	3	1	14.4	58	Fam103a1	137.1	34.5	46.1	182.4		340.9	41.1	56.5	133.3	16.1	21.4	22.3	29.4	29.2	6.1	29.2	73.2	368.6	27.4	36.2	368.9
P58405	Striatin-3 OS=Rattus norvegicus GN=Strn3 PE=1 SV=2	18	10	46	8	1	87.1	649	Strn3	54.5	146.8	16.4	182.3		83.9	23.7	110.7	32.4	135.9	151.8	128.4	145.1	41.5	5.2	23.9	10.3	147.9	205.5	206.7	147
A0A0G2JV16	Dedicator of cytokinesis 11 OS=Rattus norvegicus GN=Dock11 PE=1 SV=1	2	4	6	4	1	239.1	30	Dock11	102.6	25.5	89.8	182.1		0.8	1490.9	10.5	4.8	5	0.8	1.5	2.1	8.1	0.7	19.2	4.8	11.8	13.8	13.4	11.9
A0A096MJN4	Septin 4 OS=Rattus norvegicus GN=Sept4 PE=1 SV=1	75	29	320	25	1	53.1	5919	Sept4	36.7	156.7	25.1	181.5		59	22.2	15.2	58.1	142.7	164.8	116.2	196.6	23.9	34.9	16.5	25.3	145.1	217.4	217.1	145.2
F1MAQ4	Trafficking protein particle complex 10 OS=Rattus norvegicus GN=Trappc10 PE=1 SV=1	17	14	41	14	1	141.6	588	Trappc10	81.8	78.2	58.6	181.3		166.3	52	75.8	57.2	54.7	72.4	41.2	108.8	40.4	55.1	32.6	108.7	295.3	70.6	72.1	296.5
B2RYN9	Catenin alpha 3 OS=Rattus norvegicus GN=Ctnna3 PE=2 SV=1	31	2	3	2	1	17.1	47	Ctnna3	75.9	67.6	75.3	181.2		15.4	51.6	3.3	81.3	307.8	10.6	1.7	59.5	58.8	324.3	13.4	6.5	322.3	14.1	6.7	322.6
P19944	60S acidic ribosomal protein P1 OS=Rattus norvegicus GN=Rplp1 PE=3 SV=1	80	4	49	4	1	11.5	942	Rplp1; LOC100360522	145.8	57.1	16.3	180.8		93.3	99.1	145.5	203.1	44.3	70.8	35.7	50	14.1	12.8	3.1	17.7	340	65.2	65.1	340.3
P0C2C4	39S ribosomal protein L10, mitochondrial OS=Rattus norvegicus GN=Mrpl10 PE=1 SV=1	21	3	10	3	1	29.9	354	Mrpl10	19.2	178.2	22	180.6		10.3	8.4	7.1	2.4	72.1	71.3	6.4	144.8	11	11	5.7	7.2	614.1	8.6	5.1	614.6
D3ZCQ2	ALG11, alpha-1,2-mannosyltransferase OS=Rattus norvegicus GN=Alg11 PE=1 SV=2	11	4	8	4	1	48.3	126	Alg11	12.7	22.5	184.4	180.4		4	1.9	2.1	2.9	1.9	9.3	10	2	42.1	30	9.7	60.6	0.7	710.6	710.6	1.7
D4ABB1	Nuclear receptor-interacting protein 2 OS=Rattus norvegicus GN=Nrip2 PE=4 SV=1	11	2	3	2	1	29.3	74		77.2	61.3	81.1	180.3		5.4	50.4	22	29.8	38.8	7.5	10.6	986.1	29.7	23.9	41.4	24.3	141.4	25.3	21.9	141.5
D3ZWW5	RCG64242 OS=Rattus norvegicus GN=Slc30a9 PE=1 SV=1	34	16	58	16	1	62.6	986	Slc30a9	5.7	60.1	154	180.2		3.6	3.2	2.7	40.6	35.2	40.5	22.9	36.2	100.4	101.9	83.5	78.1	502.9	22.5	22.8	503.1
F1M6B6	Protocadherin 10 OS=Rattus norvegicus GN=Pcdh10 PE=4 SV=2	15	12	43	12	1	112.6	854		56.2	60.9	102.9	180.1		59.7	48.5	17.4	25.3	39.2	36.8	465.2	30.4	31.2	132.2	223.6	3	169	74.5	74.7	169.2
Q0D2L2	Mitochondrial ribosomal protein S22 OS=Rattus norvegicus GN=Mrps22 PE=1 SV=1	30	8	44	8	1	41.2	779	LOC683519; Mrps22	77.5	96.4	46.3	179.7		38.8	27.7	205.6	86	68.6	75.1	4.1	111	50.7	22.9	55.6	23.4	367.1	48.9	47.9	366.6
A0A0G2K8G0	Adenomatous polyposis coli protein OS=Rattus norvegicus GN=Apc PE=1 SV=1	4	7	12	7	1	312.2	258	Apc	54.2	137.4	28.8	179.6		117.4	11	27.9	26.5	122	6.5	46.8	101.8	12.2	14.7	16.2	14.3	529.6	7.6	15.4	530
F1MA52	Nuclear RNA export factor 1 OS=Rattus norvegicus GN=Nxf1 PE=1 SV=1	4	2	3	2	1	70.4	43		37.9	141.1	41.8	179.2		13.9	30.7	18.9	6.2	15.2	33.6	321.8	108.2	13	24.4	40.8	9.2	473.3	4.6	12.4	473.7
Q9JK11-2	Isoform 2 of Reticulon-4 OS=Rattus norvegicus GN=Rtn4	58	13	170	1	1	38.8	4098	Rtn4	43.5	26.1	151.3	179		12	149.4	1.4	28	27.2	13.3	9.1	7.1	22.1	184.6	21.7	270.9	13.8	412.8	412.8	13.5
Q68FQ7	RNA polymerase II-associated protein 3 OS=Rattus norvegicus GN=Rpap3 PE=1 SV=1	11	4	8	4	1	74.6	127	Rpap3	86.4	46.4	88.3	178.9		142.9	124.2	39	25.6	16.4	180.6	22.4	62.5	76.4	215.2	66.3	14.6	210.6	93.7	98.7	210.8
Q63560	Microtubule-associated protein 6 OS=Rattus norvegicus GN=Map6 PE=1 SV=1	83	73	1009	73	1	100.4	20036	Map6	49.6	123.7	47.8	178.9		83.8	35.6	64.2	33.7	120.5	64.5	194.6	118.1	57.6	37	69.1	25.1	151.5	196.5	196.5	151.6
F1M6X3	Potassium voltage-gated channel subfamily KQT member 2 OS=Rattus norvegicus GN=Kcnq2 PE=1 SV=2	18	11	45	11	1	93.9	640	Kcnq2	70.8	111.6	38.9	178.8		120.4	33	21.2	137.2	51.4	122.9	80.3	252.7	18.8	51.7	34.7	34.5	180.8	140.1	139.4	181
Q9ES54	Nuclear protein localization protein 4 homolog OS=Rattus norvegicus GN=Nploc4 PE=1 SV=3	22	9	32	9	1	68	686	Nploc4	106.2	33.3	81.8	178.7		129	126.1	46.3	14.5	20.4	22.7	69.1	25.3	61.3	53.8	56.5	89.9	41.2	401.6	401.4	41.1
P62890	60S ribosomal protein L30 OS=Rattus norvegicus GN=Rpl30 PE=3 SV=2	59	6	49	6	1	12.8	1179	LOC100362027; Rpl30	116	94.6	11.1	178.4		156.1	293.3	17.7	71.3	69.8	162.8	106.1	7.1	2.7	15.4	13.4	7.6	120.7	217.1	217.6	121.3
F1M6V8	Striatin 4 OS=Rattus norvegicus GN=Strn4 PE=1 SV=1	25	11	69	9	1	81.4	1812	Strn4	106.8	79.2	35.8	178.3		23.4	106.3	89.6	173.5	104.5	50.1	44.8	185.2	34	43.9	22.3	31.4	230.3	115.3	115.2	230.1
Q4V8C2	Centromere/kinetochore protein zw10 homolog OS=Rattus norvegicus GN=Zw10 PE=2 SV=3	12	7	19	7	1	87.9	330	Zw10	77.2	92.3	52.7	177.8		46	84	23	98.9	154	166.7	19.5	35.9	49.8	110.3	20.3	36.1	66.4	314.4	308.3	66.4
F7FA68	Uncharacterized protein OS=Rattus norvegicus GN=Thumpd1 PE=1 SV=1	27	5	8	5	1	24.3	112		48.7	87.9	85.6	177.8		48.3	23.7	18.5	18.8	16.2	66.7	161.7	21.8	27.7	49.7	10.2	659.2	27.5	215.8	220.4	13.7
F1M3W5	Dmx-like 2 OS=Rattus norvegicus GN=Dmxl2 PE=1 SV=3	48	116	793	112	1	341.1	16634	Dmxl2; Dmxl2-ps1	92.9	72.5	57.1	177.6		73.8	150.5	80.8	96.6	72	102.1	49.6	66	61.8	76	47.7	42	148	192.5	192.5	148.1
Q62824	Exocyst complex component 4 OS=Rattus norvegicus GN=Exoc4 PE=1 SV=1	29	24	105	24	1	110.5	1908	Exoc4	45.1	89.2	88.2	177.6		48.6	57	28.2	39	85.4	129.4	56.2	86.8	90.3	80.3	74.9	120.4	214.7	137.2	137	214.4
A0A0G2K977	Golgin subfamily A member 2 OS=Rattus norvegicus GN=Golga2 PE=1 SV=1	2	2	4	2	1	115.9	129	Golga2	71.4	118.4	32.6	177.6		6	123.3	58.2	10.8	25.9	3.7	205.1	66.8	8.7	11.4	11.5	127.9	8.3	465.8	465.8	1
A0A0U1RS13	SH3 and multiple ankyrin repeat domains protein 3 (Fragment) OS=Rattus norvegicus GN=Shank3 PE=1 SV=2	56	78	564	1	1	174.8	9719		82.9	62.8	76.8	177.5		47.8	51.6	55.9	56.7	28.9	57.2	15	172.4	44.9	42.9	55.1	65.1	426.3	31	22.5	426.7
Q3KR51	HMP19 protein, isoform CRA_a OS=Rattus norvegicus GN=Nsg2 PE=1 SV=1	37	3	4	3	1	19	27	Nsg2; Hmp19	26.5	25.9	170.1	177.5		12.7	12.8	13.6	9	7.9	19.2	13.1	12	10.5	12.9	522.8	582.6	59.2	124	128.2	59.3
G3V960	Guanidinoacetate N-methyltransferase OS=Rattus norvegicus GN=Gamt PE=1 SV=1	60	11	20	11	1	26.4	256	Gamt	120.4	36.5	65.7	177.4		77.6	163.3	20.4	23.5	19	346	8.8	3.6	21.6	441.8	9	25.1	19.7	200.5	200.4	19.7
Q9R0I8	Phosphatidylinositol 5-phosphate 4-kinase type-2 alpha OS=Rattus norvegicus GN=Pip4k2a PE=1 SV=1	47	19	143	12	1	46.2	3105	Pip4k2a	100.8	86.8	35.3	177		79.4	59.1	89.2	231.7	68.6	56.1	76.5	134.6	40.9	21.3	18.3	62.1	90.6	240.5	240.2	90.9
A0A0G2K161	Erythrocyte membrane protein band 4.1 OS=Rattus norvegicus GN=Epb41 PE=1 SV=1	14	9	51	6	1	96.8	613		55	77.1	91	176.8		874.3	7.3	46.2	5.2	7.3	42.5	15.5	157.2	32.5	28.2	8.4	58.4	133.2	25.3	26.2	132.2
M0RBN6	Neurexin-1-beta (Fragment) OS=Rattus norvegicus GN=Nrxn1 PE=4 SV=3	45	27	131	1	1	101	3108		80.7	74.3	68.4	176.6		55.5	68.4	205.1	63.5	64.4	32.9	57.2	71.4	56.9	54.9	58.7	2.1	343.7	60.6	60.6	344
D3ZZ62	Exportin for tRNA OS=Rattus norvegicus GN=Xpot PE=1 SV=1	5	3	3	3	1	83.4	101	Xpot	71.4	93	58.9	176.6		24.9	474.1	29.5	24.2	500.3	10.2	47.4	26.3	29.6	12.7	39.3	16.8	3.4	167.1	167.1	26.9
D3ZMS0	Gene-rich cluster, C10 gene OS=Rattus norvegicus GN=LOC100911713 PE=1 SV=1	63	5	54	5	1	13.2	1779	LOC100911713; Grcc10	70.3	130.3	22.9	176.6		62	46.8	59.5	99.9	222.1	49.1	201.7	62.9	23.3	20.6	2.2	19	283	82.4	82.2	283.2
Q63374-10	Isoform 10a of Neurexin-2 OS=Rattus norvegicus GN=Nrxn2	9	14	40	9	1	186.4	725	Nrxn2	31.6	40.4	151.6	176.3		81.3	18.2	25.3	32.5	5.4	34.7	103.5	38.7	217.3	109.2	173	59.1	103.1	247.9	248.2	102.7
Q7TP54	Rho family-interacting cell polarization regulator 2 OS=Rattus norvegicus GN=Ripor2 PE=1 SV=1	8	8	30	8	1	144.6	943	Fam65b; Ripor2	124.1	69.9	29.8	176.2		297.8	108.1	83.8	71.2	28.9	47.6	60.5	223.6	9	25.8	20.3	65.2	174.4	104.7	104.6	174.5
G3V7L8	ATPase, H+ transporting, V1 subunit E isoform 1, isoform CRA_a OS=Rattus norvegicus GN=Atp6v1e1 PE=1 SV=1	82	30	797	30	1	26.1	16328	Atp6v1e1	92.8	55.3	76	175.9		102.5	116.8	73.5	43.2	57.3	91.3	44.5	46.7	71.8	105.7	67.5	70.3	111	243.5	243.6	111
D4A164	Nebulette OS=Rattus norvegicus GN=Nebl PE=1 SV=2	9	8	43	8	1	116	632	Nebl	51.4	103.9	69.2	175.4		89	12.1	40.4	55.7	86.8	105.9	180	83	54.3	108.6	66.1	61.7	137.7	190.3	190.9	137.4
B0BN30	Mitochondrial carrier 1 OS=Rattus norvegicus GN=Mtch1 PE=1 SV=1	48	16	99	16	1	41.6	1705	Mtch1	12	103.2	109.6	175.1		8.2	20.8	17	4.5	98.3	32.7	117.1	103.8	93.7	111.5	107.4	107.3	102.8	285.8	286.2	102.9
F1LZX7	60S ribosomal protein L17 OS=Rattus norvegicus GN=Rpl17 PE=1 SV=2	46	11	70	11	1	23.5	1510		149.9	68.8	6.3	175.1		136.7	98.1	233.2	138.3	136.5	31.4	126.7	25.7	14.8	3.1	10.7	1.2	153.3	168.3	168.5	153.4
D4A511	Signal recognition particle 9 kDa protein OS=Rattus norvegicus GN=Srp9 PE=1 SV=1	37	3	8	3	1	10.1	221	Srp9	46.6	161.1	17.3	175		19.2	14.7	125.9	7.3	953	77.8	3.8	43.5	3.7	5.3	7.4	7.3	137.9	29	26.1	138
F1LN59	Eukaryotic translation initiation factor 4, gamma 2 OS=Rattus norvegicus GN=Eif4g2 PE=1 SV=2	24	15	39	15	1	102.1	519		120.6	79.6	24.9	175		219.1	119.4	44.4	90.4	71.6	128.7	65.6	57.3	15.9	28.9	9.7	35.6	273.1	83.2	83.2	273.9
F8WFW5	Phosphodiesterase OS=Rattus norvegicus GN=Pde2a PE=1 SV=1	82	64	680	64	1	105.2	16561	Pde2a	48.2	97.7	79.1	175		86.1	78.8	24.9	20.6	104	92.2	65.7	87.2	70.4	70.4	74.7	100.5	264.9	97.2	97.2	265.1
Q5RJR8	Leucine-rich repeat-containing protein 59 OS=Rattus norvegicus GN=Lrrc59 PE=1 SV=1	37	10	65	10	1	34.8	681	Lrrc59	44	131.1	50.1	174.9		29.6	29.2	75.1	50.5	151.2	115.9	114.6	68.3	41.7	46.6	24	55.9	326.3	72.2	72.4	326.5
G3V6K8	Calcium channel, voltage-dependent, beta 1 subunit, isoform CRA_a OS=Rattus norvegicus GN=Cacnb1 PE=1 SV=1	34	17	89	11	1	65.5	1759	Cacnb1	21.5	102.6	101	174.9		44.8	21.2	19.6	15.7	107.1	88.4	110	74.3	142.5	89.1	102.9	47.2	265.2	103.6	103.1	265.4
D3ZXQ2	Calmodulin-regulated spectrin-associated protein family, member 3 OS=Rattus norvegicus GN=Camsap3 PE=1 SV=2	24	19	62	19	1	136.7	628	Camsap3	35.9	136.7	52.6	174.8		72.1	38.4	18.8	26	164.6	73.4	217.3	88.3	69.3	58.4	32	36.8	261.5	90.6	90.9	261.5
A0A0G2K9L6	Protein kinase C-binding protein Beta15, isoform CRA_a OS=Rattus norvegicus GN=Rbck1 PE=1 SV=1	9	4	6	4	1	57.6	50	Rbck1	173	27.8	24.4	174.8		398.1	3.9	419.5	15.7	17.1	1.4	9.4	40.2	5.1	16.2	13.5	9.2	312.9	20.4	4.2	313.2
A0A140UHX6	Spectrin beta chain OS=Rattus norvegicus GN=Sptb PE=1 SV=1	39	70	317	61	1	267.9	6203	Sptb	54	107.6	63.7	174.6		50	50.3	58.1	47.5	103.6	94.8	96.3	122.8	92.5	69.2	47.5	50.5	255.6	102.4	102.8	256
D3ZD48	RAB11 family interacting protein 2 (Class I) (Predicted), isoform CRA_a OS=Rattus norvegicus GN=Rab11fip2 PE=4 SV=2	20	7	21	7	1	58.2	637	Rab11fip2	23.6	162.1	39.8	174.5		4.1	26.6	18.3	16.6	16.5	470.6	339.4	42.4	40.9	21.2	48.3	18.7	171.2	97.6	96.6	170.9
F1LM42	Ankyrin 2 OS=Rattus norvegicus GN=Ank2 PE=1 SV=3	53	159	1430	65	1	430.5	28687		48.3	77.4	99.9	174.4		54.3	46	45.8	48.6	81.9	70.2	67.9	89.2	101.6	112.7	94.1	72.2	232.3	125.5	125.5	232.4
Q505J8	Phenylalanine--tRNA ligase alpha subunit OS=Rattus norvegicus GN=Farsa PE=1 SV=1	27	9	46	9	1	57.7	1110	Farsa	120.9	32.4	72.7	174		66.2	157	39.9	359.6	73.6	87.4	9.4	10.1	62.3	67.1	18	60.4	160	134.8	134.5	159.5
F1LXA0	NADH dehydrogenase [ubiquinone] 1 alpha subcomplex subunit 12 OS=Rattus norvegicus GN=Ndufa12 PE=1 SV=2	83	15	203	15	1	17.2	2972	Ndufa12	5.8	96.5	123.8	173.9		7	4.7	6.5	3.4	143.9	104.4	68.3	79.4	114.9	107.3	118.7	176.1	138.7	194	194	138.8
P67779	Prohibitin OS=Rattus norvegicus GN=Phb PE=1 SV=1	89	23	377	17	1	29.8	10310	Phb	6.2	116.4	103.5	173.9		8.3	8.7	4.2	2.6	101.4	119.1	136.9	99.4	87.6	108.8	73.7	131.2	252	106.9	106.9	252.2
A0A140TAA1	Immunoglobulin superfamily, member 8 OS=Rattus norvegicus GN=Igsf8 PE=1 SV=1	42	21	326	21	1	65	8782	Igsf8	35.3	93.1	97.7	173.9		21.5	41.8	27.4	48.6	80.9	140.5	92.5	86.3	87.7	98.8	94.9	92.8	211.7	131.5	131.6	211.8
F1LY25	Potassium voltage-gated channel subfamily Q member 5 OS=Rattus norvegicus GN=Kcnq5 PE=1 SV=3	5	3	5	3	1	91	77		120.6	44.5	61.2	173.7		144.1	22.9	15.5	108.5	41.9	16.4	2.2	20.5	4.8	246.4	24.1	26.5	452.7	10.4	11.4	451.6
D3ZJB8	Ariadne RBR E3 ubiquitin protein ligase 2 OS=Rattus norvegicus GN=Arih2 PE=1 SV=1	14	4	10	4	1	57.7	114	Arih2	158.8	32.3	35.2	173.7		94.9	315.6	219.6	66.5	7.6	24.2	35.8	38.9	95.6	5.4	39.9	25.6	161.8	154.2	152.6	161.9
F1LMV9	Coronin OS=Rattus norvegicus GN=Coro2b PE=3 SV=3	56	22	141	22	1	54.9	2490	Coro2b	100	88.5	38.3	173.1		143.4	176.8	47.3	60.1	69.2	147.5	54.1	97.6	38.5	51.4	19.9	32.8	126.2	204.4	204.4	126.3
G3V8P8	Anion exchange protein OS=Rattus norvegicus GN=Slc4a3 PE=1 SV=1	19	16	51	14	1	135.3	1160	Slc4a3	20.4	93	113.6	172.9		18.3	24.6	37.4	5.5	119.1	111	11.4	83.7	46.5	172.2	100.3	138.2	146.3	219	220	146.6
Q5HZE0	Mitochondrial basic amino acids transporter OS=Rattus norvegicus GN=Slc25a29 PE=2 SV=1	25	4	11	4	1	32.6	220	Slc25a29	36	84.8	106.3	172.8		11.4	40	18.4	22.5	40.4	56.8	11.9	140.5	222.8	34.1	105.9	16.4	416.6	20.8	22.9	418.7
P62755	40S ribosomal protein S6 OS=Rattus norvegicus GN=Rps6 PE=1 SV=1	37	11	80	11	1	28.7	1852	LOC100911372; Rps6	167.6	36.1	23.5	172.8		125.8	154.3	168.6	227.6	54.5	16.7	22.2	67.9	13.3	22.8	22.4	28.5	138.9	198.7	198.8	139
Q5M9H7	DnaJ (Hsp40) homolog, subfamily A, member 2 OS=Rattus norvegicus GN=Dnaja2 PE=1 SV=1	64	20	135	19	1	45.7	3029	Dnaja2	50.7	129.3	47.2	172.7		71.4	32.3	29.4	73.1	76.6	111.7	160.6	134.1	66.2	48.3	26.3	41.3	101.8	262.6	262.4	101.8
P17764	Acetyl-CoA acetyltransferase, mitochondrial OS=Rattus norvegicus GN=Acat1 PE=1 SV=1	83	33	517	33	1	44.7	11304	Acat1	40	75.2	112.3	172.5		38.7	52.2	30.4	39.2	80.1	131	52.5	66.9	76.1	137.8	97	123.2	184.6	152.8	152.8	184.8
Q5HZW3	Aspartate beta-hydroxylase domain-containing protein 2 OS=Rattus norvegicus GN=Asphd2 PE=2 SV=1	30	6	17	6	1	38.7	186	Asphd2	27.1	49.2	151.2	172.4		11.5	35.2	6.3	86.5	165.6	73.2	2.7	18.1	97	129.4	7.2	362.7	231.4	70.5	68.3	234.5
Q5I0F0	Developmentally regulated GTP binding protein 1 OS=Rattus norvegicus GN=Drg1 PE=1 SV=1	17	5	9	5	1	40.5	333	Drg1	76.6	90.4	60.7	172.3		47.8	30.7	11.6	1.1	11.5	16	104.3	31.2	17.3	14.9	12.6	15	639.3	2.8	2.6	641.3
P60756	MAM domain-containing glycosylphosphatidylinositol anchor protein 2 OS=Rattus norvegicus GN=Mdga2 PE=2 SV=1	12	8	16	8	1	106.7	297	Mdga2	48.8	29.8	149.5	171.8		5.2	21.6	67.1	48.3	7.4	53	107	4.5	67.1	270.4	143.8	68.3	39.5	328.2	329.7	38.7
A0A0G2K2Y8	Multiple PDZ domain protein OS=Rattus norvegicus GN=Mpdz PE=1 SV=1	4	4	8	3	1	220	102	Mpdz	49.4	132.9	45.9	171.7		19.5	14.5	29.9	34.6	158.7	104.1	21.2	40.4	23.4	28.3	21.5	13.6	536.4	7.3	13.2	533.4
F1LPS8	Transcriptional activator protein Pur-alpha OS=Rattus norvegicus GN=Pura PE=1 SV=3	58	16	141	14	1	31.9	3908		105.4	89.5	33.5	171.5		133.7	119.3	84.6	90.8	93	73.2	99.8	83.9	33.3	37.5	27.3	33	138.6	206.7	206.7	138.8
P61314	60S ribosomal protein L15 OS=Rattus norvegicus GN=Rpl15 PE=1 SV=2	27	7	58	7	1	24.1	1289	Rpl15	118.9	102.6	7.1	171.4		210.6	78.6	29.4	53.5	364.7	41.4	4.5	75.8	10	1.4	4.4	3.4	26.1	335.2	335.1	26
D3ZTH8	Uncharacterized protein OS=Rattus norvegicus GN=LOC689899 PE=3 SV=1	47	8	35	8	1	17.7	714	LOC689899	134.1	58.6	36	171.3		83.9	159.3	168	101.8	98.8	13.9	152.8	31.3	6.3	42	40.9	28.6	126	209.9	210.2	126.1
P63036	DnaJ homolog subfamily A member 1 OS=Rattus norvegicus GN=Dnaja1 PE=1 SV=1	50	12	66	12	1	44.8	1181	Dnaja1	89.9	71.3	67.5	171.3		58.9	40.2	93.9	55	16.7	70.2	47.5	43	534.5	39.6	33.7	46.1	201.9	58.4	58.3	202.1
E9PT65	Radixin OS=Rattus norvegicus GN=Rdx PE=1 SV=2	34	16	101	10	1	68.4	2336		83	105.6	40.4	171		121	72.2	79.7	13.4	46.9	198.4	24.5	268.8	41	33.1	53	18	137.9	177.4	176.7	137.9
B0LPN4	Ryanodine receptor 2 OS=Rattus norvegicus GN=Ryr2 PE=1 SV=2	22	73	212	67	1	562.6	3206	Ryr2	102	89.4	38.2	170.4		58.9	102.8	193.5	82.2	175.9	94	29.1	69.1	17.1	45.5	77.7	26	190.5	123.2	123.7	190.7
A0A096MKC0	GRB10-interacting GYF protein 2 (Fragment) OS=Rattus norvegicus GN=Gigyf2 PE=1 SV=1	6	3	7	3	1	83.4	57		171.3	29.6	29.9	169.2		83.8	228.9	12.3	107.7	64.7	4.2	2	104.3	32.6	51.6	2.7	8.4	436	4.2	20.2	436.4
Q62720	Zinc transporter 1 OS=Rattus norvegicus GN=Slc30a1 PE=2 SV=1	19	8	20	8	1	55.1	292	Slc30a1	34.4	32.9	163.8	168.9		3	1.9	3.3	16.8	0.8	2.2	4.2	11.8	21	11.7	19.5	10.3	746	0.3	0.3	746.7
Q9Z1W6	Protein LYRIC OS=Rattus norvegicus GN=Mtdh PE=1 SV=2	21	9	36	9	1	63.9	587	Mtdh	27.3	151.2	52.9	168.7		22.2	10.8	8.9	99.1	4	65.7	490.3	112.4	30.1	46.3	30	24.5	297	30.9	30.5	297.1
P70566	Tropomodulin-2 OS=Rattus norvegicus GN=Tmod2 PE=1 SV=1	64	27	234	26	1	39.5	5026	Tmod2	99.2	78.6	53.5	168.7		94.1	93.8	95.2	72.8	107.4	78.9	47.9	70.3	131.5	47	54.8	45.6	206.8	123.5	123.5	206.9
G3V940	Coronin OS=Rattus norvegicus GN=Coro1b PE=1 SV=1	48	17	160	16	1	53.9	3386	Coro1b	124.5	54.5	52.4	168.5		86.6	126.8	123.7	91.2	45.3	47.7	36.3	56.1	44.5	44.9	55.1	38.7	60.5	341.1	341	60.5
Q5FVN0	Lysophospholipid acyltransferase 5 OS=Rattus norvegicus GN=Lpcat3 PE=2 SV=1	5	2	4	2	1	56	74	Lpcat3	29.7	55.2	146.7	168.4		86	3.8	6.2	22.3	2.2	150.6	409.7	3.1	76.9	405	6.3	43.4	165	26.6	25.9	167.1
Q5RJT0	Ashwin OS=Rattus norvegicus PE=1 SV=1	19	2	2	2	1	25.8	27	RGD1310553	86.8	32.8	112.1	168.4		72.7	48.7	32.6	502.9	19.2	113.3	26.3	14.8	66.3	126.3	69.8	84.6	47	143	130.6	102
A0A0G2K2M8	Tripartite motif-containing protein 2 OS=Rattus norvegicus GN=Trim2 PE=1 SV=1	56	28	218	1	1	71.8	6463		197.5	13.5	20.8	168.2		248	1.1	344.1	12.5	4.4	3.4	4	3.6	6.4	7.2	4.5	5.4	3.4	473.6	473.6	4.8
D4A465	Late endosomal/lysosomal adaptor, MAPK and MTOR activator 2 OS=Rattus norvegicus GN=Lamtor2 PE=1 SV=1	35	3	10	3	1	13.5	444	Lamtor2	16.5	24.5	190.9	168.1		14	41	18.5	7.9	38.8	123.7	14.7	12.7	230.2	172.1	51.3	201.5	130.6	206.4	205.8	130.7
Q56A27	Nuclear cap-binding protein subunit 1 OS=Rattus norvegicus GN=Ncbp1 PE=1 SV=1	10	5	6	5	1	91.9	88	Ncbp1	88.6	108.2	35.1	168.1		175.1	110.3	12.2	9.2	317.6	110.9	17.1	18.1	9.6	80	10.5	20.1	14.1	342.8	344.6	7.7
Q5HZY2	GTP-binding protein SAR1b OS=Rattus norvegicus GN=Sar1b PE=2 SV=1	55	8	21	5	1	22.4	510	Sar1b	109.3	44.7	78.1	167.9		39.9	76.9	4.9	32.4	3.9	20.5	10.5	865.3	21.9	78.6	29.7	22.2	180.3	17	16.6	179.5
Q60587	Trifunctional enzyme subunit beta, mitochondrial OS=Rattus norvegicus GN=Hadhb PE=1 SV=1	64	25	150	25	1	51.4	3012	Hadhb	15.7	105.9	110.6	167.8		35	14.6	14.5	7.1	202.5	100.8	25.5	95.7	105.9	99.2	115.2	79.9	93.5	258.4	258.6	93.6
Q8VID1	Dehydrogenase/reductase SDR family member 4 OS=Rattus norvegicus GN=Dhrs4 PE=2 SV=2	20	4	8	4	1	29.8	105	Dhrs4	31.1	181.8	19.4	167.7		12.4	50.7	16.9	13.6	34.4	10.2	381.6	227.8	13.1	6.9	5.2	14.8	14.5	385	395.8	17.3
B5DEM5	60S ribosomal protein L14 OS=Rattus norvegicus GN=Rpl14 PE=1 SV=1	24	5	67	5	1	23.8	1344	Rpl14	154	66.5	12.2	167.4		148	102.3	203.6	71.3	73.2	17.8	38.6	133.6	25	3.7	13.9	6.8	54.6	326.4	326.4	54.8
F1M5Q6	F-box protein 21 OS=Rattus norvegicus GN=Fbxo21 PE=1 SV=3	7	3	5	3	1	70.9	58		158.6	30.5	44	166.8		424.8	427.5	3.4	30	21	6.2	79.3	22.5	30.9	31.8	1.6	33.2	94	149.9	149.9	94
G3V965	1-acylglycerol-3-phosphate O-acyltransferase 5 OS=Rattus norvegicus GN=Agpat5 PE=1 SV=2	9	2	3	2	1	41.5	48	Agpat5	64	91	78.2	166.8		6.6	4.9	24.5	867.3	16.5	175.5	19.8	9.6	127.3	41.2	5.9	4.4	8	143.1	137.7	7.6
D3Z8A4	Similar to mKIAA0738 protein (Predicted), isoform CRA_a OS=Rattus norvegicus GN=Tcaf1 PE=4 SV=1	5	2	3	2	1	102.3	82	Fam115a; Tcaf1	153.6	31.7	47.9	166.8		129.8	105.8	85.6	117.7	16.6	84	13.2	32	16.5	104.4	56.4	21.5	8.8	387.7	381.8	38.4
F1LQS6	RCG61833 OS=Rattus norvegicus GN=Xdh PE=1 SV=2	5	4	4	4	1	146.2	71		124.3	49.3	59.9	166.5		102.6	387	48	33.2	31.5	21.1	68.5	24.6	34.7	39	15.4	32.9	356.6	24.8	19.7	360.4
Q32PX2	Aminoacyl tRNA synthase complex-interacting multifunctional protein 2 OS=Rattus norvegicus GN=Aimp2 PE=2 SV=1	37	6	37	6	1	35.4	673	Aimp2	153.4	37.8	42.4	166.4		87.8	133.4	338	31.4	15	47.4	6.9	257.7	34.2	26.2	18.7	46.4	214.8	64.2	63.4	214.5
A0A0G2JXK1	Voltage-dependent P/Q-type calcium channel subunit alpha OS=Rattus norvegicus GN=Cacna1a PE=1 SV=1	9	12	35	8	1	267.7	644		51.2	167.5	14.9	166.3		404.7	34.5	3.1	27.7	23.7	114.8	89	318	5.5	6.6	12.3	15.7	228.5	44.1	38.9	232.8
B0BMW2	3-hydroxyacyl-CoA dehydrogenase type-2 OS=Rattus norvegicus GN=Hsd17b10 PE=1 SV=1	89	23	259	23	1	27.2	6931	Hsd17b10	18.6	107.9	107.4	166.2		36.5	24	10.1	13.2	94.2	107.3	119	100.1	149	95.1	100.4	105.9	184.7	137.9	137.9	184.8
D3ZZN4	Uncharacterized protein OS=Rattus norvegicus PE=4 SV=1	25	6	27	6	1	12.6	135	LOC100362338	103.4	112.8	17.6	166.2		69.3	30.6	69.2	17.1	25	48.1	96.1	52.3	10.8	6.7	9.2	4.4	9.6	571.1	570.9	9.5
F1LR36	SPT6 homolog, histone chaperone OS=Rattus norvegicus GN=Supt6h PE=1 SV=2	1	2	2	2	1	198.9	44	Supt6h	176.4	39.4	18.5	165.7		6.2	69.2	194.7	73.6	8.7	196.3	29	8.8	8.7	3.6	6.4	45.5	9.6	469.3	468.6	1.8
Q5FVJ7	Intraflagellar transport protein 22 homolog OS=Rattus norvegicus GN=Ift22 PE=2 SV=1	23	2	4	2	1	20.8	46	Rabl5; Ift22	16.1	90	128.2	165.7		12.3	13.6	119.8	12.7	47.3	113.7	285.5	15	77.4	141.1	19.4	153.9	84.5	210	205	88.9
Q5XI78	2-oxoglutarate dehydrogenase, mitochondrial OS=Rattus norvegicus GN=Ogdh PE=1 SV=1	59	71	935	61	1	116.2	20309	Ogdh; LOC103693780	33.9	114	86.5	165.6		47.4	35.3	16.5	30.6	95.9	127.7	148.7	85.9	90.2	86.4	73.6	81.6	225.5	114.5	114.5	225.7
D4A7H9	CHMP family, member 7 (Predicted), isoform CRA_a OS=Rattus norvegicus GN=Chmp7 PE=1 SV=1	17	6	16	6	1	50.5	355	Chmp7	86.6	34	113.9	165.4		93.2	397.6	10.4	52.7	19.3	39.3	41.3	12.2	68.1	116	100.1	85	97.5	184	186.2	97.1
D3ZJG4	Phosphofurin acidic cluster sorting protein 2 OS=Rattus norvegicus GN=Pacs2 PE=1 SV=2	18	14	42	13	1	95.9	571		83.3	110.8	40.7	165.1		95.9	48	62	173.8	64.2	82.1	162.4	128.1	37.6	37.8	34.5	58.3	173.2	134.4	135	172.8
F1LP01	Diacylglycerol kinase OS=Rattus norvegicus GN=Dgkb PE=1 SV=2	51	36	395	35	1	90.3	6913		100.2	104.2	30.4	165.1		96.7	101.9	77.4	120	93	114.8	82.2	128.1	33.8	28.3	22.9	32.1	201.4	132.9	133	201.6
P62914	60S ribosomal protein L11 OS=Rattus norvegicus GN=Rpl11 PE=1 SV=2	44	10	46	10	1	20.2	1092	Rpl11	141.1	62	32	164.9		62.2	68.2	233.5	214.4	118.1	64.4	33.1	43.8	26.3	28.6	56.6	24.5	89	224.1	224	89.2
Q6PCU8	NADH dehydrogenase [ubiquinone] flavoprotein 3, mitochondrial OS=Rattus norvegicus GN=Ndufv3 PE=3 SV=1	39	3	22	2	1	11.9	476	Ndufv3	4.2	132.5	98.4	164.9		48	0.6	0.7	22	105.2	65.3	138	256.4	66.7	87.4	91.6	101.7	118.6	189.9	189.6	118.5
P34926	Microtubule-associated protein 1A OS=Rattus norvegicus GN=Map1a PE=1 SV=1	58	141	1624	1	1	299.3	34690	Map1a	110.7	57.1	67.3	164.8		666	5.1	37.2	30	25.5	10.3	11.7	103.3	8.1	5.5	50.8	234.6	196.7	5.7	12.6	196.9
D4A7Y9	Putative uncharacterized protein RGD1311310_predicted OS=Rattus norvegicus GN=Smdt1 PE=4 SV=1	26	2	4	2	1	11.6	75	RGD1311310; Smdt1	5.9	11.5	217.9	164.7		3.3	0.4	2.3	3.6	4.5	0.2	10.1	6.4	3.3	101.6	102.1	110.7	615.9	9.6	9.6	616.4
F1MA36	Spectrin beta chain OS=Rattus norvegicus GN=Sptbn2 PE=1 SV=2	77	178	1940	160	1	270.8	45236	Sptbn2	84.2	106.3	44.8	164.7		82.5	96.9	78.1	82.8	96.6	132.1	72.3	112.9	51.9	63	37.3	36.4	193.2	135.4	135.4	193.3
P23358	60S ribosomal protein L12 OS=Rattus norvegicus GN=Rpl12 PE=2 SV=1	56	6	61	6	1	17.8	1712	Rpl12; LOC102555453	137.4	94.1	4.1	164.4		203.7	104.6	161.9	70.9	79.9	74.2	109.9	99.5	5.3	1	3	5	101.2	239.3	239.3	101.3
Q7TT49	Serine/threonine-protein kinase MRCK beta OS=Rattus norvegicus GN=Cdc42bpb PE=1 SV=1	29	35	114	32	1	194.8	1721	Cdc42bpb	40.2	156.2	39.2	164.4		49.3	83.1	22.7	31.6	104.4	160.3	168.5	146.8	31.3	41.4	72.4	35.8	186.5	139.1	139.7	186.9
D3ZJG3	Prolyl 4-hydroxylase, transmembrane OS=Rattus norvegicus GN=P4htm PE=4 SV=1	11	3	4	3	1	56.8	54	P4htm	11.6	217.9	6.1	164.4		4.2	2	2.5	302.5	217.2	3.1	20.2	185.8	0.5	2.3	4.7	1.3	422.4	5.1	3.4	422.8
Q09073	ADP/ATP translocase 2 OS=Rattus norvegicus GN=Slc25a5 PE=1 SV=3	70	38	1145	23	1	32.9	22990	Slc25a5	4	107.6	124.2	164.3		3.7	7.8	3.5	4.2	115.5	131.4	68.4	100.5	112.8	137.1	143.1	99.5	133.4	202.8	202.8	133.5
A0A0G2K785	Glycerol kinase OS=Rattus norvegicus GN=Gk PE=1 SV=1	49	20	141	20	1	61.2	3235	Gk	29.7	105.8	100.3	164.3		30.9	35.9	29.6	11.7	123.7	100.7	41.1	115.8	58.3	96.7	118.9	108.3	253.1	111	110.9	253.4
R9PXW6	RAS guanyl releasing protein 2 (Calcium and DAG-regulated) (Predicted), isoform CRA_b OS=Rattus norvegicus GN=Rasgrp2 PE=1 SV=1	59	26	137	26	1	69.3	2208	Rasgrp2	66.3	137.6	31.9	164.2		84	99.7	45.6	20.2	84.9	151.2	109.2	166.2	96.9	26.8	33.1	26.3	222.3	105.5	105.6	222.5
P15146-2	Isoform 2 of Microtubule-associated protein 2 OS=Rattus norvegicus GN=Map2	72	115	1070	3	1	198.9	25066	Map2	127	34.9	74.7	163.4		116.5	86.2	39.7	193.1	1.5	66.1	11.5	275.6	58.2	59.6	79	55.4	86.3	192.1	192.7	86.5
B1WC33	CDC42 effector protein (Rho GTPase binding) 4 (Predicted), isoform CRA_a OS=Rattus norvegicus GN=Cdc42ep4 PE=1 SV=1	33	10	43	10	1	37.9	843	Cdc42ep4	37.2	134.5	65	163.3		57.7	27.7	7.9	31.6	113.4	101.2	403.7	66	72.8	38.1	70.4	25.5	78.9	213.1	212.4	79.5
Q9QUH6-5	Isoform 5 of Ras/Rap GTPase-activating protein SynGAP OS=Rattus norvegicus GN=Syngap1	59	53	613	1	1	127.7	12758		204.9	24.7	7.3	163.1		71.9	9.2	134	17	26.1	2.1	6.1	2.9	0.9	1.8	2.1	0.8	661.4	1.2	0.5	661.9
Q7M0E7	39S ribosomal protein L14, mitochondrial OS=Rattus norvegicus GN=Mrpl14 PE=1 SV=2	38	4	15	4	1	15.9	423	Mrpl14	5.5	208.7	22.8	163		5.4	13.8	5.1	3.1	189	207.2	142.3	272.8	4.8	22.1	21.1	27.5	246.1	96.3	97.1	246.3
P62912	60S ribosomal protein L32 OS=Rattus norvegicus GN=Rpl32 PE=1 SV=2	35	6	35	6	1	15.9	388	Rpl32	131.1	90	15.9	163		19.8	86.6	415.4	88.5	101.2	35.7	215	18.9	49.7	7	8.2	13.8	55.1	215.7	215.1	54.6
D3ZN27	DnaJ heat shock protein family (Hsp40) member C13 OS=Rattus norvegicus GN=Dnajc13 PE=1 SV=2	7	12	22	12	1	254.3	260	Dnajc13	85.6	75.5	76	162.9		46.1	203.6	46	21.9	16.8	49.7	33.1	172.8	55.8	81.4	16.9	30	391.8	19.6	17.5	396.8
D4ABV0	RGD1566320 (Predicted) OS=Rattus norvegicus GN=RGD1566320 PE=1 SV=1	36	3	6	3	1	12.1	125	RGD1566320; Smim26	78.1	28.2	130.9	162.8		12.2	10.2	0.7	291.7	3.2	3.3	4.9	294.8	14.7	23.7	45.4	4.1	444.3	1.1	1.2	444.7
P24473	Glutathione S-transferase kappa 1 OS=Rattus norvegicus GN=Gstk1 PE=1 SV=3	49	9	48	9	1	25.5	975	Gstk1	29.2	117.9	90.4	162.5		22.8	27.2	27.4	57.6	186.1	119.3	8.5	101.7	128.8	143.4	43.9	55.4	244.8	94.2	93.9	244.8
A2RRU1	Glycogen [starch] synthase, muscle OS=Rattus norvegicus GN=Gys1 PE=1 SV=1	18	9	24	9	1	84	318	Gys1	139.8	49.4	48.4	162.4		227.7	112.8	105.8	121.3	56	30.5	78	5.5	35.9	59.4	45.7	26.9	282.4	63.7	65.4	283.1
Q5RK30	Ribosome maturation protein SBDS OS=Rattus norvegicus GN=Sbds PE=2 SV=1	32	5	12	5	1	28.7	154	Sbds	92.1	130.4	15.2	162.2		67.2	15.1	99.4	87.4	99.1	267.2	37.3	118.9	8.8	18.2	7.2	105	68.5	268.5	266	66.2
D4A6D8	Leucine-rich repeat transmembrane neuronal protein 1 OS=Rattus norvegicus GN=Lrrtm1 PE=3 SV=1	6	3	13	3	1	58.7	298	LRRTM1	50.7	141.8	45.5	162		41	53.3	129.1	36.8	134.8	146.2	23	126.8	73.7	23.9	8.6	119.3	87.5	254.8	252.8	88.3
D3ZY44	Mitochondrial ribosomal protein S2 OS=Rattus norvegicus GN=Mrps2 PE=1 SV=1	12	2	4	2	1	32.2	56		19.9	22.4	195.7	161.9		2.9	9.8	11.1	10.6	14.3	8.8	10.9	12.2	47.2	84.6	119.1	121.5	566.6	12.2	1.2	567
A0A0G2K0S1	Calcium-binding and coiled-coil domain-containing protein 1 OS=Rattus norvegicus GN=Calcoco1 PE=1 SV=1	23	14	68	14	1	79.7	1172		103.3	111.9	22.9	161.9		26.9	94.9	87.5	90	123.3	65.9	98.1	94.2	19.3	20	13.6	31.1	364.7	53.1	52.5	365
A0A0G2JSW0	Myosin regulatory light chain 12B OS=Rattus norvegicus GN=Myl12b PE=4 SV=1	62	9	141	4	1	19.8	4148	Myl12b	29.1	129.1	79.9	161.9		6.5	168.7	96.5	6.2	115.5	134.3	107.5	93.5	71.6	71.5	66.6	60.4	205.6	95	95	205.7
D3ZKI5	PHD finger protein 3 OS=Rattus norvegicus GN=Phf3 PE=1 SV=1	2	2	2	2	1	225.2	33	Phf3	6.4	17.8	214.2	161.7		2.8	3.1	1.8	2.2	2.9	63	2.2	15.9	88.6	172.6	76.2	0.6	6.7	577.4	577.4	6.7
P13471	40S ribosomal protein S14 OS=Rattus norvegicus GN=Rps14 PE=2 SV=3	43	10	75	10	1	16.2	1239	Rps14	152.8	54.9	30.7	161.6		156.6	120.5	171.8	56.8	90.1	49.7	36.7	49	49.8	26.9	28.2	15.9	304.7	69.3	68.7	305
G3V7V0	SHC-transforming protein 3 OS=Rattus norvegicus GN=Shc3 PE=4 SV=1	12	5	8	5	1	64	98	Shc3	168.8	42.7	26.9	161.5		36.7	38.4	268.5	107.6	71.7	3.1	3.7	781.6	15.8	12.6	4.4	8.3	60.3	64.5	62.7	60
G3V661	Bromodomain adjacent to zinc finger domain protein 1B OS=Rattus norvegicus GN=Baz1b PE=1 SV=1	6	6	14	6	1	170.2	218	Baz1b	53.4	161.7	23.4	161.5		44	14.1	60.2	4.8	60	13.2	572.7	94.6	5.2	7.9	15	15.8	17.2	328.7	330.2	16.4
P51156	Ras-related protein Rab-26 OS=Rattus norvegicus GN=Rab26 PE=2 SV=2	10	2	61	1	1	28.2	1429	Rab26	46.4	45.4	146.8	161.4		27.5	427.2	1.6	29.4	35.2	16.4	23.2	33.4	116	182	26.1	69.9	35	279.8	279.8	17.3
O70441	Synapsin-3 OS=Rattus norvegicus GN=Syn3 PE=1 SV=1	55	21	127	20	1	63.3	1033	Syn3	52	117.2	69.7	161.2		41.3	53.9	7.1	72.5	88	109.7	103.1	207.2	94	76.4	52.3	47.8	230.9	92	92.7	231.1
B2RZB5	Charged multivesicular body protein 2A OS=Rattus norvegicus GN=Chmp2a PE=1 SV=1	12	3	14	3	1	25.1	369	Chmp2a	121.2	63.9	53.7	161.2		78.1	176	5	113.2	51.3	67.3	19	48	34.4	105.1	15.3	50.4	377.8	41.6	40.9	376.6
Q5FVI6	V-type proton ATPase subunit C 1 OS=Rattus norvegicus GN=Atp6v1c1 PE=2 SV=1	81	39	382	39	1	43.9	9408	Atp6v1c1	72.3	76	90.7	161.1		80.1	126.7	23.3	66.5	44.7	86.3	75.4	77.9	92.7	90.3	67.9	94.1	123.5	213.5	213.5	123.7
F1LRJ9	Selenium-binding protein 1 OS=Rattus norvegicus GN=Selenbp1 PE=1 SV=2	40	15	67	15	1	55.1	1266		138.2	40.1	60.5	161.1		296.6	104.3	109.5	83.4	21.8	24.2	51.7	39.7	40.2	68.4	39.7	54.4	55.9	277.3	277.1	55.8
D3ZKT0	Phosphatidate cytidylyltransferase, mitochondrial OS=Rattus norvegicus GN=Tamm41 PE=1 SV=1	58	13	57	13	1	37.8	997	Tamm41	24.1	135.5	79.5	160.9		38	9.4	54.7	12.3	85.7	143.4	120.2	122.9	36.3	75.7	67.2	228.1	198.1	104.9	105.2	197.9
Q9WV25-2	Isoform 2 of Poly(U)-binding-splicing factor PUF60 OS=Rattus norvegicus GN=Puf60	25	9	28	9	1	58.5	635	Puf60	143.5	67.3	29	160.2		155.5	97.5	138.4	133	19.6	42.4	95.4	98.5	44	24.9	30.3	13.5	85.5	268.1	268.1	85.3
D4A781	Importin 5 OS=Rattus norvegicus GN=Ipo5 PE=1 SV=1	49	39	184	38	1	123.6	3864	Ipo5	91.2	51.3	97.4	160.1		99.3	95.7	73.7	53.7	80.7	42.2	18.6	53	91.8	119.2	87.6	68.8	77.5	280.4	280.4	77.5
P63088-2	Isoform Gamma-2 of Serine/threonine-protein phosphatase PP1-gamma catalytic subunit OS=Rattus norvegicus GN=Ppp1cc	74	26	431	5	1	38.5	12116	Ppp1cc	122.3	70.9	46.8	160.1		83.4	97.4	141.8	141.7	22	113.3	45.9	101.2	44.6	45.3	38.9	47.6	239.7	98.7	98.7	239.9
A0A0A0MXY3	Casein kinase I isoform gamma-3 OS=Rattus norvegicus GN=Csnk1g3 PE=1 SV=2	23	8	16	4	1	51.3	210		16.8	42.5	180.6	160.1		10.4	5.3	9.4	5.5	37.5	215.2	8.8	8.5	10.2	106.4	56.1	156.6	475.7	9.9	7.9	476.6
A0A0G2K5T9	WAS protein family, member 2 OS=Rattus norvegicus GN=Wasf2 PE=1 SV=1	10	5	29	3	1	53.8	871		25.1	73.2	141.8	159.9		7.9	5.7	66.2	9.4	8.8	7.8	71.5	173.1	10	271.4	213.3	11	365.9	8.2	5.5	364.3
D4A6X7	Phosphopantothenoylcysteine synthetase OS=Rattus norvegicus GN=Ppcs PE=1 SV=1	11	3	6	3	1	33.9	153	Ppcs	50.3	21.8	168.1	159.8		5.5	190.9	7.7	288	4.2	22	55.6	12.4	160	166.7	101.9	90.2	96	150.5	149.8	98.4
D4A133	ATPase H+-transporting V1 subunit A OS=Rattus norvegicus GN=Atp6v1a PE=1 SV=1	95	59	1924	59	1	68.2	50533	Atp6v1a	93.6	69.9	77	159.5		89.9	120.4	55.3	96.4	66.5	103.2	49.9	72.7	72.1	93.6	63.5	81.2	168.1	149.6	149.6	168.2
Q6P6R2	Dihydrolipoyl dehydrogenase, mitochondrial OS=Rattus norvegicus GN=Dld PE=1 SV=1	78	33	644	33	1	54	18894	Dld	24.3	90	126.2	159.5		27.9	25.8	22	11.7	129.1	78.1	96.2	80.8	140.2	92.9	152.3	109	131.8	185.1	185.1	131.9
D4AA77	Plexin D1 OS=Rattus norvegicus GN=Plxnd1 PE=4 SV=2	4	6	11	5	1	190	121	Plxnd1	11.5	84	145.2	159.2		10.8	22.6	3.9	9.9	71.8	132.4	79.6	30.8	98.2	132.8	128.4	151.5	294.6	70.1	70.1	292.5
Q4G067	Mitochondrial ribosomal protein L44 OS=Rattus norvegicus GN=Mrpl44 PE=1 SV=1	14	3	8	3	1	37.4	258	Mrpl44	71.4	153.6	15.9	159.2		27	105.1	22.7	7.6	4.3	73	38.8	189.1	6.6	7.2	4.6	3.7	550.7	5.5	3.1	551.1
G3V8J5	PH and SEC7 domain-containing protein 1 OS=Rattus norvegicus GN=Psd PE=1 SV=1	23	15	52	15	1	109.5	957	Psd	72.6	99.1	69.2	159		21	55	65.3	70.8	342.9	44.5	150.3	43.7	78.4	64.7	50.5	39.7	201	85.7	85.6	200.9
F1M9G6	Serine/threonine-protein kinase TAO1 OS=Rattus norvegicus GN=Taok1 PE=1 SV=3	14	10	31	8	1	114.8	269		107.6	125.4	8.2	158.9		163.9	115.8	104.1	43.6	16.2	104.1	187.7	157.4	15.8	7.3	9.5	4.3	123.1	211.6	210.9	124.7
Q6P503	ATPase H+-transporting V1 subunit D OS=Rattus norvegicus GN=Atp6v1d PE=1 SV=1	64	17	180	17	1	28.3	4040	Atp6v1d	83.5	69	88.7	158.9		155.7	80	52	75.3	82.8	85.6	49.8	42.2	138.7	98.8	68.9	65.2	183.1	119.3	119.3	183.2
E9PTI6	RALY heterogeneous nuclear ribonucleoprotein OS=Rattus norvegicus GN=Raly PE=1 SV=2	23	7	28	7	1	33	428	Raly	72.9	153.4	14.8	158.9		195.2	32.3	43.1	91.9	125.6	128.1	233.1	137.2	11.6	9.4	14.1	15.9	171.6	109.4	109.8	171.8
A0A0G2JY43	Fatty aldehyde dehydrogenase OS=Rattus norvegicus GN=Aldh3a2 PE=1 SV=1	34	16	113	16	1	65.3	2878	Aldh3a2	28.1	87	126	158.9		17.2	27.9	18.4	23.9	64.9	59.5	65.1	440.4	102.7	86.2	80.4	131.4	141.4	99.6	99.4	141.6
P19492-2	Isoform Flip of Glutamate receptor 3 OS=Rattus norvegicus GN=Gria3	33	24	149	2	1	100.4	3443	Gria3	33.3	120.8	87.2	158.8		0.6	79	113.3	13.2	165.1	118.3	1.6	116.5	78.2	99.2	86.9	82.7	114.5	208.1	208.4	114.3
D3ZEH6	Nudix hydrolase 8 OS=Rattus norvegicus GN=Nudt8 PE=1 SV=1	12	2	3	2	1	23.1	39	Nudt8	27.9	112.7	100.9	158.6		7.6	3.3	49.3	13.3	31.5	35.8	824	46.1	17	297.1	22.6	58.5	58.3	21.2	56.4	57.9
Q9ERH3	WD repeat-containing protein 7 OS=Rattus norvegicus GN=Wdr7 PE=1 SV=1	53	55	491	55	1	163.1	9352	Wdr7	94.6	89	57.8	158.5		148.9	128.7	51.6	62.5	85	83.8	77	92.9	69.3	76.5	43.4	37.9	103.9	217.4	217.4	103.9
A0A140TAJ2	Serine incorporator 5 OS=Rattus norvegicus GN=Serinc5 PE=4 SV=1	8	4	11	4	1	51.9	249	Serinc5	38.3	84.9	118.4	158.4		53.1	19.7	286.8	7.2	46.5	82.5	62.1	99.5	133.4	29.3	169.1	74.8	135.9	132.6	132.8	134.6
Q498E0	Thioredoxin domain-containing protein 12 OS=Rattus norvegicus GN=Txndc12 PE=2 SV=2	54	5	25	5	1	19	529	Txndc12	116.5	55.5	69.8	158.2		200.7	50	90.1	73.6	27.4	42.3	35.5	151.6	29.7	50.9	46.7	53.1	338	36	36.2	338.2
Q00972	[3-methyl-2-oxobutanoate dehydrogenase [lipoamide]] kinase, mitochondrial OS=Rattus norvegicus GN=Bckdk PE=1 SV=2	22	5	11	5	1	46.4	129	Bckdk	57	158.4	26.4	158.1		6.5	12.9	108.6	124.3	121.5	89.1	183.8	40.9	16	120	11.2	18.8	344.8	31.4	26.3	343.9
P04550	Parathymosin OS=Rattus norvegicus GN=Ptms PE=1 SV=2	28	4	27	4	1	11.6	737	Ptms	177.1	36.3	28.4	158.1		95.5	6.3	217.6	78.3	3.7	24.3	47.4	12.9	3.1	6.5	62	29.6	12	494.4	494.5	12
D4A131	Mitochondrial ribosomal protein L4 OS=Rattus norvegicus GN=Mrpl4 PE=1 SV=1	19	4	8	4	1	33.1	138	Mrpl4	24.5	202.9	14.7	158		32.5	185.1	12	7.4	88.5	319.5	6.6	303.9	27	13.9	10.1	6.2	221.9	69.1	73.5	222.6
Q62760	Mitochondrial import receptor subunit TOM20 homolog OS=Rattus norvegicus GN=Tomm20 PE=1 SV=2	39	6	30	6	1	16.3	563	Tomm20	15.5	127.1	99.3	158		1.2	14.7	10.7	27.5	322.2	78.7	133.7	52.2	88.1	72.9	151.4	4.3	62.9	258.2	258	63.1
O08816	Neural Wiskott-Aldrich syndrome protein OS=Rattus norvegicus GN=Wasl PE=1 SV=2	40	14	39	14	1	54.3	477	Wasl	78.5	77.8	85.7	158		111.8	193.5	32.9	28.6	257.9	29.5	103.6	34.9	115.5	40.3	109.1	22.7	85.7	174.9	174.2	84.9
D4A1J6	Ankyrin repeat and FYVE domain-containing 1 OS=Rattus norvegicus GN=Ankfy1 PE=1 SV=3	29	21	64	21	1	128.6	1528	Ankfy1	105.7	63.5	73	157.9		75.6	72.6	53.7	66.6	42.6	40.9	72.4	39.8	35.7	71.6	22.2	64.8	24	446.6	446.7	24.2
Q00954	Sodium channel subunit beta-1 OS=Rattus norvegicus GN=Scn1b PE=1 SV=1	29	5	21	5	1	24.7	506	Scn1b	52.4	21.2	168.5	157.8		17	34.2	18.9	75.7	25.2	4.2	1.6	43.4	38.1	99.1	69.8	96	10.9	527.3	527.4	11.1
D3ZGN7	Microtubule-associated monooxygenase, calponin and LIM domain-containing 3 OS=Rattus norvegicus GN=Mical3 PE=1 SV=2	7	12	21	12	1	223.8	207	Mical3	33.2	93.5	115.5	157.7		207.1	11.4	79.3	11.5	163.9	8.3	125.6	57.5	141	8	90.6	121.7	124.7	165	164.7	119.7
A0A0H2UHX3	40S ribosomal protein S4 OS=Rattus norvegicus GN=Rps4x PE=1 SV=1	47	14	86	14	1	32.5	1629		161.2	63.4	17.8	157.6		117.8	137.9	135.2	285	39.9	72.4	38.7	104.2	13.6	18.3	6.3	16.7	229.2	77.8	77.8	229.3
G3V9N6	Protein YIF1B OS=Rattus norvegicus GN=Yif1b PE=1 SV=2	21	4	9	4	1	40.1	303		1.6	13.3	227.6	157.5		0.1	58.2	1.1	0	7.5	18.5	1	0.1	46	75.3	47.1	39.6	651.4	0.6	1.6	651.9
Q9Z272	ARF GTPase-activating protein GIT1 OS=Rattus norvegicus GN=Git1 PE=1 SV=1	59	36	208	32	1	85.2	4411	Git1	82	110.9	49.8	157.4		117.9	75.6	67.7	65.1	119.6	78.2	73.1	167.6	38	56.4	26.7	49.6	259.8	72.4	72.6	259.8
B2RYS6	Phosphoribosyl transferase domain containing 1 OS=Rattus norvegicus GN=Prtfdc1 PE=1 SV=1	40	6	20	6	1	25.5	426	Prtfdc1	97	52.2	93.4	157.4		73	351.2	29	83.6	105.1	37.2	13.1	47.5	102.6	72.3	63.9	78.2	184.9	86.3	86.9	185.3
P63219	Guanine nucleotide-binding protein G(I)/G(S)/G(O) subunit gamma-5 OS=Rattus norvegicus GN=Gng5 PE=3 SV=1	68	3	6	3	1	7.3	67	Gng5; LOC100360499; LOC108349548	11.3	25	206.4	157.4		40.4	11.7	5.7	7.3	109.8	17.5	23.9	10.6	63.6	217.3	131.3	370.8	76.1	218	221.9	74
P62632	Elongation factor 1-alpha 2 OS=Rattus norvegicus GN=Eef1a2 PE=1 SV=1	70	30	548	20	1	50.4	12363	Eef1a2	87.3	97.2	58.3	157.3		69.3	99.1	43.4	102.2	63.2	135	50.4	150.9	47.6	65.6	30.6	64.4	249.6	89.4	89.4	249.9
Q3B8N7	TSC22 domain family protein 4 OS=Rattus norvegicus GN=Tsc22d4 PE=1 SV=1	6	2	6	1	1	40	20	Tsc22d4; LOC102550456	102	14.5	126.3	157.2		125.5	82.3	1.5	9.1	3.4	4.5	62.4	1.2	42.5	39	29.6	28.9	581.9	3.1	3	582.3
G3V9J9	Mitogen-activated protein kinase 4 OS=Rattus norvegicus GN=Mapk4 PE=1 SV=1	4	2	3	1	1	65.6	16	Mapk4	43.1	53.1	146.8	157.1		266.1	6.7	15.9	11.9	183.7	5.2	15.4	18.7	127.1	589.2	13.6	17.4	153.2	16.5	5.9	153.4
F1M8Y4	DEP domain-containing MTOR-interacting protein OS=Rattus norvegicus GN=Deptor PE=1 SV=2	16	5	10	5	1	46.2	63	Deptor	107.7	40	95.2	157.1		173.7	66	9.2	37.4	6.3	16	81.7	21.2	47.3	40.9	88.5	33.7	8.5	478.4	480.3	11
P19356	Porphobilinogen deaminase OS=Rattus norvegicus GN=Hmbs PE=1 SV=2	11	2	7	2	1	39.3	216	Hmbs	188.2	30.2	24.6	157		19.1	51.4	41.8	119.5	16.5	32.1	3.3	2.6	11.3	3.3	1.6	12.2	1.7	640	641.3	2.3
P08644-2	Isoform 2B of GTPase KRas OS=Rattus norvegicus GN=Kras	76	13	146	5	1	21.5	3857	Kras	67.5	109.2	66.5	156.8		56.3	74	171.2	23	92.7	154.6	4.1	117.8	71.9	43.4	65.1	62.2	236.9	94.8	94.9	237.1
D4A732	Multivesicular body subunit 12B OS=Rattus norvegicus GN=Mvb12b PE=4 SV=2	47	9	30	9	1	35.4	624	Fam125b; Mvb12b	52.8	93.6	97	156.6		45.4	37.8	13.9	64.3	37	45.4	119	153.4	95.9	59	99.1	60.5	44.3	340.1	340.4	44.5
F1MAG0	DFNA5, deafness-associated tumor suppressor OS=Rattus norvegicus GN=Dfna5 PE=4 SV=3	29	10	34	10	1	56.8	1112		155.4	35	53	156.6		129.9	117.6	253.6	11.3	13.1	58.9	172.2	4	42.3	202.7	30.7	42	169.3	91.9	91.6	168.9
F1LSD5	Serine/threonine-protein kinase TAO2 OS=Rattus norvegicus GN=Taok2 PE=1 SV=2	11	9	21	7	1	120	224	Taok2	148.2	36.2	59.1	156.5		7.3	154.9	58.3	69	5.1	30.6	7.8	124.5	12.1	42.7	75.3	15	489.8	9.2	7.4	491
B4F7F3	Armadillo repeat gene deleted in velo-cardio-facial syndrome OS=Rattus norvegicus GN=Arvcf PE=1 SV=1	16	10	22	10	1	105.4	252	Arvcf	49.8	96.9	96.8	156.5		23.4	166	51	40.8	95.9	82	51.4	162.2	76.6	102.6	38.4	111.6	104.1	185.3	197.8	110.9
D4ABM5	Mitochondrial ribosomal protein S34 OS=Rattus norvegicus GN=Mrps34 PE=1 SV=1	31	6	23	6	1	25.8	261	Mrps34	46.9	119.2	77.9	156		6.1	198.8	55.1	30.1	112.8	202.2	56.4	94.8	56.1	24.1	140.2	81.4	122.1	147.8	147.7	124.1
Q6AYG3	Exopolyphosphatase PRUNE1 OS=Rattus norvegicus GN=Prune1 PE=1 SV=1	56	20	65	20	1	50	1429	Prune	174.5	26.3	43.2	156		221.3	95	15.4	151.7	48.4	16.2	20.2	7.2	22.6	28.1	31.4	81.7	401.6	28.7	28.5	401.9
Q8K4Y5	Leucine-rich glioma-inactivated protein 1 OS=Rattus norvegicus GN=Lgi1 PE=1 SV=1	51	26	293	26	1	63.7	6760	Lgi1	32.9	95	116.3	155.9		72.3	38.7	22	13.3	118.6	70.6	67.4	100.3	103	103	95.6	130.3	73.5	258.9	258.9	73.6
D4A500	HD domain containing 3 (Predicted), isoform CRA_b OS=Rattus norvegicus GN=Hddc3 PE=1 SV=1	25	3	15	3	1	20.2	704	Hddc3	193.6	12	38.6	155.8		251.3	177.3	93	101.3	8.4	8.2	3.9	412	25.5	28	32.6	13.3	137.9	84.4	84.4	138.6
M0R8J3	Uncharacterized protein OS=Rattus norvegicus GN=Jmy PE=1 SV=2	4	2	2	2	1	109.9	76		49.6	63.3	131.7	155.5		50.7	488.2	21.4	7	75.4	31.7	33.4	52.9	74.2	103.1	24.2	161.6	59.8	178.3	178.3	59.8
D3ZWT6	RCG31450 OS=Rattus norvegicus GN=Sh2d5 PE=4 SV=2	46	14	47	14	1	47.3	871	Sh2d5	56.6	100.6	87.3	155.4		79	68.1	33.5	44.7	72.7	75.6	136.2	127.1	109.2	110.7	66.3	48	200.7	112.8	114.2	201.1
Q91XJ1	Beclin-1 OS=Rattus norvegicus GN=Becn1 PE=1 SV=1	7	2	7	2	1	51.5	16	Becn1	27.1	126.6	91	155.3		3.4	0.9	44.8	5.6	942.3	6.4	4.6	64.5	8.7	39	8.6	24.8	220.3	2.8	2.7	220.4
Q2I6B5	V-type proton ATPase subunit a OS=Rattus norvegicus GN=Atp6v0a1 PE=1 SV=1	45	45	907	45	1	96.2	21319	Atp6v0a1	59.2	76	109.5	155.3		75.3	99.1	35.4	45.7	80.2	80	59.4	70.9	130	134.7	78.2	90.6	134.8	175.4	175.4	134.9
D4ACG8	Fucose mutarotase OS=Rattus norvegicus GN=Fuom PE=1 SV=1	31	3	6	3	1	16.8	95	Fuom; LOC100911225	135.4	43.5	66.2	155		13.3	272.8	14.5	515.6	13.2	30.7	36.7	6.1	22	42.9	20.3	81.4	17.9	243.1	248.2	21.3
Q641Y2	NADH dehydrogenase [ubiquinone] iron-sulfur protein 2, mitochondrial OS=Rattus norvegicus GN=Ndufs2 PE=1 SV=1	73	31	579	31	1	52.5	14617	Ndufs2	7.4	84.2	153.5	154.9		7.9	6.5	17.9	4.5	70.7	107.1	66.2	94	128.2	157.7	140	175.7	198.3	113.4	113.4	198.5
P47875	Cysteine and glycine-rich protein 1 OS=Rattus norvegicus GN=Csrp1 PE=1 SV=2	63	13	238	13	1	20.6	6769	Csrp1	64.9	114.5	65.8	154.8		75.2	82.4	51.2	35.2	92.6	177.8	84.2	129.6	47.5	61.2	64.7	68.7	210.3	104.3	104.3	210.5
B2RYT7	Haloacid dehalogenase-like hydrolase domain containing 3 OS=Rattus norvegicus GN=Hdhd3 PE=1 SV=1	59	8	10	8	1	27.8	158	Hdhd3	64.3	56.6	124.5	154.6		5.8	3.2	21.3	823.5	3.8	12.3	7.7	171.9	11.3	40.8	8.2	79.8	201.4	3.5	3.2	202.3
F1M6T3	RCG45278, isoform CRA_a OS=Rattus norvegicus GN=RGD1562037 PE=1 SV=3	29	27	78	27	1	145.7	1307	RGD1562037; Jcad	50.6	166.3	28.5	154.6		25.9	38.2	281.9	53.2	138.4	198.7	55.6	158.7	22.2	29.2	17	29.1	133.5	142.7	142.2	133.5
B5DFI9	Pdk3 protein OS=Rattus norvegicus GN=Pdk3 PE=2 SV=1	61	21	145	20	1	47.9	3608	Pdk3	37.3	104.8	103.5	154.3		58.3	22.1	39.9	17.2	369.9	87.2	25.6	79.6	74.7	62.5	110.4	90.6	71.9	209	208.9	72.1
M0RDJ7	RCG20041, isoform CRA_a OS=Rattus norvegicus GN=Tceal5 PE=4 SV=1	20	5	12	1	1	22	141	Tceal5; NEWGENE_1594149	11.8	95.2	138.8	154.1		0.5	0.1	3.9	22.7	10.5	0	16.4	12.4	14.9	18.5	20.8	1.2	0	738.8	738.8	0.5
A0MZ67	Shootin-1 OS=Rattus norvegicus GN=Shtn1 PE=1 SV=1	8	4	5	4	1	71.4	55	RGD1311558; Shtn1	133.7	75.4	36.8	154.1		71.8	8.2	128.5	7.4	12.5	3.6	15	38.3	5.4	8.3	4.8	14.8	639	0.9	1.2	640.2
P61149	Fibroblast growth factor 1 OS=Rattus norvegicus GN=Fgf1 PE=1 SV=1	21	3	10	3	1	17.4	185	Fgf1	139	33.1	74	154		135.1	162.9	112.1	133.3	27.9	150.8	15.6	36.6	73.4	10.8	76.6	69.6	126.2	169.2	169.2	130.8
P97538	Ras-related protein M-Ras OS=Rattus norvegicus GN=Mras PE=1 SV=2	54	9	48	9	1	23.9	732	Mras	92	71.9	82.1	154		164.4	58.3	31.2	143.1	63.9	67	77.2	76	88.9	79.9	83.4	39.4	121.7	192.4	192.2	121.1
P69736	Endothelial differentiation-related factor 1 OS=Rattus norvegicus GN=Edf1 PE=1 SV=1	28	5	14	5	1	16.4	192	Edf1	111.3	84.2	50.6	153.9		353.5	51	22.6	24.9	29.7	4.3	53.5	24.5	16.5	5	15.8	184.4	401.2	5.4	6	401.6
B0K031	60S ribosomal protein L7 OS=Rattus norvegicus GN=Rpl7 PE=1 SV=1	48	16	99	16	1	30.3	1331	Rpl7	142.7	82.3	21.2	153.7		149.7	115.9	91.2	85.4	46.8	75	79.5	40.7	18.5	15.4	10.8	15.2	30.8	397.2	397.1	30.9
A0A0G2JSG6	Adenylate kinase 2, mitochondrial OS=Rattus norvegicus GN=Ak2 PE=1 SV=1	37	7	23	7	1	25.5	409	Ak2	15.2	64.8	166.4	153.7		8.4	5.7	4.2	6.4	58.5	63.2	11.4	6.3	73.7	59.8	97.4	38.2	6.5	577	576.9	6.4
A0A0G2KB52	Microtubule-associated protein 7 OS=Rattus norvegicus GN=Map7 PE=1 SV=1	10	6	22	6	1	84.7	187	Map7	123.8	113.7	8.7	153.7		50.2	59.8	82.3	59.9	3.2	61.3	60.5	50	4.5	3.5	81.3	3.9	529.6	10.4	9.3	530.3
A0A0G2K459	Mitochondrial carrier 2 OS=Rattus norvegicus GN=Mtch2 PE=1 SV=1	46	13	205	13	1	33.7	4306		20.4	91	135	153.6		8.5	20.7	24.3	18.3	104.6	68.4	72.6	137.1	114.8	113	145.6	181.5	158.8	136.4	136.4	158.9
P0DMW0	Heat shock 70 kDa protein 1A OS=Rattus norvegicus GN=Hspa1a PE=2 SV=1	36	17	201	7	1	70.1	6004	Hspa1b; Hspa1a; LOC108348108	160.8	65	20.7	153.5		100.4	55.8	51.6	883.5	24.1	65.3	29.5	31.1	10.4	2.9	9	50.4	74.7	68.5	68.2	74.6
B0BN68	Mitochondrial ribosomal protein S9 OS=Rattus norvegicus GN=Mrps9 PE=1 SV=1	10	3	6	3	1	45	154	Mrps9	25.3	206	15.3	153.4		7	6.6	5.8	107.1	31.2	1.2	97.6	286.9	4.5	3.3	114	3.7	463.2	0.6	3.6	463.6
D3ZUW0	Pleckstrin and Sec7 domain-containing 3 OS=Rattus norvegicus GN=Psd3 PE=1 SV=2	36	14	138	3	1	43.1	2881		3.2	240.1	3.3	153.4		0.8	14.6	1.4	2	154.5	107	590.8	48.3	1.5	2.1	2.4	0.8	21.3	315.4	315.6	21.4
D3ZQD3	Oxoglutarate dehydrogenase-like OS=Rattus norvegicus GN=Ogdhl PE=1 SV=2	52	48	467	38	1	114.6	10368	Ogdhl	41.3	106.5	98.8	153.4		34.4	40.8	84.8	40.2	99.5	118.1	32.6	109.5	87.6	142.3	68.5	107.2	208.7	108.4	108.5	208.9
M0R3X3	Rho guanine nucleotide exchange factor 10 OS=Rattus norvegicus GN=Arhgef10 PE=4 SV=2	4	2	2	2	1	126	27		65.9	77.6	103.1	153.4		341.3	95.8	14.8	4.2	76.2	25.9	24.1	466.4	89.9	76.2	41.6	45.6	103	74.8	11.9	108.4
G3V964	Neurotrimin OS=Rattus norvegicus GN=Ntm PE=4 SV=2	44	15	194	14	1	37.6	5463		58.2	98.4	90.2	153.3		46.2	38	56.8	116.5	58.9	127.4	22.3	129.1	75.9	178	43.9	83	234.2	77.6	77.7	234.4
A0A0H2UI21	Carnitine O-acetyltransferase OS=Rattus norvegicus GN=Crat PE=1 SV=1	40	20	117	20	1	71	2482	Crat	54.5	103.4	88.9	153.2		85.3	31.4	34.1	74.4	203.4	90.2	101.2	73.8	75.4	124.6	47.9	89.5	157.4	127.3	126.8	157.4
P61354	60S ribosomal protein L27 OS=Rattus norvegicus GN=Rpl27 PE=2 SV=2	54	8	50	8	1	15.8	734	Rpl27	125	111.7	10.2	153.1		171.2	63.2	169.5	93.1	94.6	34.1	178.6	133.3	10.1	3	15.4	10.4	131	180.7	180.6	131.2
Q63273	Glutamate receptor ionotropic, kainate 5 OS=Rattus norvegicus GN=Grik5 PE=1 SV=1	8	4	14	4	1	109.2	187	Grik5	44.2	80.8	122.1	153		14.6	30.1	4.9	76.7	43.1	23.6	34	83.5	56.1	71.4	9.1	59.7	537.4	8.2	9.8	537.9
A0A0G2JXN2	Tripartite motif protein 46 (Predicted) OS=Rattus norvegicus GN=Trim46 PE=1 SV=1	29	11	34	5	1	63	711	Trim46	129	104.1	14	152.9		44.6	33.2	24.3	1130.7	11.5	34.8	30.2	31.8	5	3.9	4.5	1.2	20.3	102.2	102	19.8
A0SXU1	BLOC1S2 isoform OS=Rattus norvegicus GN=Bloc1s2 PE=1 SV=1	23	2	11	2	1	18.9	228	Bloc1s2	104	59.9	83.4	152.7		116.5	14	225.8	21.8	31.3	20.9	27	53.4	67.7	24.1	90.8	9.1	436.6	12.2	12.6	436.1
P55770	NHP2-like protein 1 OS=Rattus norvegicus GN=Snu13 PE=2 SV=4	47	6	29	6	1	14.2	515	Nhp2l1; LOC100359574	62.2	148.1	37.2	152.5		30.1	11.4	89.3	85.3	168.9	53.6	86.1	319.1	25.9	35.4	94	1.1	65.6	234.1	234.2	65.9
P97608	5-oxoprolinase OS=Rattus norvegicus GN=Oplah PE=1 SV=2	17	14	27	14	1	137.6	481	Oplah	132.4	43.4	71.7	152.4		77.3	50.6	73.6	107.2	568.8	4.2	13.1	46.8	26.4	48.9	34.2	77.4	38.2	197.5	197.8	38.1
A0A0G2K7W6	Uncharacterized protein OS=Rattus norvegicus GN=RGD1562402 PE=3 SV=1	41	8	37	8	1	16.6	806	RGD1562402	167.6	54.3	25.8	152.3		206.2	170.5	78.5	100.7	47	38.4	214.5	34.7	20.2	20.1	22.6	10.4	264.9	53.5	52.8	265.3
P11530	Dystrophin OS=Rattus norvegicus GN=Dmd PE=1 SV=2	3	9	25	8	1	425.6	456	Dmd	41.9	70.8	134.9	152.3		14.5	69.3	2.5	269.5	70.8	40.6	6.1	104.4	48.7	178.1	58.6	268.8	97.6	136.4	136.7	97.5
P62815	V-type proton ATPase subunit B, brain isoform OS=Rattus norvegicus GN=Atp6v1b2 PE=1 SV=1	87	46	1590	46	1	56.5	40981	Atp6v1b2	96	66.9	84.7	152.3		81	111.2	79.1	116.9	80.4	86.8	50.4	54.5	83.4	106.3	58.5	84.2	170.1	133.4	133.4	170.3
D3Z8E6	Calmodulin-regulated spectrin-associated protein 1 OS=Rattus norvegicus GN=Camsap1 PE=1 SV=2	12	12	19	12	1	178.4	290	Camsap1	73.4	132.9	41.5	152.2		10.7	12.5	27.8	97.5	60.5	10.8	26.6	43	28.5	16.9	4.6	6.6	624.2	2	2.4	625.5
Q66H15	Regulator of microtubule dynamics protein 3 OS=Rattus norvegicus GN=Rmdn3 PE=1 SV=1	29	10	36	10	1	52.3	681	Fam82a2; Rmdn3	20.6	67.5	159.9	152		6.5	22.4	15.4	24.5	28.8	91.1	40.6	205.6	209.3	68.7	206.3	100.6	96.5	193.4	193.1	97
B0K032	Protein tyrosine phosphatase 4a3 (Predicted), isoform CRA_a OS=Rattus norvegicus GN=Ptp4a3 PE=2 SV=1	21	3	4	3	1	19.6	39	Ptp4a3	95.4	104	48.8	151.7		36.7	65.2	84	81.9	93.6	115.8	67.8	26.9	32.6	42.8	10.9	54.7	17.1	408.7	428.2	33
P37805	Transgelin-3 OS=Rattus norvegicus GN=Tagln3 PE=1 SV=2	83	18	426	15	1	22.5	9057	Tagln3; LOC103693564	133	68.6	46.7	151.7		95	79.8	127.6	344.3	51.3	73.9	62.7	38.6	34.1	43.7	22.2	69.3	199.8	78.9	78.9	200
G3V6U9	Histone-lysine N-methyltransferase OS=Rattus norvegicus GN=Setd3 PE=1 SV=1	20	8	14	8	1	67.4	280	Setd3	115.7	17.1	115.6	151.5		72.8	172.3	69.8	60.7	13.2	95.8	8.4	6	241.1	397.6	21	11.9	54.2	162.1	160.8	52.3
A0A0G2K2V5	Exocyst complex component 1 OS=Rattus norvegicus GN=Exoc1 PE=1 SV=1	23	12	34	4	1	81.9	353		42	130.1	77.1	150.7		46.5	46.1	21	24.4	13.6	93.3	399.5	115.4	64.5	16.2	186.2	58.7	173.8	83.2	83.2	174.3
G3V7L9	Leucine zipper protein 1 OS=Rattus norvegicus GN=Luzp1 PE=1 SV=1	8	6	13	6	1	119.7	353	Luzp1	31.4	202.1	16.1	150.5		22	11.9	28.4	73	98.3	66.9	264.2	279.3	47.6	10.1	13.9	11.9	283.7	50.8	50.1	288
D4A3E8	Mitochondrial ribosomal protein S27 OS=Rattus norvegicus GN=Mrps27 PE=1 SV=1	27	10	32	10	1	47.6	628	Mrps27	23.8	87.8	138	150.4		12	78.4	34.2	6.6	90.9	242.1	6.8	61.6	106.7	216.3	58.7	129.7	194.1	83.2	84.7	193.9
A0A0G2K6Y2	Sodium channel protein OS=Rattus norvegicus GN=Scn1a PE=1 SV=1	11	21	79	7	1	228.5	1974	Scn1a	44.8	68.3	136.5	150.4		2.8	19.3	131.9	75.4	142.5	24.5	64.2	52.7	115.7	86.9	116.7	243.3	102.7	159.2	158.7	103.4
Q6AY17	Protein ABHD17B OS=Rattus norvegicus GN=Abhd17b PE=1 SV=1	43	6	19	6	1	32.2	396	Abhd17b; Fam108b1	30.9	63.3	155.5	150.3		13.6	72.7	28.4	4.1	47.2	58.9	6.8	34.3	42.9	172.1	56.7	225.1	21.4	396.8	396.2	23
Q5FVG2	Band 4.1-like protein 5 OS=Rattus norvegicus GN=Epb41l5 PE=2 SV=2	3	2	3	2	1	81.7	81	Epb4.1l5; Epb41l5	52.1	92.6	105.3	150.1		31.5	50.7	35.2	36.2	10.2	118.7	34	304.7	70.5	159.9	73.9	5.6	316.3	33.5	2.7	316.6
G3V698	4-hydroxybenzoate polyprenyltransferase, mitochondrial OS=Rattus norvegicus GN=Coq2 PE=1 SV=1	5	2	2	2	1	40.5	42	Coq2	25.5	32.3	192.3	149.9		9.4	14.2	25.6	12.2	1.8	18.6	33.1	15	167.8	27.8	466.3	58.9	353.8	17	15.1	363.4
Q8VHW9	Voltage-dependent calcium channel gamma-4 subunit OS=Rattus norvegicus GN=Cacng4 PE=1 SV=1	18	4	7	4	1	36.5	108	Cacng4	165.7	44.8	39.7	149.8		186.1	44.5	58.7	192.2	431.5	28.9	13.9	27.6	25.3	22.2	30	24.8	221.3	40.3	17.3	235.5
P31977	Ezrin OS=Rattus norvegicus GN=Ezr PE=1 SV=3	40	23	187	14	1	69.3	3191	Ezr	24.9	71.7	153.7	149.7		12.2	321.1	16.5	19.8	57.4	168.6	47.3	43.9	130.4	143.5	95.6	92.7	142.6	83.1	83.2	142.1
M0R9U3	RCG37061 OS=Rattus norvegicus GN=Slitrk5 PE=4 SV=1	3	3	6	3	1	107.2	85	Slitrk5	12.2	12.1	226.1	149.7		18.2	69.7	0.4	6.6	11.4	122.3	10.5	8.5	189.6	211.1	198.5	209.9	121.6	150.1	150.1	121.7
B0BNE6	NADH dehydrogenase (Ubiquinone) Fe-S protein 8 (Predicted), isoform CRA_a OS=Rattus norvegicus GN=Ndufs8 PE=1 SV=1	73	15	191	15	1	24	4713	Ndufs8	7.9	126.4	116.2	149.5		7.7	9.8	7.1	5	88.8	181.6	141.9	99	125	153.6	95	94.4	194.3	101.2	101.2	194.5
A0A0G2JZD1	Protein phosphatase 2, regulatory subunit B', gamma OS=Rattus norvegicus GN=Ppp2r5c PE=1 SV=1	47	19	120	10	1	63.7	2298	Ppp2r5c	90.3	54.4	105.9	149.4		128.2	162.6	37.2	57.4	33.9	127.1	13.4	78.7	71.3	100.9	100.2	121.7	142.2	141	141.7	142.6
D4A3X0	Uncharacterized protein OS=Rattus norvegicus GN=Cep192 PE=1 SV=3	3	5	17	4	1	260.8	180		121	98	31.9	149.2		492.6	145.3	24.2	7.5	37.7	61.1	15.6	194.6	6.1	46.4	13.6	17.8	252.4	20.1	22	243
Q5U1Z2	Trafficking protein particle complex subunit 3 OS=Rattus norvegicus GN=Trappc3 PE=2 SV=1	53	8	52	8	1	20.3	770	Trappc3	126.1	93	31.8	149.1		98	19.4	134.3	126.3	48.8	86.1	350.4	78.3	39.1	16.4	48.6	20.2	155.5	111.4	111.5	155.7
F1M7Y5	Protein kinase C iota type OS=Rattus norvegicus GN=Prkci PE=1 SV=1	8	2	3	2	1	68.2	89	Prkci	126.7	58.4	66.4	148.5		207.8	56.9	91	49.1	23.9	4.2	45.9	580.6	6.4	89.8	18.4	77.3	55.3	117.6	63.1	112.7
F7ESM5	Nitrilase 1, isoform CRA_a OS=Rattus norvegicus GN=Nit1 PE=1 SV=1	84	17	98	17	1	32	2132	Nit1	151.7	41.4	58.6	148.3		119.7	178.2	133.7	129.4	37.4	34.5	24.6	218.9	47.2	63.8	43.3	54.8	123.8	133.3	133.5	124
P62907	60S ribosomal protein L10a OS=Rattus norvegicus GN=Rpl10a PE=1 SV=2	38	10	79	10	1	24.8	1080	Rpl10a	92.3	32.3	127.3	148.1		88.3	70.7	50.4	104.9	17.9	137.5	4.9	42.6	3.7	137.7	97.8	121.5	51.9	309.1	309.1	52
A0A0G2JU73	E3 ubiquitin-protein ligase TRIP12 OS=Rattus norvegicus GN=Trip12 PE=1 SV=1	6	9	20	9	1	225.5	366		98.9	105.4	47.6	148.1		46.4	79.8	70.1	410.4	49.1	100.3	66.7	95.3	31.6	49.4	31.7	40.8	206.2	57.7	61.9	202.5
P25977	Nucleolar transcription factor 1 OS=Rattus norvegicus GN=Ubtf PE=1 SV=1	6	3	4	3	1	89.4	0	Ubtf	104.5	130.8	16.8	147.9		2.4	7.7	411.7	130.6	31.2	36.3	43.6	77	4.1	6.4	3.5	61.7	389.1	5.3	5	384.4
M0RD87	Dual specificity phosphatase-like 15 (Predicted), isoform CRA_b OS=Rattus norvegicus GN=Dusp15 PE=3 SV=1	61	12	60	12	1	27.1	1214	Dusp15	33.5	196.9	21.8	147.8		113.6	32.5	16.5	31.3	172.9	203.5	87.8	213.3	28.1	13.6	31.8	15.4	235.3	84.3	84.3	235.6
D3ZY47	Similar to RIKEN cDNA 2310022B05 OS=Rattus norvegicus GN=RGD1559896 PE=1 SV=1	35	10	45	10	1	35.6	782	RGD1559896	62.7	115.5	74.1	147.7		90.2	61.6	34.1	45.1	57.2	48.8	298.9	165	88.5	58.6	66.3	32.9	198.9	77.7	77.1	199.1
A0A0G2K6E5	Protein-serine/threonine kinase OS=Rattus norvegicus GN=Grk6 PE=1 SV=1	8	3	5	3	1	67.1	75	Grk6	88.9	100.9	62.9	147.4		85.7	48.2	41.5	22.9	74.4	12.6	34.7	775.4	28.9	27.9	120.5	34.8	108.4	69.6	35.2	79.2
Q4KM77	Etoposide-induced protein 2.4 homolog OS=Rattus norvegicus GN=Ei24 PE=1 SV=1	4	2	3	2	1	38.9	27	Ei24	96.1	125.6	30.8	147.4		61.9	91.5	26.6	69.7	67.2	109.6	19.4	716.2	13	38.7	34.3	11.7	107.3	98	31.2	103.5
Q8CF97	Deubiquitinating protein VCIP135 OS=Rattus norvegicus GN=Vcpip1 PE=1 SV=2	29	30	89	30	1	134.5	1440	Vcpip1	127.5	60.6	64.7	147.2		81.9	123.4	322.1	103.6	65.5	44.2	38.7	75.6	21.9	84	47.4	69.3	136	124.8	125.3	136.3
G3V8D6	Tripartite motif protein 3, isoform CRA_a OS=Rattus norvegicus GN=Trim3 PE=1 SV=1	36	21	138	20	1	80.7	3357	Trim3	114.3	92.3	46.3	147.1		87.2	131.5	64.3	189.1	74.1	100.7	65.5	108.6	35.1	47.6	39.5	48.6	216.4	87.8	87.6	216.3
P49804	Regulator of G-protein signaling 8 OS=Rattus norvegicus GN=Rgs8 PE=1 SV=2	62	9	56	9	1	20.9	1054	Rgs8	85.2	80.9	86.8	147.1		69.9	152.3	36.1	88.6	54.4	189.7	102.5	43.3	91.7	112.5	41.3	70	119.2	154.6	155	119.3
Q5XIH3	NADH dehydrogenase [ubiquinone] flavoprotein 1, mitochondrial OS=Rattus norvegicus GN=Ndufv1 PE=1 SV=1	75	38	474	38	1	50.7	10379	Ndufv1	11.8	97.9	143.4	147		18.4	13.2	5.3	9.3	134.9	87.5	87.7	96.7	133.5	99.2	183.2	136.2	93.7	203.8	203.8	93.8
Q63615	Vacuolar protein sorting-associated protein 33A OS=Rattus norvegicus GN=Vps33a PE=1 SV=1	18	7	9	2	1	67.5	145	Vps33a	94.8	63.7	94.7	146.8		81.5	182.1	13	23.8	13.7	29.2	30.1	343.3	53.1	36.5	16.8	454.9	37.6	123.9	125.6	35
A0A0G2K6M8	DEP domain-containing 5 OS=Rattus norvegicus GN=Depdc5 PE=1 SV=1	2	2	2	2	1	180	59	Depdc5	82.8	61.4	109.4	146.5		61.6	321.1	48.5	65.2	75.6	74.1	29.8	8.6	60.1	41.5	316	116.6	99.2	126.7	130.5	24.8
F1LSW6	Uncharacterized protein OS=Rattus norvegicus GN=Ppip5k1 PE=1 SV=1	5	6	7	6	1	159.9	97	Ppip5k1	191.3	22.9	39.3	146.5		6.1	84.2	111.9	111.4	41	9.4	4.8	14.3	17.8	26.2	6.3	22.2	8.3	564	562.3	9.8
A0A0G2K2P5	Tight junction protein 1 OS=Rattus norvegicus GN=Tjp1 PE=1 SV=1	27	39	142	39	1	197	2438		51	158.1	44.5	146.4		204	19.9	66.1	24.9	133.7	118.3	66.2	159.4	23	21.8	107.9	54.6	244.6	55.4	55.5	244.9
A0A0G2K8W9	Spectrin beta chain OS=Rattus norvegicus GN=Sptbn1 PE=1 SV=1	82	218	3327	197	1	273.3	80765		51.1	116.5	86.3	146.2		60	61.5	43.5	42.6	108.3	125.2	92	140.7	79.9	97.3	71.4	93.1	146.7	145.5	145.5	146.8
Q3MID4	Carbohydrate kinase-like, isoform CRA_b OS=Rattus norvegicus GN=Shpk PE=1 SV=1	8	2	2	2	1	50.6	25	Shpk	86.6	18.4	149.1	146		2.6	99.6	15	52.7	3	1.7	61.3	11.8	72.1	176.8	4	32.6	531	0.3	4.2	531.4
F7FHF7	Mitofusin-2-like OS=Rattus norvegicus GN=Mfn2 PE=1 SV=1	33	23	93	22	1	86.8	1803		25.9	76.3	152	145.8		61.9	18.4	6.5	27.5	65.9	66.6	50.1	99	126	120.9	163.1	138.1	59.5	269.6	269.4	57.4
M0R697	Cat eye syndrome chromosome region, candidate 6 OS=Rattus norvegicus GN=Cecr6 PE=4 SV=1	17	6	15	6	1	58	137	Cecr6	29.3	197.2	27.7	145.8		15.1	37.8	5.6	55	179.8	183.3	5.1	143.3	13.1	70.8	6.3	38.9	35.8	386.6	387.1	36.4
Q02294	Voltage-dependent N-type calcium channel subunit alpha-1B OS=Rattus norvegicus GN=Cacna1b PE=1 SV=1	13	18	47	15	1	262.1	1112	Cacna1b	104	72.4	77.9	145.7		132.1	36.2	68.7	133.4	41.6	75.2	58.5	148.4	98.1	99	51.9	19	247.8	72	70.8	247.3
F1M4U0	Cyclin Y-like 1 OS=Rattus norvegicus GN=Ccnyl1 PE=1 SV=3	18	6	19	3	1	41.1	228	Ccnyl1	72.1	23.6	158.7	145.7		137.3	458.9	3	8.7	18.2	27.6	6.6	7.1	53.9	192.7	107.5	43.9	249	19.8	19	246.7
G3V9G1	Adenylate cyclase 5 OS=Rattus norvegicus GN=Adcy5 PE=3 SV=1	32	40	364	1	1	139	9785	Adcy5	110.1	63.4	80.8	145.6		15.7	6.3	43.9	49.5	29.4	1213.9	0.9	7.8	8.8	28.5	52.6	13.1	39.9	43.4	16.1	30.3
A0JN29	Limb and neural patterns OS=Rattus norvegicus GN=Lnpk PE=1 SV=1	24	7	23	7	1	42.1	564	Lnp; Lnpk	66.5	35.9	152.4	145.2		56	64	22.2	133.7	15.1	86.9	69.4	14.8	157.9	119.4	192.9	64.7	226.1	75.6	75.1	226.2
P21775	3-ketoacyl-CoA thiolase A, peroxisomal OS=Rattus norvegicus GN=Acaa1a PE=1 SV=2	56	15	87	15	1	43.8	1419	Acaa1a; Acaa1	50.6	63.3	141	145.1		31.1	76.2	20.4	73.1	45.6	158.9	39.5	78.2	130.9	159.2	62.1	134.9	202.8	92.4	91.9	202.7
D4A9G5	Dpy-19-like 3 (C. elegans) OS=Rattus norvegicus GN=Dpy19l3 PE=1 SV=2	9	5	11	5	1	83	107	Dpy19l3	40.9	139.5	74.7	145		22.1	37.7	38.8	70.2	194.9	75.3	194.8	87.4	149.5	43.9	67.3	72.5	124	150.3	148.3	122.9
Q5U316	Ras-related protein Rab-35 OS=Rattus norvegicus GN=Rab35 PE=1 SV=1	82	14	209	12	1	23	5980	Rab35	49.7	109.9	95.6	144.8		31.1	48.8	84.5	35.1	212.2	95.7	44.8	87.4	73.5	75.7	84	83.5	54.3	267.7	267.6	54.2
P16970	ATP-binding cassette sub-family D member 3 OS=Rattus norvegicus GN=Abcd3 PE=1 SV=3	17	6	12	6	1	75.3	297	Abcd3	77.2	77.5	100.6	144.7		49.3	45.5	45.1	10.3	96.3	21.5	19.3	307	77.3	12.2	51.1	68.2	383.9	14.1	19	380
P15387	Potassium voltage-gated channel subfamily B member 1 OS=Rattus norvegicus GN=Kcnb1 PE=1 SV=3	11	5	9	5	1	95.6	115	Kcnb1	38.3	37.1	179.9	144.7		69	21.7	22	21.5	58.5	24	18.7	17.6	16.3	238	51.5	204.9	399.1	15.9	17.1	404.2
B1WBY5	DnaJ (Hsp40) homolog, subfamily C, member 11 OS=Rattus norvegicus GN=Dnajc11 PE=1 SV=1	45	18	108	18	1	63.2	2516	Dnajc11	9.6	128.9	116.9	144.5		23.3	9.7	5.8	10	132.1	132	71.8	132.7	112.7	145.9	127.1	92.2	182.5	119.6	119.9	182.6
Q6PDV8	RCG31311 OS=Rattus norvegicus GN=LOC100360057 PE=1 SV=1	40	4	33	4	1	14.8	959	LOC100363800; LOC100360057; Rpl22	196.9	57.4	1.3	144.3		166	116.5	176.1	267.9	76.7	21	32.4	121.2	1	4.8	1.3	0.5	64.8	242.5	242.5	64.8
Q6AXR4	Beta-hexosaminidase subunit beta OS=Rattus norvegicus GN=Hexb PE=2 SV=1	30	14	52	14	1	61.5	710	Hexb	69.4	94.8	91.7	144.2		19.2	91.1	70.6	65.2	112.3	76.5	66.6	112.9	79.6	44.7	101.1	109.2	243.4	81.7	81.5	244.3
Q66HA5	Coiled-coil and C2 domain-containing protein 1A OS=Rattus norvegicus GN=Cc2d1a PE=1 SV=2	10	7	23	7	1	103.5	321	Cc2d1a	54.4	161.2	40.4	144.1		33.1	24.1	65.8	42.2	213.9	126.7	32.1	96.9	488.3	38.3	12.6	20.1	123.5	79.4	79.2	123.8
A0A0G2K6L6	Uncharacterized protein OS=Rattus norvegicus PE=3 SV=1	34	6	64	6	1	13.4	856	RGD1562259	174.6	70.7	10.6	144.1		22.1	132	154.5	344.4	55.4	47.4	63.1	60.4	9	1.1	11.5	8.3	298.8	46.5	46.5	299
F1LNC5	Regulating synaptic membrane exocytosis protein 2 OS=Rattus norvegicus GN=Rims2 PE=1 SV=3	9	9	34	8	1	175.8	783		72.5	83.5	100.2	143.9		22.4	13.1	188.8	22	41.4	15.8	3.4	62.5	115.2	12	78.8	5.8	505.6	3.2	3.9	506
Q4QR80	28S ribosomal protein S25, mitochondrial OS=Rattus norvegicus GN=Mrps25 PE=2 SV=1	18	2	2	2	1	19.8	73	Mrps25	60.3	104.9	90.9	143.9		2.7	1.2	3.6	6.5	6.4	1476.4	2.4	4.6	3.2	5.8	3.8	50.7	8.4	6.1	11.4	6.6
Q9WVJ6	Tissue-type transglutaminase OS=Rattus norvegicus GN=Tgm2 PE=1 SV=1	27	14	29	14	1	76.9	677	Tgm2	24.4	160	71.9	143.7		7.4	27.5	12.6	15.2	55	44	636.4	149.2	3.8	17.8	93.1	113.9	37	174.5	174.6	37.9
D4A6R1	F-box protein 44 OS=Rattus norvegicus GN=Fbxo44 PE=4 SV=2	15	3	8	3	1	29.8	72	Fbxo44	95.3	25.1	136.1	143.5		166.1	314.2	4.9	5.6	9.1	23.5	7	2.4	62.4	35.2	19.2	53.7	2.4	444.9	444.4	4.7
A0A0G2K3D9	Transmembrane protein 132B (Fragment) OS=Rattus norvegicus GN=Tmem132b PE=4 SV=1	23	9	36	3	1	72.5	460		47	141.1	68.5	143.4		4.7	94.6	15.4	21.9	50.1	60.8	22.6	920	99.5	25.6	20.4	28	40.4	78.5	77.8	39.7
G3V7I7	Leucine-rich repeat-containing 40 OS=Rattus norvegicus GN=Lrrc40 PE=1 SV=3	34	17	42	17	1	67.9	633	Lrrc40	80.7	105.3	70.7	143.3		77	66.2	28.9	6.3	78.1	80.9	41.6	37.4	9.7	14.7	122.2	99.6	455.1	13.2	13.1	455.8
P43138	DNA-(apurinic or apyrimidinic site) lyase OS=Rattus norvegicus GN=Apex1 PE=1 SV=2	44	9	30	9	1	35.5	797	Apex1	95.2	91.4	70.1	143.3		241.3	70.1	37.5	93.6	47.4	127.4	14.2	179.9	39.3	56.3	63.2	124.9	93.8	158.8	158.4	93.8
D3ZZQ6	Integrator complex subunit 4 OS=Rattus norvegicus GN=Ints4 PE=1 SV=1	3	2	3	2	1	108.2	93	Ints4	74.7	117.6	64.5	143.2		20.1	4.8	874.2	64.9	65.2	53.9	36.7	60	80	14.1	11.9	69	85.5	19.4	58.8	81.6
P11345	RAF proto-oncogene serine/threonine-protein kinase OS=Rattus norvegicus GN=Raf1 PE=1 SV=1	20	8	23	5	1	72.9	567	Raf1	156.7	63	37.1	143.2		837.4	6.8	233.4	7.8	20.6	14.2	10.2	28.1	5.8	17.7	24.2	4.8	187.2	8.2	7.5	186.2
D4A0T0	NADH:ubiquinone oxidoreductase subunit B10 OS=Rattus norvegicus GN=Ndufb10 PE=1 SV=1	77	19	263	19	1	20.8	6259	Ndufb10	5.8	112.1	139	143.1		29.3	7	4.7	4.7	114.1	109.1	72.5	120.2	138.9	137.7	130.1	156.8	124.3	163.2	163.2	124.3
F1LZ81	Dedicator of cytokinesis 4 OS=Rattus norvegicus GN=Dock4 PE=1 SV=3	14	18	52	17	1	224.8	409		58.1	160.7	38.2	142.9		32.6	22.9	7.4	26.2	59.5	76.8	27.9	856	15.8	31.1	13.2	16.4	187.7	18.7	19.3	188.4
D4A6G6	Uncharacterized protein OS=Rattus norvegicus GN=LOC100362339 PE=4 SV=1	50	11	87	11	1	16.1	1458	LOC100362339	164.3	67.8	25.2	142.7		70.7	171.9	293.8	141.1	75.8	70.2	58.9	4.7	36	14.9	26.2	21.7	226.2	80.9	80.8	226.1
P10959	Carboxylesterase 1C OS=Rattus norvegicus GN=Ces1c PE=1 SV=3	18	6	11	6	1	60.1	121	Ces1c	170.8	47.4	39.1	142.7		185.8	242.8	9.7	30.2	26.9	16.1	9.1	339.7	13.8	12.9	21.4	41.8	314.5	12.6	10.5	312.2
P11608	ATP synthase protein 8 OS=Rattus norvegicus GN=Mt-atp8 PE=1 SV=2	45	3	36	3	1	7.6	409	ATP8	15.2	38.1	204.4	142.3		10	13.2	21.5	0.5	29.1	28.4	53.4	14.7	136.9	153.7	190.4	155	31.6	365	365	31.7
M0R4L6	Glutamyl-tRNA(Gln) amidotransferase subunit B, mitochondrial OS=Rattus norvegicus GN=Gatb PE=1 SV=1	9	3	6	3	1	61.9	106	Pet112l; Gatb	36.3	45.4	175.9	142.3		318.5	21	16.7	11.4	13.8	236.5	7.1	39.6	16.4	403.5	49.7	165.5	60.3	91.9	83.4	64.6
F1LRK4	G-rich RNA sequence-binding factor 1 OS=Rattus norvegicus GN=Grsf1 PE=1 SV=2	16	5	17	5	1	52.9	343		6.6	147	104.2	142.2		3.9	4	6.7	125.8	176.2	14.5	142.7	92.6	6.8	81.7	239.6	81.3	266.2	45.3	46.5	266.4
Q5XIC2	Evolutionarily conserved signaling intermediate in Toll pathway, mitochondrial OS=Rattus norvegicus GN=Ecsit PE=1 SV=1	21	6	20	6	1	49.6	307	Ecsit	36.1	23.7	198	142.1		2.3	5.1	68.3	131.3	5.6	74.3	2.7	27	96.9	153.8	107.8	78.1	13.1	410.5	411	12.3
D4AAE5	Transmembrane protein 56 OS=Rattus norvegicus GN=Tmem56 PE=4 SV=1	8	2	5	2	1	30.1	92	Tmem56	45.8	8.4	203.6	142.1		35	34	0.5	7.5	0.7	6.5	2.5	3.5	64.7	78.1	12	97.3	3.9	625.5	625.5	2.6
Q4V7D4	Family with sequence similarity 126, member B OS=Rattus norvegicus GN=Fam126b PE=1 SV=1	29	11	71	11	1	50.8	1154	Fam126b	67.1	65.3	125.5	142		55.6	58.6	76.1	80.7	64.7	65.3	25.3	89.2	128.2	107.2	121.8	158.8	156.9	127.4	127.3	156.9
F1LRL9	Microtubule-associated protein 1B OS=Rattus norvegicus GN=Map1b PE=1 SV=1	61	126	1347	124	1	269.5	33423		88.8	96.7	72.4	142		93.1	113.9	72.1	77.3	77.2	110.4	76.8	122.5	73	82.3	62.2	65.5	189.9	96.8	96.9	190.1
Q4G064	2-methoxy-6-polyprenyl-1,4-benzoquinol methylase, mitochondrial OS=Rattus norvegicus GN=Coq5 PE=2 SV=1	38	11	57	11	1	37.3	1174	Coq5	41.8	128.2	88	142		332.7	24.4	19.6	41.9	111.9	242.3	86	25.6	73.9	93.6	61.4	51.7	113.7	103.6	103.9	113.8
Q6P7Q2	Glypican-1 OS=Rattus norvegicus GN=Gpc1 PE=2 SV=1	49	20	96	20	1	61.6	1724	Gpc1	97.1	96.4	64.5	141.9		108	48.9	78	162	112.4	73.8	43.8	118	55.7	66.6	75.5	45.6	226.6	79.2	79.4	226.3
Q641X3	Beta-hexosaminidase subunit alpha OS=Rattus norvegicus GN=Hexa PE=2 SV=1	20	7	21	7	1	60.5	349	Hexa	109.4	82	66.7	141.9		40.5	111.2	189.2	93.7	64.3	79.7	128.3	73.4	25.2	98.8	39.2	114.6	165.5	106.3	105.4	164.8
D3ZL45	Uncharacterized protein OS=Rattus norvegicus GN=RGD1560784 PE=4 SV=1	10	2	3	2	1	34.8	56	RGD1560784	27.6	200.6	30.3	141.5		6.5	44.4	9.6	13	251.9	26.2	16.4	716.9	7.3	12.5	12.1	14.6	219.3	14.8	15	219.4
G3V9Y1	Myosin, heavy polypeptide 10, non-muscle, isoform CRA_b OS=Rattus norvegicus GN=Myh10 PE=1 SV=1	59	122	916	96	1	228.9	22742	Myh10	98.4	108.6	51.7	141.3		114.1	167.9	77.8	60.9	100.4	106.2	101.6	127.8	59.9	54.2	45.2	41.6	126.3	144.9	144.9	126.3
G3V982	Engulfment and cell motility 2 OS=Rattus norvegicus GN=Elmo2 PE=1 SV=1	27	14	65	11	1	83.7	1020	Elmo2	89.5	80.8	88.5	141.2		42.5	41.9	272.6	99.4	29.1	128.3	27.8	118.3	26	78.7	52.4	82.8	260.4	40.3	39	260.5
A0A1W2Q6Q2	Serine/threonine-protein kinase DCLK1 OS=Rattus norvegicus GN=Dclk1 PE=1 SV=1	54	31	207	13	1	82	4028		92.8	111.2	54.8	141.2		55.1	89.9	92.4	75.8	152.4	66.3	103.5	94.5	36.3	62.2	38.2	226.1	109.1	144.6	144.6	109.2
D3ZZC1	RCG43947 OS=Rattus norvegicus GN=Txndc5 PE=1 SV=1	26	9	40	9	1	46.3	972	Txndc5	98.2	61.2	99.6	141		50	92.8	83	102.2	49.2	60.9	92.3	37.7	81	97.8	75.2	149	63.3	251.1	252.1	62.5
A0A0G2JSJ8	Fucosidase, alpha-L-1, tissue, isoform CRA_a OS=Rattus norvegicus GN=Fuca1 PE=1 SV=1	13	4	10	4	1	53.4	152	Fuca1	116.4	90.6	52.2	140.8		45.2	60.4	76.4	117	447	41.9	11.7	66.6	27.3	77.4	19.2	34	262.1	25.4	25.8	262.7
F1M7S0	Membrane-associated guanylate kinase, WW and PDZ domain-containing protein 3 OS=Rattus norvegicus GN=Magi3 PE=1 SV=1	3	4	8	4	1	160.5	66		65.6	110.6	83	140.8		136.1	51.5	32.4	6.4	16.3	336.7	291.3	16.2	21.7	42.4	62.9	67.4	230.8	33.3	20.5	234.1
F1M9W9	Similar to TRS85 homolog (Predicted) OS=Rattus norvegicus GN=Trappc8 PE=1 SV=2	14	13	26	13	1	160.2	328	Trappc8; LOC103689930	61.5	37	160.7	140.8		106.9	140.2	21.3	5.1	8.8	64.1	130.6	12.9	111.4	162.4	104.7	139.7	47.9	250.5	249.8	43.7
D3ZWV2	Glyceraldehyde-3-phosphate dehydrogenase OS=Rattus norvegicus PE=3 SV=3	40	9	273	1	1	35	12372		25.7	19.6	214	140.6		10.8	8.8	11.2	6.6	24.2	6.3	1.7	8.9	32.8	242.2	13.4	202	512.3	5.6	0.4	512.7
A0JPL2	Casein kinase 1, alpha 1, isoform CRA_d OS=Rattus norvegicus GN=Csnk1a1 PE=1 SV=1	21	6	30	6	1	38.9	431	Csnk1a1	98.5	134.8	26.3	140.4		145.5	123.2	44.1	68.6	147.6	128.9	122.6	115.8	25.8	23.3	2.2	26.9	242.8	70.7	69.5	242.7
G3V762	Tissue specific transplantation antigen P35B (Predicted), isoform CRA_a OS=Rattus norvegicus GN=Tsta3 PE=1 SV=1	49	12	49	12	1	35.8	1415	Tsta3	132.7	59	68.2	140.1		101.2	87.1	131.7	213.8	97.8	42.5	25.6	62	50.3	57.2	61.5	67.1	62	239.5	239.5	61.3
P42260	Glutamate receptor ionotropic, kainate 2 OS=Rattus norvegicus GN=Grik2 PE=1 SV=2	15	9	32	8	1	102.4	791	Grik2	49.2	104.9	105.9	140		86.7	39.3	31.7	65.1	15.9	89.6	129.7	153.8	135.2	32.5	87.5	151.4	130	162.4	159.3	129.9
Q64350	Translation initiation factor eIF-2B subunit epsilon OS=Rattus norvegicus GN=Eif2b5 PE=1 SV=2	13	7	16	7	1	80.2	246	Eif2b5	132.7	56.3	71.1	139.9		46.4	56.8	24.7	209.8	24.8	8.8	19.1	40.9	64.8	9.3	70.2	11.7	500.5	5.9	5.6	500.5
D4A7D3	Similar to TANK-binding kinase 1 OS=Rattus norvegicus GN=Tbk1 PE=1 SV=1	8	3	6	3	1	83.3	136	Tbk1	45.8	168.3	46.1	139.7		33	20	33.7	42.9	405.3	81.3	25.2	184.7	33.1	30	34	36.5	296.2	14.7	35.2	294.3
D3ZEB8	40S ribosomal protein S12 OS=Rattus norvegicus PE=3 SV=1	26	2	23	1	1	13.5	383		224.5	3.3	32.4	139.7		206	200.7	211.9	316.9	3.9	10.3	2.4	0.6	51	4.9	20.2	45.2	151.2	111.7	111.7	151.3
D3ZTW9	Endonuclease G-like 1 (Predicted), isoform CRA_d OS=Rattus norvegicus GN=Exog PE=1 SV=1	54	13	83	13	1	41.3	1771	Exog	33.4	154.9	72.1	139.5		238.3	17.5	41.6	18.2	38.4	124.3	138.2	131	47.7	99	53.5	66	237.6	55.5	55.6	237.7
Q91Z79	Liprin-alpha-3 OS=Rattus norvegicus GN=Ppfia3 PE=1 SV=2	42	40	205	35	1	133.3	3866	Ppfia3	101.7	77.4	81.6	139.3		90	75.5	97	115.9	72.3	104	55.5	70	73.9	86.9	60.3	76.2	243.8	67.1	67.2	244.3
P97544	Phospholipid phosphatase 3 OS=Rattus norvegicus GN=Plpp3 PE=1 SV=1	36	10	74	10	1	35.3	1600	Ppap2b; Plpp3	24.1	55.2	181.6	139.1		13.5	59.1	22.4	22.3	47.4	129.5	55.3	47.3	182.1	193.9	155.6	117.1	87.8	189.5	189.3	87.9
G3V949	CAP-Gly domain-containing linker protein 2 OS=Rattus norvegicus GN=Clip2 PE=1 SV=1	45	35	131	31	1	115.7	2048	Clip2	86.8	112.6	61.7	138.9		74.7	74.2	58.2	136.7	87.3	70.5	106.8	129.1	28.6	83.2	33.7	192.2	187.3	75	75.9	186.8
Q924S1	1-acyl-sn-glycerol-3-phosphate acyltransferase delta OS=Rattus norvegicus GN=Agpat4 PE=2 SV=1	20	7	27	7	1	43.8	513	Agpat4	24.7	57	179.5	138.8		17.8	50.3	3.6	20.1	35.6	81.5	53.2	16.1	127.3	108	164.6	147.6	355.7	31.6	31.4	355.8
D3ZN61	Leucine-rich repeat LGI family, member 3 OS=Rattus norvegicus GN=Lgi3 PE=4 SV=1	40	19	86	19	1	61.9	1885	Lgi3	42.8	173.9	44.6	138.7		65.9	49	13.9	33.9	120.6	86.8	228.2	273.8	61.6	18.7	29.3	76.5	165	106	105.8	165
Q63881	Potassium voltage-gated channel subfamily D member 2 OS=Rattus norvegicus GN=Kcnd2 PE=1 SV=1	24	14	71	13	1	70.5	1639	Kcnd2	57.7	84.5	119.7	138.1		45	38.1	87.4	63.9	99.8	129.7	57	61.7	107.8	168	114.8	78.1	186.4	87.6	88.4	186.3
G3V6L8	RCG61894, isoform CRA_a OS=Rattus norvegicus GN=Strn PE=1 SV=1	63	37	327	36	1	86.1	8462		92.6	92.4	76.9	138.1		87.7	102.8	71.8	94.9	105.4	108	60.8	78.6	75.6	76	49.2	84.4	85.2	217.2	217.1	85.3
Q5FVM6	Myotubularin-related protein 12 OS=Rattus norvegicus GN=Mtmr12 PE=1 SV=2	10	5	15	5	1	85.6	229	Mtmr12	87	82.1	93	138		87.4	144	15.6	24	64.1	181.2	29.1	8.1	59.8	72.1	9.2	40	12.4	420	420.6	12.5
D4AE56	Prostaglandin E synthase 2 OS=Rattus norvegicus GN=Ptges2 PE=1 SV=1	45	12	39	12	1	43.4	873	Ptges2	24.7	68.9	168.4	137.9		21.9	10.2	18.3	30.8	42.1	122.7	44.3	70.3	101.3	183.5	82.6	286.1	51.5	241.9	241.9	50.5
Q5PPJ6	Leucyl-tRNA synthetase OS=Rattus norvegicus GN=Lars PE=1 SV=1	25	21	69	21	1	134.2	1535	Lars	158.6	48.9	54.6	137.9		207.1	235.9	84.5	89.8	112	33.7	37	47.7	55.4	34.7	84.3	39.8	198.4	70.6	71.1	198
G3V8T9	Apoptosis regulator BAX OS=Rattus norvegicus GN=Bax PE=1 SV=1	19	3	6	3	1	21.4	136	Bax	70.8	41.8	149.7	137.7		956.3	11.1	17.3	27.5	10.2	16.3	9.4	33.5	67.8	29.7	120.3	31.5	15.5	122.5	116.4	14.5
Q8R2H0	V-type proton ATPase subunit G OS=Rattus norvegicus GN=Atp6v1g2 PE=3 SV=1	79	12	308	10	1	13.7	9666	Atp6v1g2	123.3	47.2	91.8	137.7		113.2	42.3	88.4	173.5	21.6	68	9.7	71.8	75.4	95.6	27.8	73.7	331.8	37.7	37.6	331.9
P02767	Transthyretin OS=Rattus norvegicus GN=Ttr PE=1 SV=1	36	4	7	4	1	15.7	79	Ttr	214.2	12.1	36.1	137.6		111.7	336.8	213.7	13.6	9.9	7.8	26.3	5.7	25.3	12	28.2	26.7	27	364.8	364.1	26.5
G3V8E8	Guanine nucleotide-binding protein G(olf) subunit alpha OS=Rattus norvegicus GN=Gnal PE=4 SV=3	63	28	324	19	1	43.9	8715		47.4	94.4	120.9	137.4		64.4	59.1	35.4	28.1	90	149.3	72.1	92.1	170.9	126.1	71.1	108	146.4	120.1	120.2	146.6
Q1HL14	Ceramide synthase 1 OS=Rattus norvegicus GN=Cers1 PE=2 SV=1	17	4	11	4	1	40	152	Cers1	11.6	107.2	144.1	137.1		3.6	3.2	24	50.2	211.7	55.2	133.2	3.6	142.5	126.6	52.3	105	39.5	305	306.2	38.2
Q3MIE9	Spermine synthase OS=Rattus norvegicus GN=Sms PE=1 SV=1	70	15	39	15	1	41.3	888	Sms	100.5	124.7	37.9	136.9		237.6	70.8	110.6	63.8	115.9	39.9	105.2	114.6	29.2	38.2	18.4	68.2	230.9	63	62.8	230.8
Q5U3Z7	Serine hydroxymethyltransferase OS=Rattus norvegicus GN=Shmt2 PE=1 SV=1	56	19	83	18	1	55.7	1605	Shmt2	81.7	113.4	68.2	136.7		84.7	12.3	88.5	79.6	121.3	82.5	107	147.5	59.6	78.8	103.2	48.6	95.5	197.8	197.9	95.3
G3V6N7	RCG27287, isoform CRA_a OS=Rattus norvegicus GN=Slc12a6 PE=1 SV=1	12	11	67	9	1	127.5	1467	Slc12a6	27.8	31.6	204.1	136.6		5.7	46.1	33.3	12.1	6	60.7	370.2	8.5	127.1	147.1	150.5	147.7	50.5	192.6	192.9	49.1
Q5RK10	60S ribosomal protein L13a OS=Rattus norvegicus GN=Rpl13a PE=1 SV=1	38	10	39	10	1	23.4	531	Rpl13a	198.9	54	10.6	136.5		251.1	62.7	162.2	90.7	32.9	32.9	23.7	70.2	5.2	10.8	7	5.9	17.1	405.2	405.4	16.9
F1LXF1	BCR, RhoGEF and GTPase-activating protein OS=Rattus norvegicus GN=Bcr PE=1 SV=3	27	20	98	19	1	120	2487		107.3	91.3	65	136.4		120.4	159.7	68.7	26.6	61.9	96.6	31.2	111.7	55.7	54.4	47.5	59.4	310.3	42.7	43.1	310.2
D3ZYR0	Rho guanine nucleotide exchange factor 12 OS=Rattus norvegicus GN=Arhgef12 PE=1 SV=3	8	9	16	9	1	158.2	150		29.3	180	54.5	136.2		3.6	14.8	34.1	9	57.1	88	257.4	50.2	25.6	18	29.3	7.9	497	4.5	5.8	497.6
E9PTY6	FRY microtubule-binding protein OS=Rattus norvegicus GN=Fry PE=1 SV=3	11	21	55	15	1	335.3	765		107.9	87	68.9	136.2		49.2	161.6	6.9	437.5	18.3	69.3	99.3	74.6	56.6	59.8	57.3	47.8	139.8	90.7	90.6	140.6
Q4QQS6	ALG5, dolichyl-phosphate beta-glucosyltransferase OS=Rattus norvegicus GN=Alg5 PE=1 SV=1	15	4	7	4	1	36.8	78	Alg5	33	6.9	224.1	136		464.9	18.4	4.8	9.6	13	4.7	1.7	1.4	104.5	78.1	195.7	49	8.3	317.6	318.9	9.5
P49242	40S ribosomal protein S3a OS=Rattus norvegicus GN=Rps3a PE=1 SV=2	69	21	141	21	1	29.9	2337	Rps3a	177.6	75.2	11.4	135.9		191.4	132.2	225.5	112.8	64.6	74.1	53.6	70.2	7.5	9.7	17.2	10.7	57.4	257.9	258.1	57.2
P22002	Voltage-dependent L-type calcium channel subunit alpha-1C OS=Rattus norvegicus GN=Cacna1c PE=1 SV=1	2	2	2	2	1	243.3	50	Cacna1c	16.8	43.2	204.1	135.8		3.5	18.7	5	27	20.4	296.6	5.5	30.2	19.6	254.4	54.3	278.7	278.5	22	6.7	278.7
B2GUW4	Exdl2 protein OS=Rattus norvegicus GN=Exd2 PE=2 SV=1	4	2	3	2	1	74	100	Exd2	105	79.1	80.3	135.7		143.8	49.5	4	19.9	28.2	18	19.8	1052.6	20.5	50.9	13.8	28.1	40.6	54.9	14.7	40.6
D3ZQN3	Similar to KIAA1183 protein (Predicted) OS=Rattus norvegicus GN=Pnmal2 PE=4 SV=1	24	10	32	10	1	72.3	687	Pnmal2; Pnma8b	174.1	73.6	16.9	135.5		10.1	87.3	319.6	103.4	445.1	54.9	17.8	29.3	5.8	14.6	5.3	19.3	24.9	220.7	219.3	22.5
A0A0G2JT93	Catenin (Cadherin associated protein), beta 1, isoform CRA_a OS=Rattus norvegicus GN=Ctnnb1 PE=1 SV=1	62	32	310	28	1	85.4	8736	Ctnnb1	37.4	121.3	105.8	135.5		56.9	33.7	17.5	41	110.7	131	145.7	102.6	101	102.6	111.6	107.5	130.8	138.3	138.3	130.8
Q64428	Trifunctional enzyme subunit alpha, mitochondrial OS=Rattus norvegicus GN=Hadha PE=1 SV=2	68	43	438	43	1	82.6	10710	Hadha	25.6	118.3	120.5	135.5		22	44.8	25.9	23.2	140.2	157.5	91.4	89.4	148.7	119.6	111.2	101.9	150.6	111.4	111.6	150.7
P10818	Cytochrome c oxidase subunit 6A1, mitochondrial OS=Rattus norvegicus GN=Cox6a1 PE=1 SV=2	59	3	34	3	1	12.3	488	Cox6a1	5.9	22.5	236.2	135.4		1.4	24.4	0.4	20.8	6.6	66.7	6	65.2	185.7	254.7	128.4	270.9	73.8	210.7	210.5	73.8
Q7TPB1	T-complex protein 1 subunit delta OS=Rattus norvegicus GN=Cct4 PE=1 SV=3	68	36	460	35	1	58.1	10054	Cct4	137.4	66.5	60.8	135.3		144.8	159.2	130.9	107.3	63.4	70.2	60.5	73	66.5	60.6	61.3	57.6	148.2	124.1	124.1	148.4
G3V8P3	Cadherin EGF LAG seven-pass G-type receptor 2 OS=Rattus norvegicus GN=Celsr2 PE=1 SV=1	7	12	21	12	1	316.9	244	Celsr2	114.7	57.3	92.6	135.3		196.9	392.7	12.1	35.5	37.8	82.5	12.3	46.1	47	65.1	69.9	93.1	209	47.1	46.6	206.4
D4A2D7	Importin 4 OS=Rattus norvegicus GN=Ipo4 PE=1 SV=2	26	20	38	20	1	118.9	943	Ipo4	111.3	80	73.6	135.2		94.2	58	48.6	32	46.5	17.6	55.1	31.3	43.6	29.3	41.6	29.6	528.4	7.8	7.9	528.4
P29314	40S ribosomal protein S9 OS=Rattus norvegicus GN=Rps9 PE=1 SV=4	41	12	57	12	1	22.6	828	Rps9; LOC100909466; LOC103689992	161.8	75.7	27.3	135.1		163.7	329.5	38.8	112.1	44	70.2	76.3	57.3	33.1	10.3	32.9	15.9	49.4	258.5	258.6	49.4
P11661	NADH-ubiquinone oxidoreductase chain 5 OS=Rattus norvegicus GN=Mtnd5 PE=3 SV=3	14	7	102	7	1	68.6	2492	ND5	18.6	94.4	152	135		25.2	7	12.5	21.1	53.4	127.6	47.6	154.3	143.2	123.3	115.5	152.8	54.9	253.3	253.3	54.9
D3ZZP8	Cullin 9 OS=Rattus norvegicus GN=Cul9 PE=1 SV=2	1	2	3	2	1	280.5	30	Cul9	78.2	77.2	109.7	134.9		57.3	69.1	517.8	40	90.6	20.1	80.2	48.3	75.3	103.6	123.1	3	103.6	116.8	113.8	37.4
A0A0G2JX92	SH3 and PX domains 2A OS=Rattus norvegicus GN=Sh3pxd2a PE=1 SV=1	4	3	6	3	1	122.5	25	Sh3pxd2a	218.9	33.9	12.4	134.8		350.8	5.9	6.3	845.5	8.7	6	5.6	30.5	2.2	3.3	3.2	1.5	162.7	5.2	2.8	159.6
G3V8P5	Similar to cDNA sequence BC017158 OS=Rattus norvegicus GN=RGD1310127 PE=1 SV=1	12	4	9	4	1	50.8	229	RGD1310127	24.6	25.2	215.4	134.8		30.3	130.2	6.3	10.6	12.9	25.9	38	11.5	116.1	160.1	153	190.3	29.5	325.5	332.3	27.5
M0R9N8	Anillin, actin-binding protein-like 1 OS=Rattus norvegicus GN=Anlnl1 PE=4 SV=1	30	25	135	4	1	106.8	2507		76.7	60.1	128.6	134.6		70.8	41.7	212.4	58.8	59.6	42.9	12.4	110.6	72.9	160.3	65.4	199.9	74.5	171.4	171.6	74.7
G3V8G4	Brevican core protein OS=Rattus norvegicus GN=Bcan PE=1 SV=1	52	39	435	39	1	95.9	10002	Bcan	177.1	53.6	34.9	134.4		201.6	140.7	233.8	148.1	26.2	50.8	53.7	68.7	42	31.8	36.4	28.2	164.6	104.3	104.3	164.7
F1LRJ0	Potassium channel modulatory factor 1 OS=Rattus norvegicus GN=Kcmf1 PE=1 SV=2	15	3	5	3	1	41.1	132		112.9	80	72.9	134.2		66.3	439	62.9	87.6	52.1	55.5	83.2	52.5	20.9	220.8	37.4	64.7	74.2	117.1	110.5	55.3
Q8CJH2	Disabled homolog 1 OS=Rattus norvegicus GN=Dab1 PE=1 SV=1	4	2	4	2	1	59.9	73	Dab1	84.4	117.3	64.2	134		427.5	8.6	87.8	6.5	155.4	6.6	260.2	9.4	44.2	17.8	24.6	7.6	265.1	6.2	7.2	265.3
O08697	ADP-ribosylation factor-like protein 2 OS=Rattus norvegicus GN=Arl2 PE=1 SV=1	69	8	26	8	1	20.8	921	Arl2	125.4	43.7	97.1	133.9		75.1	90.4	101.4	373	31.5	14.5	145.8	35.3	40.3	132.1	69.5	79.1	91.3	114.7	114.2	91.6
F1LW91	Nuclear mitotic apparatus protein 1 OS=Rattus norvegicus GN=Numa1 PE=1 SV=2	15	19	29	1	1	226.8	617		39.3	194.9	32.2	133.7		10.4	8	474.2	2	57.5	35.6	12.8	786	4.5	12.3	3.5	14.2	82	3.2	11.7	82
D3Z7Z5	RAN-binding protein 10 OS=Rattus norvegicus GN=Ranbp10 PE=1 SV=2	4	2	5	1	1	77.8	75		236.9	21.9	7.5	133.7		48	12.3	632.1	133.3	1.4	13.2	8.2	6.6	4.3	3	2.1	1.7	361.2	5.5	5.6	361.5
B2GUW3	Hdac11 protein OS=Rattus norvegicus GN=Hdac11 PE=2 SV=1	37	11	50	11	1	39.3	668	Hdac11	32.4	210	24	133.6		199.4	30.8	18.2	18.2	37.9	473.9	212.1	111.5	7.6	35.3	33.9	9.2	70.9	135.1	135.1	70.7
A0A0G2K8M7	Tumor protein D52-like 1 OS=Rattus norvegicus GN=Tpd52l1 PE=4 SV=1	44	8	42	8	1	23	1102	Tpd52l1	108	104.3	54.2	133.5		42.1	35.3	389.5	172.4	94.8	18.7	71.4	173.8	23.2	57.6	42.3	43.3	136.5	81.2	81	136.9
Q66HF1	NADH-ubiquinone oxidoreductase 75 kDa subunit, mitochondrial OS=Rattus norvegicus GN=Ndufs1 PE=1 SV=1	80	54	1141	54	1	79.4	27763	Ndufs1	7.8	115.2	143.6	133.4		15.7	9	6.3	6.6	118.8	123.7	107.9	109.1	121.1	130.5	154	164.9	113.7	152.6	152.6	113.8
Q6P6S0	Synaptosomal-associated protein 47 OS=Rattus norvegicus GN=Snap47 PE=2 SV=1	40	11	27	11	1	47	497	Snap47	40.8	17.7	208.3	133.2		15.3	43.6	10.1	22.8	8.4	175.8	5.4	7.9	101.2	98.2	69.2	92.8	8	467.7	466.9	6.8
G3V8K2	Guanine nucleotide-binding protein subunit gamma OS=Rattus norvegicus GN=Gng3 PE=1 SV=1	84	8	134	8	1	8.3	2124	Gng3	46.7	63	157.2	133.1		40.5	46.3	35.8	19.5	195.3	59.6	40	44.2	187	129.2	126.9	51.4	43.7	268.4	268.5	43.8
A0A0G2JW52	Protein arginine N-methyltransferase 3 OS=Rattus norvegicus GN=Prmt3 PE=1 SV=1	8	3	6	3	1	61.7	122		197.8	8.5	60.7	133		216	395.4	46.6	1.1	9.3	83.9	2	1.7	20.3	34.7	476.6	27.3	48.4	94	95.1	47.7
D4AB55	Regulator of G-protein-signaling 12 OS=Rattus norvegicus GN=Rgs12 PE=1 SV=3	2	3	4	3	1	157.5	40	Rgs12	18.7	19.2	229.1	133		7.7	42.8	7.2	6.5	8.8	13.6	5.6	6.7	115.9	188.4	70.9	72.1	5.4	520.4	523.1	5
P62836	Ras-related protein Rap-1A OS=Rattus norvegicus GN=Rap1a PE=1 SV=1	86	18	263	6	1	21	6754	Rap1a	38.7	87.1	141.3	132.9		14	63.2	47.6	22.8	25	220.5	16.3	222.9	87.7	123.7	117.8	122.8	190.5	67.3	67.2	190.7
Q9QZA2	Programmed cell death 6-interacting protein OS=Rattus norvegicus GN=Pdcd6ip PE=1 SV=2	60	41	251	1	1	96.6	6559	Pdcd6ip	88.4	32.9	145.9	132.8		32.6	216.1	115.6	13.7	77.3	28.3	15.2	18.4	202.2	127.8	23.2	80.3	28.7	295.9	295.9	28.7
M0RAR2	Uncharacterized protein OS=Rattus norvegicus PE=4 SV=2	7	3	3	3	1	52.1	74		24.6	211.6	31.4	132.5		4.6	4	78	23.3	8.7	66.3	120.1	307.6	62.3	488.4	2.6	2.8	201	15.5	13.7	201.2
A0A0G2JVH4	MICOS complex subunit MIC60 OS=Rattus norvegicus GN=Immt PE=1 SV=1	62	55	689	55	1	86.2	18405		15.5	106.1	146	132.4		21.1	26.1	10.6	9.4	88.3	151.6	91.8	115.2	123.3	135.8	147.2	162.2	145.4	113.2	113.2	145.5
P36506	Dual specificity mitogen-activated protein kinase kinase 2 OS=Rattus norvegicus GN=Map2k2 PE=1 SV=1	32	15	104	5	1	44.3	2386	Map2k2	152.4	16.3	99.1	132.3		38.7	56.9	27.3	169.5	12.6	0.7	3.1	8.1	32.1	65.3	14	29	567.7	2.9	2.5	569.6
D3ZZV7	RasGEF domain family, member 1A OS=Rattus norvegicus GN=Rasgef1a PE=4 SV=3	7	2	2	2	1	54.8	17	Rasgef1a	101	87.9	78.8	132.3		25.7	245.3	98.1	50.1	41.1	121.4	18.8	90.6	54.9	82.7	19.4	54.4	25.8	326.3	326.3	18.8
B5DEG8	LOC685144 protein OS=Rattus norvegicus GN=Sec24c PE=1 SV=1	27	20	105	20	1	118.4	1967	Sec24c	84.6	97.2	85.9	132.2		42	323.5	33.4	74.7	69.7	59.4	32.5	104.5	50.3	64.3	49.6	67.3	287.8	26.5	26.6	287.8
D3ZWB2	Kinase D-interacting substrate of 220 kDa OS=Rattus norvegicus GN=Kidins220 PE=1 SV=2	10	13	29	13	1	195.6	380		79.7	42.9	145.3	132.1		71.7	99.9	80.9	45.7	6	47	35.8	67.3	148.2	112.7	136.3	141.4	66.3	235.8	237.6	67.5
A0A0G2K0X1	Pericentriolar material 1 OS=Rattus norvegicus GN=Pcm1 PE=1 SV=1	2	2	4	2	1	239.6	25	Pcm1	18.9	233.4	15.7	132.1		9.5	11	6.5	9.9	214.5	27	128.8	112.6	15.1	7.3	8.9	5.6	515.6	9	2.6	516
D4A4D5	Uncharacterized protein OS=Rattus norvegicus GN=LOC498555 PE=3 SV=1	85	10	94	10	1	11.7	2814	LOC498555	121	122.6	24.4	131.9		86.3	302.9	126.9	59.7	147.2	85.3	89.9	125.2	23.2	35.5	19.3	17.6	82.3	158.2	158	82.4
G3V709	Nicotinate phosphoribosyltransferase OS=Rattus norvegicus GN=Naprt PE=1 SV=1	22	6	12	6	1	58.6	227	Naprt1; Naprt	52	131	85.1	131.9		5.7	465.6	4.7	135.8	102.5	74.3	65.9	37.6	220.9	10.9	6	189	72.4	66.1	68.6	74
M0RCH8	Ribosomal L1 domain-containing 1-like 1 OS=Rattus norvegicus GN=Rsl1d1l1 PE=1 SV=2	7	2	2	2	1	52.2	25		122.6	59.1	86.5	131.8		20.6	46.6	79.5	78.5	17.1	5.3	49.6	902.4	34.8	52.1	60.5	15.4	52.5	80.3	82.3	22.4
D3ZAB5	Coiled-coil domain-containing 120 OS=Rattus norvegicus GN=Ccdc120 PE=1 SV=2	10	3	5	3	1	70.8	14	Ccdc120	66.7	101.2	100.3	131.7		49.2	22.5	42.7	1.1	19.5	527	45.8	48.3	481.8	42.7	19.9	50.9	41.5	90.3	90.3	26.3
Q9JI15	Calcium/calmodulin-dependent protein kinase II inhibitor 1 OS=Rattus norvegicus GN=Camk2n1 PE=1 SV=1	56	3	20	3	1	8.5	453	Camk2n1	188.4	31.8	48.1	131.7		146.4	115.8	168.2	63.3	25.8	24.8	13.5	19.5	16	33.3	65.6	33.2	19.8	417.5	417.6	19.8
A0A0G2K6J5	Myosin light polypeptide 6 OS=Rattus norvegicus GN=Myl6 PE=1 SV=1	96	15	182	13	1	17	5148	Myl6	104.6	112.4	51.4	131.6		85.7	111.6	103	107	163.4	118	67.8	107.8	52.9	59.8	50.2	43.6	123	141.6	141.6	123.2
Q7TPB7	MAL2A OS=Rattus norvegicus GN=Mal2 PE=2 SV=1	18	2	41	2	1	19.2	896	Mal2	74.3	160.1	34	131.6		99.5	180.2	33	43.3	129.1	162.2	143	139.9	12.3	73.3	73.6	9.8	171.4	78.9	78.9	171.5
A0A096MKD9	Tripartite motif-containing 46 (Fragment) OS=Rattus norvegicus GN=Trim46 PE=1 SV=1	55	16	62	10	1	40.4	1644		56.4	199.9	12.3	131.5		42	19.9	44.5	59.8	55.6	282.2	83.4	393.2	17.7	6.1	14.7	5.9	246.2	41	41.3	246.4
A0A0G2K8P5	Stathmin OS=Rattus norvegicus GN=Stmn3 PE=1 SV=1	30	5	13	4	1	20.9	170		42.9	167.5	58.2	131.5		10.5	86.8	25.8	24.5	143.6	87.1	13.3	110.6	30.5	23.3	45	38	12.7	467.4	468.5	12.3
P54311	Guanine nucleotide-binding protein G(I)/G(S)/G(T) subunit beta-1 OS=Rattus norvegicus GN=Gnb1 PE=1 SV=4	76	25	1089	14	1	37.4	35057	Gnb1	72.1	104.3	92.2	131.3		59.6	32.5	84.9	85.5	133.5	86.9	71.1	121.9	83.1	86.9	95.2	118.4	173.1	97	97	173.3
P10687	1-phosphatidylinositol 4,5-bisphosphate phosphodiesterase beta-1 OS=Rattus norvegicus GN=Plcb1 PE=1 SV=1	69	89	732	89	1	138.3	15387	Plcb1	84.6	108.2	75.9	131.2		77	88.3	65.8	134.6	111	100.3	88.1	113.2	78.3	86.5	58.7	69.9	165.2	98.9	98.9	165.3
B0BN19	RAB22A, member RAS oncogene family OS=Rattus norvegicus GN=Rab22a PE=1 SV=1	58	8	25	6	1	21.8	430	Rab22a	63.4	98.9	106.6	131.1		4.8	21.2	20.3	22.4	2.7	30.1	34.9	41.9	28.8	21.5	43.7	42.3	639.4	2.9	2.7	640.3
A0A0G2K681	CAP-Gly domain-containing linker protein 1 OS=Rattus norvegicus GN=Clip1 PE=1 SV=1	12	13	34	9	1	159.4	430		146.1	47.4	75.5	131		104.2	9.7	352.5	134.4	121.3	50.4	18.7	29.2	63.3	59.1	35.9	128.9	60.4	186.3	187.2	58.5
G3V9W0	Centrin 2 OS=Rattus norvegicus GN=Cetn2 PE=1 SV=1	44	4	20	4	1	19.8	686	Cetn2	134.2	98.9	36	131		55.6	127.9	10.3	646.2	212.8	58	5.9	66.5	15.2	34.4	33.7	4.9	82.2	82.4	82.7	81.3
D3ZNK1	Metaxin 3 OS=Rattus norvegicus GN=Mtx3 PE=1 SV=2	55	13	62	13	1	34.7	1521	LOC688905; Mtx3	36.3	142.4	90.4	130.9		23.8	16.1	35.4	303.3	166.1	51.7	122.2	106	84.8	59.1	94.3	61.6	175.2	62.5	62.2	175.8
Q5U1Z9	Metaxin 2 OS=Rattus norvegicus GN=Mtx2 PE=1 SV=1	66	14	95	14	1	29.7	1839	Mtx2	14.9	66.6	187.6	130.9		132.9	12.2	11.7	12	39.1	74	37.3	172.9	148.2	126.5	188.5	155.2	183.9	60.6	60.9	184.2
R9PXV2	Ral GTPase-activating protein subunit beta OS=Rattus norvegicus GN=Ralgapb PE=1 SV=2	10	11	26	11	1	165.4	240		195.8	28.4	45	130.9		450.3	95.1	100.8	222.7	77.7	28	2.4	16.8	112.6	16.1	25.4	46.6	116.6	86	85.6	117.2
D4A5G8	Pyruvate dehydrogenase E1 component subunit alpha OS=Rattus norvegicus GN=Pdha1l1 PE=1 SV=3	84	44	777	3	1	43.2	18316	RGD1566157; LOC685778; Pdha1l1	64.3	32.2	172.8	130.6		16.1	0.7	5.6	30.9	0.6	45.4	37.8	0.4	18.2	35.4	51.3	10.9	0.5	672.6	673.2	0.4
Q64605	Receptor-type tyrosine-protein phosphatase S OS=Rattus norvegicus GN=Ptprs PE=1 SV=2	35	47	224	34	1	211.8	5506	Ptprs	60.8	108.7	100.2	130.4		104.8	76.5	46.8	40.3	105.7	59.8	108.3	117.3	86.2	91.2	106.6	129.1	162	101.6	101.7	162.1
Q6V7V2	Rhotekin OS=Rattus norvegicus GN=Rtkn PE=1 SV=1	7	2	2	2	1	61.1	18	Rtkn; LOC103692165	116.8	123.3	29.6	130.3		13.6	193.7	6.5	251.2	13.5	9.9	348.9	217.3	9.4	129.2	18	2.2	179	18.4	11.4	177.8
Q5XIH7	Prohibitin-2 OS=Rattus norvegicus GN=Phb2 PE=1 SV=1	80	27	397	27	1	33.3	9759	Phb2	18.6	104.9	146.3	130.2		4.8	57.5	21.3	14.9	92.9	135.2	98.3	102.5	135.8	144.3	128.9	164.8	131.1	118.3	118.3	131.2
Q9R1Z0-2	Isoform 2 of Voltage-dependent anion-selective channel protein 3 OS=Rattus norvegicus GN=Vdac3	76	27	517	4	1	30.9	16385	Vdac3	0.4	142.9	126.5	130.2		0.4	7.1	0.4	0.3	145.4	192.5	47.7	125	109.4	84.1	130.3	144.6	61.6	244.8	244.8	61.7
P11951	Cytochrome c oxidase subunit 6C-2 OS=Rattus norvegicus GN=Cox6c2 PE=1 SV=3	54	7	639	7	1	8.4	7265	Cox6c	11.3	112.4	146.1	130.2		11.1	3.9	76.5	9.8	123.9	108.8	87.3	99.1	115.2	81.4	158	175.8	71	203.6	203.6	71
Q4V7D2	Protein rogdi homolog OS=Rattus norvegicus GN=Rogdi PE=2 SV=1	64	17	144	17	1	32.2	2852	Rogdi	144	63.1	62.9	130.1		164.9	189.5	117.2	34.7	60.7	61.1	74.2	32.9	61.9	75.6	59.5	39.9	62.8	251.2	251.3	62.8
D3ZZA8	SEC24 homolog A, COPII coat complex component OS=Rattus norvegicus GN=Sec24a PE=1 SV=1	4	3	6	3	1	118.8	19	Sec24a	62	52.5	155.7	129.9		69.8	106.7	3.9	4.3	15.4	14.1	15.2	8.8	16	803.9	118.5	12	6.6	198.8	200.9	5
Q9JK72	Copper chaperone for superoxide dismutase OS=Rattus norvegicus GN=Ccs PE=1 SV=1	36	6	11	6	1	28.9	418	Ccs	80.9	70.2	119.1	129.9		10.3	211.7	47.3	69	374.5	120.7	20.4	19.4	139.6	52.3	103.6	68.3	94.2	89.4	84.3	95.1
G3V6I2	Adenylate cyclase 3 OS=Rattus norvegicus GN=Adcy3 PE=3 SV=1	13	10	18	10	1	128.9	289	Adcy3	8	9.7	252.3	129.9		6.4	8.8	6.6	5.1	7.7	12	8.1	4.6	112.6	158.7	261.4	411.6	255.3	43.1	42.1	255.9
Q4KM74	Vesicle-trafficking protein SEC22b OS=Rattus norvegicus GN=Sec22b PE=1 SV=3	78	16	118	16	1	24.7	3030	Sec22b	71.5	99	99.6	129.8		28.1	130.4	22.7	210.3	84.2	83.2	15.3	96.4	70.6	170.4	62.8	100.6	59.2	203.4	203.5	59.1
G3V7U1	Glutamate receptor, metabotropic 1, isoform CRA_b OS=Rattus norvegicus GN=Grm1 PE=1 SV=1	15	14	52	13	1	133.2	629	Grm1	109.7	90.4	70.1	129.7		100.5	41.5	77.5	197.9	72.2	73.2	16.5	89.1	70	45.4	93.4	41	305.5	35.3	35.6	305.4
D3ZH14	Transmembrane and coiled-coil domain family 1 OS=Rattus norvegicus GN=Tmcc1 PE=1 SV=1	9	4	4	4	1	71.6	105	Tmcc1	40.5	152.8	77.1	129.6		47.8	8.4	5.5	36.5	59.2	65	66.6	944.6	36	17.4	30.7	68.2	40.6	54.8	62	56.9
F1M949	Cytoskeleton-associated protein 5 OS=Rattus norvegicus GN=Ckap5 PE=1 SV=3	31	43	154	43	1	187.8	2879	Ckap5	49.2	162.8	58.4	129.6		37.3	177.3	49.4	31	121.3	166.5	239.6	112.2	57.8	38.3	68.2	44.9	128.9	99.2	99.3	128.8
Q5FVJ4	RELT-like protein 2 OS=Rattus norvegicus GN=Rell2 PE=2 SV=1	25	4	7	4	1	32.1	224	Rell2	22.8	21.8	225.9	129.6		10.1	19.4	15.8	25.6	8.8	21.8	12.8	171	383.6	179.9	115.3	166.7	56.8	185.9	173.8	52.8
Q6PEB9	Coiled-coil domain-containing protein 127 OS=Rattus norvegicus GN=Ccdc127 PE=2 SV=2	36	7	15	7	1	30.5	419	Ccdc127	34.6	205.7	30.2	129.5		16.3	26.2	17.2	6	30	78.2	158.8	126.7	17.7	12	38.9	4.3	527.1	6.8	7.5	526.2
F1MAK3	Rho GTPase-activating protein 32 OS=Rattus norvegicus GN=Arhgap32 PE=1 SV=2	25	37	127	35	1	231	2079	Arhgap32	139.9	48.9	81.8	129.4		160.4	34.4	88.6	91.7	22.1	22.1	44.9	258.3	105.2	25.3	83.6	33.2	291.1	23.9	23.8	291.4
Q5XI81	Fragile X mental retardation syndrome-related protein 1 OS=Rattus norvegicus GN=Fxr1 PE=1 SV=1	20	9	22	6	1	63.9	515	Fxr1	221.7	34.3	14.6	129.4		10	125.7	446.7	83.2	12.3	20.4	4.9	43.4	6.9	5.3	6.9	6.5	407	8.8	5.8	406.2
A0A0G2JZH8	Dihydrolipoamide acetyltransferase component of pyruvate dehydrogenase complex OS=Rattus norvegicus GN=Pdhx PE=1 SV=1	56	23	201	23	1	54.1	4819		37.8	125.4	107.5	129.3		55.3	33.2	14.6	42.8	140.8	114.9	93	135.9	91.3	116.1	129.6	98.7	98.2	168.7	168.8	98.2
E9PT85	X-ray repair cross-complementing 6 OS=Rattus norvegicus GN=Xrcc6 PE=1 SV=1	7	3	4	3	1	69.5	104		181.3	72.8	16.9	129		398.9	12.4	13.4	471.6	44	11.3	202.9	19.7	19.3	2.3	3	15.6	181.2	15.3	12.2	176.9
D3ZLT1	NADH dehydrogenase (Ubiquinone) 1 beta subcomplex, 7 (Predicted) OS=Rattus norvegicus GN=Ndufb7 PE=1 SV=1	74	12	165	12	1	16.6	2413	Ndufb7	6.2	107.1	157.8	129		8.5	4.7	7.3	1.9	149.1	117	88.3	77.9	156.8	143	220.1	129.4	103.7	144.4	144.3	103.8
D4A644	MAP7 domain-containing 1 OS=Rattus norvegicus GN=Map7d1 PE=1 SV=1	17	11	66	11	1	90.4	970	Map7d1	114	124.1	33.6	128.3		263.9	146.1	37.7	73.4	175.7	111.5	66.4	114	31.3	39.9	24.4	29.7	155.7	87.3	86.7	156.3
E9PTR4	RCG62582, isoform CRA_b OS=Rattus norvegicus GN=Ubap2l PE=1 SV=2	17	10	32	10	1	116.8	771	Atp8b2; Ubap2l	142.4	82.7	46.7	128.3		28.8	40.9	149.2	99.4	102.8	25.2	25.6	53.4	10.7	38.9	14	31.2	6.7	483.3	483	6.8
D3ZX74	Coenzyme Q10 homolog A (Yeast) (Predicted), isoform CRA_b OS=Rattus norvegicus GN=Coq10a PE=4 SV=1	31	7	13	7	1	24.7	194	Coq10a	32.4	50	189.7	128		4.3	4.8	17.4	39.2	11.7	9.5	120.5	17.1	41.9	28	68.8	533.1	3.8	348.2	348.8	3.1
Q62656	Receptor-type tyrosine-protein phosphatase zeta OS=Rattus norvegicus GN=Ptprz1 PE=1 SV=1	14	24	262	24	1	255.2	6554	Ptprz1	136.2	47.5	88.3	128		101.6	174.2	91.9	158.3	54.4	32.4	36	56.4	94.1	71.9	103.6	63.1	214.9	66.1	66.1	215.1
A0A0G2JWK6	APC membrane recruitment protein 2 OS=Rattus norvegicus GN=Amer2 PE=1 SV=1	11	3	8	3	1	53.7	98		41.8	200.7	29.6	127.9		332.7	8.5	5	18.2	215.4	1	234	16.5	29.4	2.6	70.5	2	330.5	4.4	2.8	326.5
Q3T1I9	RNA polymerase II-associated protein 1 OS=Rattus norvegicus GN=Rpap1 PE=1 SV=1	2	2	3	2	1	154.7	76	Rpap1	58.5	166.2	47.5	127.8		52.3	7.8	47.3	50.3	316	263.3	60.4	72.8	178.3	57.2	2.5	27.4	57.8	196	196	14.7
A0A0G2JV93	Metabotropic glutamate receptor 3 OS=Rattus norvegicus GN=Grm3 PE=3 SV=1	29	23	223	20	1	100.9	3249		49	85.4	138	127.7		40.6	32.1	47.6	7.9	64.5	68.7	61.6	41.4	129.1	119	77	87.1	22.7	389	388.9	22.8
A0A0G2K988	Dishevelled-associated activator of morphogenesis 2 OS=Rattus norvegicus GN=Daam2 PE=1 SV=1	12	10	16	9	1	128	312		28.7	142.5	101.1	127.7		3.1	13.1	7.2	46.7	123.9	39.8	24.8	58.6	30.1	33.1	463.7	35.4	354.6	5.3	4.6	355.8
Q5M949	Nipsnap homolog 3A (C. elegans) OS=Rattus norvegicus GN=Nipsnap3b PE=1 SV=1	39	6	16	6	1	28.3	248	Nipsnap3b	11.4	78.2	182.8	127.6		5.1	43.4	8.2	17.8	83	82.2	110	3.2	217.7	171.1	241.3	59.7	104.8	174.7	172.6	105.2
Q68FW4	Syntaxin-18 OS=Rattus norvegicus GN=Stx18 PE=2 SV=1	6	2	6	2	1	38.5	92	Stx18	126.3	86.6	59.6	127.5		26	297.6	17.4	272.9	31.8	194.8	23.3	105.3	29.6	34.8	45.5	72.4	30.7	189.9	189.9	38.1
A0A0G2JTI7	Pre-mRNA-processing factor 3 OS=Rattus norvegicus GN=Prpf3 PE=1 SV=1	14	6	6	6	1	77.4	42	Prpf3	26.9	236.5	9.3	127.4		1.7	35.5	8.9	25.5	237.5	73.8	255.2	20.5	8.6	2.5	3.1	11.5	11.4	447.2	446.2	10.9
Q5FVC4	DnaJ (Hsp40) homolog, subfamily B, member 12 OS=Rattus norvegicus GN=Dnajb12 PE=1 SV=1	7	2	4	2	1	42.5	41	Dnajb12	244.5	16.9	11.6	127.1		557.7	4	107.2	64.5	3.8	4.1	8.1	202.7	4.5	3.4	2.5	5.6	309.8	6	4.4	311.7
F1LSG8	Syndetin OS=Rattus norvegicus GN=Vps50 PE=1 SV=1	29	18	74	18	1	111.1	1878	Ccdc132; Vps50	102.5	52.8	117.6	127.1		162.7	101.3	12.1	57.9	36.5	42.5	33.2	60.4	78.7	97.9	60.8	184.4	29.1	306.3	306.7	29.4
Q7TP14	Cc1-9 OS=Rattus norvegicus GN=Chid1 PE=1 SV=1	19	7	22	7	1	62.8	342	Chid1	74.7	64	134.6	126.6		90.2	107.9	46.2	24.9	31.3	206.3	50.2	60.8	191.5	184.2	73.4	63	160.4	72	74.6	163.3
A0A0G2K428	Dynactin subunit 1 OS=Rattus norvegicus GN=Dctn1 PE=1 SV=1	52	56	405	1	1	139.8	9099		133.3	43.4	96.7	126.6		35.8	702.5	135.7	9	64.4	8	148.2	2.2	44	22.3	151.1	58.1	71.9	71.8	14.1	61
D3ZLU0	C2 calcium-dependent domain-containing 4C OS=Rattus norvegicus GN=C2cd4c PE=1 SV=1	31	9	25	9	1	44.9	310	C2cd4c	103.1	119.2	51.1	126.6		232.3	35	41.3	190.5	93.8	111.9	80.6	144	40.1	97.6	48.2	22.6	156	75.1	76.7	154.4
A0A0G2JTM9	DnaJ heat shock protein family (Hsp40) member B14 OS=Rattus norvegicus GN=Dnajb14 PE=4 SV=1	11	3	7	3	1	42.1	154	Dnajb14	185.9	62.7	24.9	126.5		4.7	396.3	3.2	186.5	3.9	0.5	669.8	26	98.2	1.5	3.7	4.3	96.8	4.2	3.4	96.9
P00406	Cytochrome c oxidase subunit 2 OS=Rattus norvegicus GN=Mtco2 PE=1 SV=3	64	9	615	9	1	25.9	13634	COX2	6.3	116.2	151	126.5		6.4	5.8	2.8	7.2	104.5	139.4	121.6	97.6	127.6	168.3	117.6	188.2	90.9	165.6	165.6	90.9
F1M9C3	B-Raf proto-oncogene, serine/threonine kinase OS=Rattus norvegicus GN=Braf PE=1 SV=3	29	14	42	11	1	79.6	1024		146	58.1	69.6	126.3		167.2	344.3	25.2	69.8	37.3	167.8	48.9	37.8	83.3	104.8	28.6	31.8	177.3	49.2	48.6	178.1
Q62813-2	Isoform 2 of Limbic system-associated membrane protein OS=Rattus norvegicus GN=Lsamp	48	19	320	19	1	39.8	7971	Lsamp	75.4	86.1	112.2	126.3		39.8	76.4	75.1	68.9	57	118.5	43.3	126.1	93.1	149.6	84.5	123.2	199.3	72.8	72.9	199.5
D3ZQE8	Exportin 5 OS=Rattus norvegicus GN=Xpo5 PE=1 SV=1	6	5	6	5	1	136.8	78	Xpo5	145.8	62	65.9	126.3		476.8	314.1	24.1	26.7	17.9	44.3	39	38.8	66	31.5	41.9	40.7	33.2	189.5	190.6	24.9
D3ZEH2	RCG22732 OS=Rattus norvegicus GN=Foxred1 PE=1 SV=1	18	5	14	5	1	54.2	256	Foxred1	25.6	21.6	226.7	126.2		14	106.6	12	14.4	14.6	111.8	9.9	5	126.7	210.9	70.4	125.5	376.7	13.1	6.5	381.9
B2RZ44	N(alpha)-acetyltransferase 20, NatB catalytic subunit OS=Rattus norvegicus GN=Naa20 PE=1 SV=1	13	2	4	2	1	21.5	35	Naa20	13.2	241.2	19.4	126.1		11.6	9.1	13.7	9.6	57.4	231.4	184.5	199.7	2.1	23.5	16.7	14.4	387.7	26	23.8	388.9
A0A0G2JZI2	Glutamyl-prolyl-tRNA synthetase OS=Rattus norvegicus GN=Eprs PE=1 SV=1	47	49	156	49	1	169.8	3260	Eprs	164.7	63.5	45.6	126.1		285	103.8	134.8	166.9	40.8	104.6	81.9	32.4	32.4	32.5	53.1	69.8	103.2	127.9	127.9	103.1
G8CYZ7	Engulfment and cell motility 1 OS=Rattus norvegicus GN=Elmo1 PE=1 SV=1	17	10	40	7	1	85.5	491	Elmo1	56.2	186.8	31	126.1		34.3	170.7	42.1	8.1	114.5	320.3	139.4	86	29.5	288.9	14.9	9.4	81	85.7	90.4	84.9
P81377	cAMP-dependent protein kinase type I-beta regulatory subunit OS=Rattus norvegicus GN=Prkar1b PE=2 SV=2	37	12	60	8	1	43.3	691	Prkar1b	51.3	28.6	194.1	126		20	100.3	12.3	176.2	10.2	43	14.5	189.6	172.1	173.9	77	167	127.4	94	95	127.5
Q9Z1E1	Flotillin-1 OS=Rattus norvegicus GN=Flot1 PE=2 SV=2	78	31	300	31	1	47.5	7784	Flot1	43.6	117.9	112.6	125.9		55.7	43.4	37.8	30.9	111.2	126.1	108	95.7	95.3	132.7	114.8	70.1	229.4	59.6	59.5	229.6
F7F1Y3	Vacuolar protein sorting-associated protein 4A OS=Rattus norvegicus GN=Vps4a PE=1 SV=1	30	13	63	10	1	56.1	651		37.9	110.4	125.9	125.8		66.6	22.5	14.2	50.7	56.7	245.8	91.1	105.9	108.6	111	154.7	113.2	89.7	140.2	139.9	89.1
P14270-8	Isoform 5 of cAMP-specific 3',5'-cyclic phosphodiesterase 4D OS=Rattus norvegicus GN=Pde4d	18	11	27	5	1	84.3	682	Pde4d	66.2	61.8	146.3	125.7		34.7	153.8	15.5	57.1	17.7	97.3	9.6	143	74.1	129.2	74.8	168.9	287.7	23.9	24.8	287.9
Q5D006	Ubiquitin carboxyl-terminal hydrolase 11 OS=Rattus norvegicus GN=Usp11 PE=1 SV=1	16	12	29	10	1	105.2	282	Usp11	198.2	14.2	62.1	125.6		79.1	116	761.6	76.6	9.3	114	4	5.1	46	35.7	5.4	25.2	133.9	27.6	27.1	133.5
Q3MID3	ADP-ribosylation factor GTPase-activating protein 2 OS=Rattus norvegicus GN=Arfgap2 PE=1 SV=1	12	6	11	6	1	56.5	244	Arfgap2	108.1	132.9	33.5	125.5		251.6	24.5	79.7	6	140.5	7.7	21	181.1	46.3	28.1	6.7	5.4	394.1	6.7	5.4	395.2
Q7M767	Ubiquitin-conjugating enzyme E2 variant 2 OS=Rattus norvegicus GN=Ube2v2 PE=1 SV=3	79	12	117	7	1	16.3	2996	Ube2v2	174.8	70.9	28.9	125.4		140.6	21.5	313	125.6	76	13	64.1	45.3	48.6	9.9	55.9	1.6	313.4	29	28.8	313.8
P62282	40S ribosomal protein S11 OS=Rattus norvegicus GN=Rps11 PE=1 SV=3	68	13	55	13	1	18.4	690	Rps11	185.8	68.8	20.7	124.7		117.9	121.6	571.5	47.3	108.3	12	47.4	41.3	27.2	9.4	19	4.2	31	205.2	205.3	31.4
P83732	60S ribosomal protein L24 OS=Rattus norvegicus GN=Rpl24 PE=2 SV=1	36	9	73	9	1	17.8	1779	Rpl24	162.1	88.6	24.7	124.6		213.9	144.1	150.6	160.5	22	100.1	134.5	72.1	14.3	22.6	24.8	25.6	176.6	80.8	80.9	176.6
P60203	Myelin proteolipid protein OS=Rattus norvegicus GN=Plp1 PE=1 SV=2	38	17	2697	17	1	30.1	61925	Plp1	20.5	176.6	78.8	124.1		32.3	16	18.7	11.5	145.9	152.3	240	143.9	59.1	42	103.9	75	47.2	232.5	232.6	47.2
D3ZJS3	RCG43475 OS=Rattus norvegicus GN=Tomm6 PE=1 SV=1	57	2	14	2	1	7.9	287	Tomm6	12.3	132.2	131.5	124		13	97.5	6.3	4.9	108.4	215.3	38.2	87.8	196.7	88	65.9	107.1	33.2	251.9	252.3	33.3
Q99J82	Integrin-linked protein kinase OS=Rattus norvegicus GN=Ilk PE=2 SV=1	13	6	17	6	1	51.3	260	Ilk	23	205.8	47.4	123.9		14.9	6.6	132	14.9	280.4	504.8	57.7	63.7	60.9	8.1	60.1	15.8	44.1	147	147.8	41.2
Q3SWS8	mRNA export factor OS=Rattus norvegicus GN=Rae1 PE=1 SV=1	17	4	6	4	1	40.9	134	Rae1	59	161.9	55.4	123.6		6	11.4	26.1	114.3	149.2	15.1	14.4	985.2	11.7	15.7	16.8	29.3	91.8	14.8	9.7	88.6
F1M1Y0	SH3-containing GRB2-like protein 3-interacting protein 1 OS=Rattus norvegicus GN=Sgip1 PE=1 SV=3	62	35	344	35	1	88.5	7419		102.6	78.4	95.5	123.6		114.7	126.3	53.3	87.2	76.9	103.9	75.9	74.8	113.2	130.1	70.4	76.6	94.2	154.2	154.2	94.2
Q63421	Calcium/calmodulin-dependent 3',5'-cyclic nucleotide phosphodiesterase 1C OS=Rattus norvegicus GN=Pde1c PE=1 SV=1	8	5	31	2	1	86.6	699	Pde1c	33.1	26.6	217	123.4		9.7	9.1	15.7	22.8	5.5	17.9	0.8	179.2	217.3	30.2	335	21.4	362.1	5.9	5.2	362.4
P63326	40S ribosomal protein S10 OS=Rattus norvegicus GN=Rps10 PE=2 SV=1	58	11	74	11	1	18.9	1711	Rps10; Rps10l1	217.6	50.5	8.4	123.4		183.7	174.9	276.8	182.9	67.8	14.8	66.5	27.3	95.9	6.5	2.8	7.8	57.2	189	189.1	57
Q75WE7	von Willebrand factor A domain-containing protein 5A OS=Rattus norvegicus GN=Vwa5a PE=2 SV=1	2	2	7	2	1	91.4	160	Vwa5a; LOC108348048	89.5	137.5	49.7	123.3		121.4	154.3	16.9	10.8	15.6	43	112.5	210.9	90.7	6.6	103.3	7	343.1	4.9	11.3	347.6
A0A0G2K9J2	ATPase H+-transporting V1 subunit H OS=Rattus norvegicus GN=Atp6v1h PE=1 SV=1	68	29	372	29	1	55.8	8459	Atp6v1h	108.7	65.9	102.2	123.2		122.2	115.4	72.8	97.1	77.7	125.1	51.3	53	106.2	114.4	85	93.3	141.9	101.3	101.3	142
P54313	Guanine nucleotide-binding protein G(I)/G(S)/G(T) subunit beta-2 OS=Rattus norvegicus GN=Gnb2 PE=1 SV=4	91	28	1143	14	1	37.3	33522	Gnb2	60.7	101.3	114.7	123.2		61.2	44.7	56.2	59.7	49.9	109.4	85.4	123.4	160.8	99.3	119.3	100.3	193.9	71.2	71.2	194.1
O54701-2	Isoform 2 of Sodium/potassium/calcium exchanger 2 OS=Rattus norvegicus GN=Slc24a2	10	5	26	1	1	72.6	327	Slc24a2	115.9	117.2	43.9	123		10.9	286.4	20.4	11.1	11.9	571.4	19.4	0.5	598.7	6.9	4.3	4.7	16.3	19.4	1.9	15.7
D3ZBU7	Similar to putative protein (5S487) OS=Rattus norvegicus GN=RGD1310819 PE=1 SV=3	56	41	262	41	1	123.1	4004		82.6	132	62.6	122.8		53.6	64.2	84.2	189.6	106.1	110.9	124.3	207.9	68.1	45.6	75.2	26	131.7	90.6	90.2	131.8
D4AAD6	Neuropilin and tolloid-like 1 OS=Rattus norvegicus GN=Neto1 PE=4 SV=1	20	6	15	6	1	60.2	164	Neto1	22.6	72.8	181.8	122.7		4.1	168.2	14.8	25.9	17.8	71.8	55.2	203.4	230	234.9	34.8	107.7	124.6	90.3	90.5	125.9
D3Z853	Apoptosis and caspase activation inhibitor OS=Rattus norvegicus GN=Aven PE=1 SV=1	11	2	2	2	1	23.9	48	Aven	92.6	88.4	96.6	122.4		5.8	9.2	321.9	0.5	1172.8	9.1	4.9	5.4	13.3	4.8	2.2	12.2	9.2	10.2	7.5	11.1
B2DD29	Serine/threonine-protein kinase BRSK1 OS=Rattus norvegicus GN=Brsk1 PE=1 SV=1	34	17	70	17	1	85.1	1551	Brsk1	119	90.7	67.8	122.4		140.9	82.2	116.3	25.2	72.7	76.5	54.3	175.9	65	56	55.4	39.2	284.5	35.6	35.5	284.9
Q4V794	Similar to DNA segment, Chr 8, ERATO Doi 531, expressed, isoform CRA_c OS=Rattus norvegicus GN=Vps37a PE=1 SV=1	7	2	2	2	1	44.5	26	Vps37a	93.1	132.3	52.2	122.4		10.9	969.4	21.1	58.4	46.8	94	53.3	45.4	33.7	11.5	8.8	45.5	50	84	42.6	24.6
D4AC23	Chaperonin-containing TCP1 subunit 7 OS=Rattus norvegicus GN=Cct7 PE=1 SV=1	79	39	404	39	1	59.6	9785	Cct7	134.4	72	71.4	122.2		156.9	108.9	156.3	98.2	71.6	68.1	59.3	103.6	90.7	61.3	78.3	59	93.6	150.3	150.2	93.7
D4A030	Upstream-binding protein 1 (LBP-1a) OS=Rattus norvegicus GN=Ubp1 PE=1 SV=1	9	3	6	2	1	60.1	82	Ubp1	40.9	190.7	46.3	122.1		735	18.5	18.7	27.7	138.1	95.2	17	118.2	30	26	25.5	4.1	143.6	32.1	21.1	149.1
Q3MHU5	Reticulophagy regulator 2 OS=Rattus norvegicus GN=Retreg2 PE=1 SV=2	19	6	22	6	1	57.6	366	Fam134a; Retreg2	41.4	37.4	199.2	122		39.7	59.3	21.1	10.2	11.4	60	7.8	433.2	161.5	197.6	79.9	120.1	151	48.2	47	151.9
M0R544	Glucosidase, alpha, acid, isoform CRA_a OS=Rattus norvegicus GN=Gaa PE=1 SV=1	33	21	53	4	1	106.1	999	Gaa	168	51.5	58.8	121.7		7.1	95.6	37	393.2	6.6	40.6	8.2	595.3	63	164.9	6.9	5.4	54.2	31.5	34.3	56.2
A0A0G2JUM3	RP2, ARL3 GTPase-activating protein OS=Rattus norvegicus GN=Rp2 PE=1 SV=1	6	2	7	2	1	44.7	185		85.8	125.8	66.8	121.6		5.2	128.2	20.9	53.7	361.6	1.6	371.2	6.7	7.7	24.1	28.3	122.7	10.1	224.1	227	7
Q6T487	Alpha-actinin-1 OS=Rattus norvegicus GN=Actn1 PE=1 SV=1	89	85	1343	56	1	105.4	34986	Actn1	90.3	132.7	55.3	121.6		96.7	145.1	62.9	78.4	110.1	166.8	80.3	148.8	52.5	63.3	54.1	47	162.2	84.7	84.7	162.3
Q99JE4	Ras-specific guanine nucleotide-releasing factor 2 OS=Rattus norvegicus GN=Rasgrf2 PE=1 SV=1	5	4	11	3	1	135.7	224	Rasgrf2	114	130.5	34	121.6		227.4	160.5	34	44.3	88.7	109	105.1	34.1	29.7	55.1	17.7	21.2	313.3	25.8	16.8	317.3
D4AE49	Ski2-like RNA helicase 2 OS=Rattus norvegicus GN=Skiv2l2 PE=1 SV=3	3	2	3	2	1	120.6	119		70	142.6	65.9	121.4		15	126	41.5	41.9	58.4	86.7	662.8	83	72.9	16.7	25.8	59.6	77.9	67	57	107.8
P13084	Nucleophosmin OS=Rattus norvegicus GN=Npm1 PE=1 SV=1	50	13	105	7	1	32.5	2478	Npm1	201.8	65.2	11.6	121.4		140.9	155.7	162.3	376.6	56.1	47.1	18.6	68.2	8.3	10.1	6.1	13.7	228.1	40.1	39.9	228.2
P85834	Elongation factor Tu, mitochondrial OS=Rattus norvegicus GN=Tufm PE=1 SV=1	73	39	446	39	1	49.5	9069	Tufm	29	110.2	139.5	121.3		26.4	30.2	19.7	29.9	99.5	137.1	102.1	111.8	109.9	133.3	137.2	192.4	117.8	117.4	117.4	117.9
P62246	40S ribosomal protein S15a OS=Rattus norvegicus GN=Rps15a PE=1 SV=2	63	9	47	9	1	14.8	707	Rps15a	234.5	38.7	5.5	121.3		117.7	66.9	977.9	39.4	23.6	16.2	6.6	13.2	2.9	2	2.2	1.8	13.8	150.9	150.8	14
F1M3L7	Epidermal growth factor receptor kinase substrate 8 OS=Rattus norvegicus GN=Eps8 PE=1 SV=2	10	4	6	4	1	91.9	197	Eps8	73	174.8	30.9	121.3		17.5	11.4	118.9	356.3	110.6	44	216.7	107.9	12.9	71.1	9.4	28.8	221.9	22	25.9	224.5
M0RAY0	tRNA-dihydrouridine(47) synthase [NAD(P)(+)] OS=Rattus norvegicus GN=Dus3l PE=1 SV=1	8	3	4	3	1	71.4	32	Dus3l	125.9	75.3	77.6	121.2		70.3	10.4	14.8	7.6	7.9	1391.3	7	6.3	14.7	8	7.1	7.4	12.2	11.8	8.8	14.4
A0JPP1	Dr1-associated corepressor OS=Rattus norvegicus GN=Drap1 PE=2 SV=1	11	2	3	2	1	22.3	62	Drap1	152.2	90.2	36.4	121.1		22.4	36.6	26.9	0.7	264.1	9	0.7	23.6	7.3	9.4	4.7	1.3	595.9	0.5	0.6	596.2
P01355	Cholecystokinin OS=Rattus norvegicus GN=Cck PE=1 SV=1	14	2	5	2	1	12.8	67	Cck	113.6	81.4	84	121		16	99	81.3	320.8	115.1	19.6	249.6	35.9	53.8	50.1	81.9	101.3	67.3	116.4	87.4	104.5
P09895	60S ribosomal protein L5 OS=Rattus norvegicus GN=Rpl5 PE=1 SV=3	46	12	88	12	1	34.4	1755	Rpl5	118.2	116.1	44.8	121		135.8	214.1	94.5	50.4	82.6	147.9	127.9	96.8	67.6	69.1	9.1	27.2	146.6	91.8	91.4	147.2
D3ZG43	NADH dehydrogenase (Ubiquinone) Fe-S protein 3 (Predicted), isoform CRA_c OS=Rattus norvegicus GN=Ndufs3 PE=1 SV=1	72	23	296	23	1	30.2	7769	Ndufs3	6.7	109.9	162.8	120.7		4.8	9.3	7.9	5.4	88	152.8	121.9	93.7	140.2	178.9	135	186.5	99.8	137.9	137.9	99.9
D4A5L9	Uncharacterized protein OS=Rattus norvegicus GN=LOC679794 PE=3 SV=1	68	12	244	12	1	11.6	7009	LOC690675	28.3	207.6	43.7	120.3		40.7	54.1	17.6	17.1	212.8	379	180.6	62.7	70.1	47.2	26.5	36	104.9	122.9	122.9	105
F1LSX7	Exosome component 5 OS=Rattus norvegicus GN=Exosc5 PE=1 SV=1	11	2	3	2	1	25.2	75	Exosc5	61.6	126.5	91.6	120.2		12.8	436.2	5.2	12.4	85.4	630.5	6.9	7.8	265.3	12.4	16.4	21.3	27.6	10.7	25.7	23.5
G3V8F5	Mitochondrial import receptor subunit TOM40 homolog OS=Rattus norvegicus GN=Tomm40 PE=1 SV=1	57	13	94	13	1	37.9	2521	Tomm40	22.8	87.5	169.5	120.2		21.7	5	15.2	85.3	29.7	334.5	35.8	135.2	95.8	132.3	142.1	137.3	58.2	156.9	157.5	57.6
D4ACB8	Chaperonin subunit 8 (Theta) (Predicted), isoform CRA_a OS=Rattus norvegicus GN=Cct8 PE=1 SV=1	79	48	487	48	1	59.6	12379	Cct8	134.8	61.3	83.8	120.1		115.1	141	123.4	145.4	59.4	99	55.4	60.5	90.9	88	76.5	65.9	143.7	96	96	143.8
A0A0G2JSH4	Glycogen synthase kinase 3 beta, isoform CRA_b OS=Rattus norvegicus GN=Gsk3b PE=1 SV=1	59	19	144	12	1	46.7	2210	Gsk3b	90.6	99.4	90.1	120		210	93.5	45.5	74.2	55.7	73.9	112.9	114.5	110.4	74.2	92.3	65	73.1	165.6	166	73.4
H9KVF6	Serine/threonine-protein kinase 10 OS=Rattus norvegicus GN=Stk10 PE=1 SV=3	6	5	9	2	1	113.2	101	Stk10	129.6	129.7	20.7	120		25.3	40.8	49.3	488.9	46.6	43.3	28.6	685.9	13	0.7	4	35.2	44.6	38.7	48	7.2
P28042	Single-stranded DNA-binding protein, mitochondrial OS=Rattus norvegicus GN=Ssbp1 PE=1 SV=2	49	6	36	6	1	17.4	551	Ssbp1	47.5	188.9	43.7	119.8		3.1	15.7	517.2	49.1	193	89.4	129.4	94.4	38.6	16.9	16.6	61.4	156.5	30.3	31.4	156.8
F1LRC6	Nucleoporin 188 OS=Rattus norvegicus GN=Nup188 PE=1 SV=2	2	2	3	2	1	171.4	67		90.8	118.3	71.1	119.7		6.2	1414	5.3	12.4	12	63.7	8.3	10.8	1	11.2	8.1	5.8	13.7	9.8	4.2	13.6
F1LSM0	Ubiquitin-specific peptidase 24 OS=Rattus norvegicus GN=Usp24 PE=1 SV=2	12	21	33	21	1	293.8	403	Usp24	136.3	37.7	106.4	119.6		128.1	99.6	109.1	166.7	44	24.3	50.3	11	87.8	122.3	96.9	77.8	43.4	247.8	247.4	43.4
A0A0G2K657	Opioid-binding protein/cell adhesion molecule OS=Rattus norvegicus GN=Opcml PE=4 SV=1	48	17	166	16	1	38	4582		53	63.8	163.6	119.6		40.2	53.3	59.7	44.5	33.8	105.2	32.5	101.8	139.6	189.5	143.6	157.5	183.6	65.7	65.8	183.7
P97603	Neogenin (Fragment) OS=Rattus norvegicus GN=Neo1 PE=1 SV=1	10	9	18	9	1	150.5	183	Neo1	148.5	20.5	111.6	119.4		216	416.7	70.8	29.3	17.4	5.3	16.7	26.2	98.8	130.4	81.1	87.4	84	117.6	118.4	83.7
G3V8Y0	G protein subunit gamma 13 OS=Rattus norvegicus GN=Gng13 PE=4 SV=1	57	5	44	5	1	8	365	Gng13	26.3	84.5	169.8	119.4		38.7	42.9	7.8	15.1	69.4	53.2	173.3	87.1	232.6	70.1	197.7	123.5	68.9	175.4	175.2	69
A0A0G2QC15	HIV-1 Tat interactive protein 2 OS=Rattus norvegicus GN=Htatip2 PE=1 SV=1	25	5	13	5	1	30	192	Htatip2	14.9	64.2	201.5	119.3		7.6	14.9	3.6	12.2	15.2	65.7	26.1	413.8	150.5	166.9	106.2	112.4	226.3	26.2	26.1	226.4
P50430	Arylsulfatase B OS=Rattus norvegicus GN=Arsb PE=2 SV=2	15	6	27	6	1	58.9	326	Arsb	65.5	122.7	92.5	119.3		27.3	155.1	8.4	75.6	18.5	182.3	192.7	39.8	69.7	57.2	65.4	63	22.9	299.6	299.8	22.8
Q9Z2S9	Flotillin-2 OS=Rattus norvegicus GN=Flot2 PE=1 SV=1	69	37	230	37	1	47	4974	Flot2	80.6	130.1	70.1	119.2		83	33	58.9	95.5	110.6	231.3	115.1	75.6	76.7	73.9	37.9	50	233.4	45.8	45.6	233.7
D3ZUM4	Beta-galactosidase OS=Rattus norvegicus GN=Glb1 PE=1 SV=1	12	7	17	7	1	73.2	221	Glb1	119.2	43.1	118.7	119		25.7	69	44.9	31.5	125.2	8.5	16.8	11	51.5	49.7	28.2	25.9	553.3	2.4	2.5	554
F1MA89	Cyclin Y OS=Rattus norvegicus GN=Ccny PE=1 SV=2	26	7	32	4	1	39.3	665	Ccny	66.2	63.1	152	118.7		313.4	24.3	5.8	109.9	43	19.4	76.6	56.4	125.6	18.7	112.1	263.8	163.2	52.6	51.7	163.6
F7EZZ0	Death-associated protein 3 OS=Rattus norvegicus GN=Dap3 PE=1 SV=1	23	7	41	7	1	45.1	690	Dap3	90.4	134.8	56.1	118.7		256.3	43.9	165	9.6	104.6	154	160.5	59.6	79.3	4.1	49.2	56.7	140	88.2	89.2	139.9
Q7TPA1	Ab1-114 OS=Rattus norvegicus GN=Slc25a15 PE=1 SV=1	13	2	2	2	1	36.9	49	Slc25a15	20	65.7	195.9	118.5		10.1	68.4	10.6	20.8	18	54.9	84.6	43.7	72.6	556.5	40.4	293.3	113.1	91.2	36.5	85.4
D3ZW09	Sortilin-related VPS10 domain-containing receptor 2 OS=Rattus norvegicus GN=Sorcs2 PE=4 SV=3	10	10	26	10	1	128.7	656		91.6	158.6	31.3	118.5		98.7	41.1	40.6	46.1	0.9	147.2	41.7	136.2	31.9	45.1	1.9	6.9	6.5	473.9	474.7	6.7
A0A0H2UHV9	Coatomer subunit gamma OS=Rattus norvegicus GN=Copg2 PE=1 SV=1	30	16	36	14	1	97.5	812		171.9	64.4	45.4	118.3		81.7	224.6	257.9	123	58.3	66.5	75.7	24.5	55.6	22.3	36.6	52.5	193.1	68.1	67.4	192.1
F1MAH5	Protein phosphatase 6, regulatory subunit 3 OS=Rattus norvegicus GN=Ppp6r3 PE=1 SV=3	16	10	13	10	1	98.3	225	Ppp6r3; Ppp6r3-ps1	66.4	103.5	111.8	118.3		75.9	261.8	28	28.7	67.9	77.9	41.4	131.4	100.4	61.5	109.8	40.9	26.7	262.7	259.1	26.1
Q6P502	T-complex protein 1 subunit gamma OS=Rattus norvegicus GN=Cct3 PE=1 SV=1	71	36	450	36	1	60.6	8738	Cct3	130	89.5	62.3	118.2		108.7	101	104.3	144	76.1	70.7	326.5	61.6	54.9	59.5	45.4	47.4	124.4	75.5	75.5	124.5
Q157S1	CREB-regulated transcription coactivator 1 OS=Rattus norvegicus GN=Crtc1 PE=1 SV=1	35	13	53	13	1	66.9	906	Crtc1	106.2	109.5	66.1	118.2		203.4	210	18	45	159.6	93.1	68.5	104.5	32.5	65.7	54.9	64.7	64.7	175.6	175.1	64.7
B0BMY6	LOC64038 protein OS=Rattus norvegicus GN=Otulin PE=1 SV=1	7	2	2	2	1	40.4	101	Fam105b; Otulin	172.9	33.6	75.3	118.1		93.2	63.9	23	327.5	13.4	16.8	9.4	333.2	145.2	3.7	125.9	9	207.7	13.4	7.2	207.5
D4A1B9	Structural maintenance of chromosomes protein OS=Rattus norvegicus GN=Smc3 PE=1 SV=1	9	8	10	8	1	141.5	140	Smc3	133.9	95	53.1	117.9		162.4	49.3	24	124.4	26.4	62.5	49.3	142.2	6.9	69.4	158.8	13.9	13.8	341.8	340.8	13.9
M0RA39	Matrix-remodeling-associated 7 OS=Rattus norvegicus GN=Mxra7 PE=1 SV=1	25	2	5	2	1	19.2	23	Mxra7	53.2	67.8	161.2	117.9		66.9	32.1	38.3	20.8	21	70.7	40.7	49	246.6	45.7	678	44.2	87.4	88.3	69.1	1.3
F1LNL3	ATP-binding cassette subfamily A member 1 OS=Rattus norvegicus GN=Abca1 PE=1 SV=3	6	10	14	9	1	253.8	266	Abca1	44.9	44.5	192.7	117.8		11.9	31.8	28.7	235.5	11.9	63.6	14.1	69.6	90.5	116.8	143.9	258.1	237.1	26.5	22.3	237.5
F1LZX5	HECT domain E3 ubiquitin protein ligase 4 OS=Rattus norvegicus GN=Hectd4 PE=1 SV=3	10	29	65	29	1	452.2	1088		155.5	102.1	24.6	117.8		131.3	398.8	125.8	66.6	76.1	57.5	137.4	93.6	15.1	23.9	20.1	20.6	157.7	60.1	57.2	158.2
P04276	Vitamin D-binding protein OS=Rattus norvegicus GN=Gc PE=1 SV=3	14	5	12	5	1	53.5	98	Gc	233.5	22.5	26.4	117.7		57	41.3	71.1	326.5	3.6	6.3	350.3	6	9.5	10.8	5.5	4.3	350.9	2.4	2.9	351.7
Q5FVJ5	Uncharacterized protein C16orf45 homolog OS=Rattus norvegicus PE=2 SV=1	13	2	3	2	1	23.4	52	RGD1305733	56.4	152	74	117.6		22.5	16.1	908.7	1.4	39.7	4.5	250.6	66.1	23	27.1	60.5	16.7	29.6	69.2	53.1	11.3
A0A0G2JW38	Ribulose-phosphate 3-epimerase OS=Rattus norvegicus GN=Rpe PE=1 SV=1	18	2	5	2	1	24.9	129	Rpe	178.7	23.7	80.2	117.5		111.8	21	27.3	17.4	1.3	7.9	0.6	362	5.9	21	1	19.5	501.4	0.3	0.5	501.2
B0BNG7	Nudix hydrolase 16-like 1 OS=Rattus norvegicus GN=Nudt16l1 PE=1 SV=1	28	5	15	4	1	23.4	301	Nudt16l1	56.2	216	10.4	117.4		83.2	5.5	232.6	20.3	335	11.8	74.2	403.4	12.8	2.6	4.5	24.3	47.9	145.7	145.9	50.4
Q642A4	UPF0598 protein C8orf82 homolog OS=Rattus norvegicus PE=2 SV=1	23	4	18	4	1	24.4	729	MGC94207	31.8	106	144.8	117.4		66.8	60.9	14.7	6.6	73.2	118	84.3	141.5	155.4	125.8	118.4	147.7	70.8	172.9	172.5	70.5
D3ZR69	Growth arrest-specific 2 like 1 (Predicted), isoform CRA_a OS=Rattus norvegicus GN=Gas2l1 PE=1 SV=1	10	3	11	3	1	46	225	Gas2l1	28.5	138.3	116	117.2		120.8	41.9	4.6	3.7	85.2	2.3	241.9	53.4	13.5	44.7	131.1	71.5	5.6	384.8	386.6	8.5
M0R5P8	ADAM metallopeptidase domain 22 OS=Rattus norvegicus GN=Adam22 PE=1 SV=2	52	34	282	34	1	85.6	7882		69.4	95.8	117.6	117.2		233.5	91.3	25.1	43.1	45.2	80.1	125.4	93.5	97.4	118	94.9	116	135.5	82.7	82.6	135.7
F1LWZ8	LEM domain-containing 3 OS=Rattus norvegicus GN=Lemd3 PE=1 SV=2	8	4	6	4	1	99.4	296	Lemd3	39.5	210.9	32.4	117.2		130.5	6.5	50.7	6.8	115.7	109.9	56.8	89.2	6.8	4.7	33.8	464.8	249.5	10.2	12.2	251.8
Q64620	Serine/threonine-protein phosphatase 6 catalytic subunit OS=Rattus norvegicus GN=Ppp6c PE=2 SV=2	48	9	52	9	1	35.1	1248	Ppp6c	79.2	81	122.7	117.2		144	29.1	92.7	56.9	168	82.1	67.1	17.2	98.8	171	92.7	128	77.4	149.7	149	76.3
A0A0G2K2V3	Ubiquitin-specific peptidase 31 OS=Rattus norvegicus GN=Usp31 PE=3 SV=1	13	10	17	10	1	133.4	253	Usp31	68.9	144.8	69.4	116.9		145.3	17.7	24.8	98.3	166	9.3	175.4	64.8	11.9	35	70.5	91.8	324.4	21.6	19.1	324.1
Q6TXG7	Serine hydroxymethyltransferase OS=Rattus norvegicus GN=Shmt1 PE=1 SV=1	6	3	4	2	1	75.3	25	Shmt1	39.4	11	233.1	116.5		111.2	1	312	4.3	9.5	6	6.3	0.8	11.5	180.8	94.5	176.7	330.3	12.6	11.9	330.5
E9PSY8	Epidermal growth factor receptor pathway substrate 15 OS=Rattus norvegicus GN=Eps15 PE=1 SV=2	19	13	35	13	1	98.7	922		64.1	127	92.5	116.3		24	82.2	80.7	44	127.1	109.7	212.4	56.6	59.6	109.7	67.4	169.1	77.9	152.6	150.1	77.1
D4ADT5	DEAD (Asp-Glu-Ala-Asp) box polypeptide 58 (Predicted) OS=Rattus norvegicus GN=Ddx58 PE=1 SV=3	5	2	3	2	1	68.3	24	Ddx58	154.9	114.4	14.4	116.3		157.9	464.6	69.8	86.6	97.2	82.2	32.3	90.8	5.5	32.5	14.2	8.3	198.8	27.4	40.3	191.5
D4A626	Calmin OS=Rattus norvegicus GN=Clmn PE=1 SV=1	8	4	12	4	1	113.8	99	Clmn	45.8	216.4	21.8	116		203.6	13.6	36.5	9.8	158.6	476.8	70	19.5	7.2	39.8	7.5	14.9	264	12.3	5.5	260.2
D4A9Q5	Carboxypeptidase M OS=Rattus norvegicus GN=Cpm PE=4 SV=1	26	9	27	9	1	50.3	367	Cpm	82.3	194.6	7.2	116		4.8	66.4	174.9	107.3	218.8	202	48.3	197.4	9.3	3.2	5.9	11.1	68.1	206.6	207.3	68.5
D3ZIX4	H1 histone family, member X OS=Rattus norvegicus GN=H1fx PE=1 SV=1	11	2	2	2	1	20.5	65	H1fx	97.1	137	50.1	115.8		27.8	17.6	22.1	12.1	29.1	3.1	26.6	1329.1	8.4	12.3	2.7	23.4	10.9	26.5	20.9	27.5
F1LRZ9	RUN domain-containing 3A OS=Rattus norvegicus GN=Rundc3a PE=1 SV=1	15	6	20	6	1	50.8	433	Rundc3a	34.3	89.6	160.5	115.6		39.1	84.6	9.2	3	77.5	80.1	31.7	17.7	109.8	93.8	47.6	84	9	452.5	452	8.5
Q642E3	CDK5 regulatory subunit associated protein 3, isoform CRA_b OS=Rattus norvegicus GN=Cdk5rap3 PE=1 SV=1	10	4	8	4	1	57.1	144	Cdk5rap3	20.9	27.2	236.4	115.5		13.5	15.8	7.2	20	360.3	19.3	18.7	16.9	19.2	208.1	192.5	142	261.4	18.4	25	261.7
Q7TP52	Carboxymethylenebutenolidase homolog OS=Rattus norvegicus GN=Cmbl PE=2 SV=1	30	5	26	5	1	27.9	426	Cmbl	90.6	97.6	96.4	115.4		116.1	247.6	52	58.7	141	72	29.6	109.8	85.8	106.9	65.2	89.8	89.3	123.5	123.1	89.7
Q99JD4	CLIP-associating protein 2 OS=Rattus norvegicus GN=Clasp2 PE=1 SV=1	48	48	326	1	1	140.6	8034	Clasp2	78.1	134	72.4	115.4		66.5	93.2	32.5	9.6	88.6	60.5	71.7	248.5	2.1	71.1	68.4	27.1	367.2	12.8	12.8	367.5
D3ZES2	Trafficking protein particle complex 6B OS=Rattus norvegicus GN=Trappc6b PE=1 SV=1	46	6	30	6	1	18	437	Trappc6b	177.4	37.3	69.9	115.4		59.1	317.2	75.6	228.6	18.4	72.6	2.8	41.7	37.4	71.7	30.2	147.3	33.4	214.9	215.1	34
A0A0G2K9Q3	N-alpha-acetyltransferase 25, NatB auxiliary subunit OS=Rattus norvegicus GN=Naa25 PE=1 SV=1	5	4	8	4	1	111.7	157	Naa25	35.8	184.7	64.2	115.3		6.1	181.9	3.6	106.3	131.6	131.6	504.4	2.9	66	54.2	31.5	38.7	63.2	106.8	108.1	63.2
Q5GH59	XK-related protein 4 OS=Rattus norvegicus GN=Xkr4 PE=2 SV=1	5	2	10	2	1	72.7	275	Xkr4	21.6	145.3	117.9	115.3		15.1	9	12.7	10.2	211.8	34.3	170.8	31.5	273	12	345.1	14.1	13.1	213.3	216.7	17.3
D4ACL2	Tetratricopeptide repeat domain 38 OS=Rattus norvegicus GN=Ttc38 PE=1 SV=2	7	3	4	3	1	57	42		147.8	62	74.9	115.3		819.5	23.2	61.8	124.7	36.8	35.1	37.5	36.8	42.7	49.3	37.6	46.4	80	30.1	58.6	80.1
A6JUQ6	Clavesin-2 OS=Rattus norvegicus GN=Clvs2 PE=1 SV=1	31	8	37	6	1	37.9	1346	Clvs2	12.9	184.9	87	115.2		2.7	20	2	88.5	432.5	1.7	454.2	25.6	63.4	90.6	3.2	38.6	161.3	26.6	26.5	162.6
P40307	Proteasome subunit beta type-2 OS=Rattus norvegicus GN=Psmb2 PE=1 SV=1	71	11	82	11	1	22.9	1713	Psmb2	142.9	29.3	112.7	115.1		108.8	210.4	31.6	113.8	3.7	47.3	11	61.4	93.7	82.2	68	101.4	307.1	26	26.2	307.3
P63081	V-type proton ATPase 16 kDa proteolipid subunit OS=Rattus norvegicus GN=Atp6v0c PE=2 SV=1	34	3	446	3	1	15.8	8159	Atp6v0c	75	94.9	115	115		83.5	156.2	54.1	62.7	115.2	144	32.5	72.7	133.6	153.8	49.8	92.1	130.5	94.4	94.4	130.6
D3ZMX6	Syntrophin, beta 2 OS=Rattus norvegicus GN=Sntb2 PE=1 SV=3	13	6	22	5	1	56.5	338	Sntb2	42.1	152.9	90.2	114.8		22.7	104.6	2.1	65.5	115	191.5	170.7	66.8	118.4	87.9	77.7	47.4	51.7	213	213.1	52
B5DFC3	SEC23A (S. cerevisiae) (Predicted) OS=Rattus norvegicus GN=Sec23a PE=1 SV=1	45	26	122	23	1	86.1	2666	Sec23a	87	99.1	99.2	114.7		67.5	120.1	48.8	33.7	67.3	49.1	164.8	63.6	45.3	42.8	94.7	485.8	102.4	56.3	55.8	102
Q5XI79	Protein arginine methyltransferase NDUFAF7, mitochondrial OS=Rattus norvegicus GN=Ndufaf7 PE=2 SV=1	32	10	24	10	1	48.7	385	Ndufaf7	110.2	96.9	78.4	114.5		82.6	19.3	442.4	52.9	163.8	13.9	20.6	286.5	43.7	70.1	39	50.6	118.8	36.2	39.7	119.7
Q5M9F7	ARP10 actin-related protein 10 homolog (S. cerevisiae) OS=Rattus norvegicus GN=Actr10 PE=1 SV=1	59	18	77	18	1	46.2	1565	Actr10	170.2	55.4	60	114.4		135.3	107.6	108.8	30.4	35.2	25.4	35.3	168.5	548.2	25.5	57.2	24.5	58.6	90.2	90.7	58.6
F1M8U2	Actin-binding LIM protein family, member 3 OS=Rattus norvegicus GN=Ablim3 PE=1 SV=1	8	4	8	4	1	77.6	103		43.3	178.7	63.6	114.4		8.2	6	53.6	260.6	76.8	5.9	115.8	97.1	11.9	38.6	24.5	50	418.2	7.3	7	418.5
D3ZER6	Transportin 2 OS=Rattus norvegicus GN=Tnpo2 PE=1 SV=2	33	20	58	15	1	102.8	944	Tnpo2	213.3	54.4	18.4	113.9		267.8	388.1	105.4	92.7	16.7	33.8	62.6	54.4	26.8	14.1	14.9	9.7	34.3	221.9	220.3	36.6
Q66HR0	Solute carrier family 12 member 9 OS=Rattus norvegicus GN=Slc12a9 PE=1 SV=1	11	7	13	7	1	95.9	273	Slc12a9	22.7	50.9	212.7	113.7		6.7	53.2	12.9	6.8	8.6	67.6	51.1	2.6	71.9	104.2	73.7	174	4	479.5	478.7	4.6
D4AAH9	TBC1 domain family, member 23 OS=Rattus norvegicus GN=Tbc1d23 PE=1 SV=2	4	2	2	2	1	78.3	0	Tbc1d23	123.7	121	41.8	113.6		19	3.5	5	445.1	3.9	3.9	23.4	1045.2	2	3.3	3.3	5.2	13.7	5.8	2.7	15.1
A0A0G2JWA8	Microtubule-actin cross-linking factor 1 OS=Rattus norvegicus GN=Macf1 PE=1 SV=1	26	141	481	136	1	830.2	9853	Macf1	65	132.9	88.6	113.5		72.2	70.1	50.5	57.5	104	132.1	127.6	156.8	93.9	125.3	65.5	79.7	150.9	81.3	81.5	151.1
A0A0G2JT50	Growth arrest-specific protein 7 OS=Rattus norvegicus GN=Gas7 PE=4 SV=1	25	9	38	9	1	48.4	551	Gas7	136.3	128.9	21.4	113.5		128.3	43.5	166.8	87.2	104.7	139.1	16.5	95.6	12.9	21.3	24.4	12.9	351.4	21.4	22.1	351.9
B0BNG0	ER membrane protein complex subunit 2 OS=Rattus norvegicus GN=Emc2 PE=2 SV=1	22	5	24	5	1	34.8	620	Emc2	37.5	71.5	177.5	113.4		223.3	6.7	160.7	3	26.7	107.1	55.3	71	165.1	146.6	185.5	49.6	113.5	85.1	87	113.9
P33124-2	Isoform 2 of Long-chain-fatty-acid--CoA ligase 6 OS=Rattus norvegicus GN=Acsl6	73	42	288	2	1	78.2	6452	Acsl6	118.2	131.5	37	113.4		57.4	196	23.7	83.6	60.7	596	17.3	98	117	20.9	18.1	22.5	63.3	69.9	118.9	36.8
A0A0G2JZ23	Ras-specific guanine nucleotide-releasing factor 1 OS=Rattus norvegicus GN=Rasgrf1 PE=4 SV=1	27	24	39	23	1	142.6	576		141.8	73.4	71.5	113.3		51.5	416.7	57.7	31.1	14	109.6	7.9	56.9	346.9	14.5	18.2	41.6	208.9	6.5	9.1	208.8
Q4QQV0	Tubulin beta chain OS=Rattus norvegicus GN=Tubb6 PE=1 SV=1	60	26	4338	6	1	50	113074	Tubb6	80.5	98.5	107.7	113.3		4.4	16.2	3.4	1422.7	13.7	7.7	2.9	46.3	15.4	12.6	10.1	4.8	12.9	10.9	13.9	2.3
P97837	Disks large-associated protein 2 OS=Rattus norvegicus GN=Dlgap2 PE=1 SV=3	33	32	156	1	1	118.9	2669	Dlgap2	65.5	141.3	79.9	113.3		56.9	11.6	11.1	21.2	1224.7	43.6	9.6	26.3	35.7	18.4	19.9	8	36.2	5.5	50.9	20.4
A0A0G2K946	SPARC/osteonectin, cwcv and kazal-like domains proteoglycan 2 OS=Rattus norvegicus GN=Spock2 PE=1 SV=1	10	3	9	3	1	47	143	Spock2	10.3	82.3	194.2	113.3		113.1	3	0.7	10.5	40.3	5.6	166.5	50.4	109.5	103.3	39.7	133.1	9.6	402.6	402.6	9.6
D3ZQL1	ER membrane protein complex subunit 7 OS=Rattus norvegicus GN=Emc7 PE=1 SV=3	31	5	22	5	1	26.4	214	RGD1305045; Emc7	30.4	168.2	88.2	113.2		36.5	113.6	18.1	8	157.8	127.9	347.3	102.6	37.4	71.4	77.7	101.5	129.6	70.5	70.4	129.6
Q9WUD2	Transient receptor potential cation channel subfamily V member 2 OS=Rattus norvegicus GN=Trpv2 PE=1 SV=2	22	13	47	13	1	86.7	862	Trpv2	37.7	122.8	126.4	113.1		9.9	29.7	27.9	208.6	131.1	374.9	17.1	67	101.7	150	91.5	45.1	86.2	86	86.4	86.7
Q5FVS6	Phosphatidylinositol 3-kinase regulatory subunit beta OS=Rattus norvegicus GN=Pik3r2 PE=2 SV=1	4	2	4	1	1	81.2	17	Pik3r2	72.7	79.5	134.9	113		15.5	54.7	100.8	55.6	26.3	67.6	61.2	59.4	103.7	99.2	101	492	122.8	68	94.2	78
B4F779	Adaptor protein, phosphotyrosine interaction, PH domain and leucine zipper containing 2 OS=Rattus norvegicus GN=Appl2 PE=1 SV=1	29	13	27	13	1	74.1	573	Appl2	52	151.5	83.5	113		33	127.4	45.4	30.8	96.3	5.3	481.6	132	60.3	64	85.7	28.9	163.2	39.9	43.4	162.9
A0A0G2K9Y9	Zinc finger protein 326 OS=Rattus norvegicus GN=Zfp326 PE=1 SV=1	6	2	4	2	1	57	126		34.7	225.3	27.2	112.7		20.2	17.2	22.4	366.1	13	78	310	244.7	13.7	16.8	16.6	21.9	202.8	23	23.5	210.1
Q5XIT1	Microtubule-associated protein RP/EB family member 3 OS=Rattus norvegicus GN=Mapre3 PE=1 SV=1	69	21	190	18	1	31.9	4465	Mapre3	170	43.6	73.7	112.7		177.4	139.7	151.7	227.8	36.5	48.5	28.8	54.6	74.6	67.8	86.7	51.7	146.4	80.6	80.7	146.5
Q765A7	GPI inositol-deacylase OS=Rattus norvegicus GN=Pgap1 PE=1 SV=1	20	13	34	13	1	104.3	387	Pgap1	43.8	128.1	115.4	112.6		22.7	102	69.2	15.8	114.5	117	192	107.8	133.6	99.4	91.1	109.4	75.1	136.6	138.3	75.7
D4A0M2	Nucleoredoxin OS=Rattus norvegicus GN=Nxn PE=1 SV=2	21	5	11	5	1	41	212	Nxn	165.5	40.6	81.3	112.6		150.1	100	150.8	72.2	19	22.8	186.1	39.6	30.4	44	88.4	82.2	24.7	288.6	281.3	19.9
P97924-6	Isoform 6 of Kalirin OS=Rattus norvegicus GN=Kalrn	10	12	41	1	1	191	836	Kalrn	55.6	180.7	51	112.6		1374.1	0.8	6.4	0.3	26	1.9	2.1	163.5	0.2	1.7	2.6	3.2	6.9	3	0.4	6.9
F1LTR1	WD repeat domain 26 OS=Rattus norvegicus GN=Wdr26 PE=1 SV=2	15	5	17	5	1	58.5	275		110.8	61.4	115.4	112.4		88.6	78.1	19.9	362.9	68.5	31	166.9	22.7	83.1	119.6	67.2	90.4	45.6	153.7	155.5	46.4
D3ZTB4	VPS11 CORVET/HOPS core subunit OS=Rattus norvegicus GN=Vps11 PE=1 SV=1	17	10	18	10	1	101.1	188	Vps11	118.7	97.6	71.3	112.4		118.4	52.3	121.7	99.2	127.3	7.9	62.3	144.7	45.1	37.7	93.9	104.7	251.5	42.1	41.1	250
Q5XIF3	NADH dehydrogenase [ubiquinone] iron-sulfur protein 4, mitochondrial OS=Rattus norvegicus GN=Ndufs4 PE=1 SV=1	57	12	137	12	1	19.7	2254	Ndufs4	6.2	71.5	209.8	112.4		4.5	5.9	5.1	8.5	103	76.3	52.3	38.1	199.5	164.1	280.1	172	50.6	194.8	194.8	50.6
D4A565	NADH dehydrogenase (Ubiquinone) 1 beta subcomplex, 5 (Predicted), isoform CRA_b OS=Rattus norvegicus GN=Ndufb5 PE=1 SV=1	37	11	141	11	1	21.7	2566	Ndufb5	3.6	75.2	209	112.3		2.9	10	3.9	2.8	148.8	77.1	65.5	35.6	200.6	194.7	185.4	217.7	73.1	154.4	154.3	73.1
P84092	AP-2 complex subunit mu OS=Rattus norvegicus GN=Ap2m1 PE=1 SV=1	76	40	710	40	1	49.6	14204	Ap2m1	113.4	76.5	98	112.1		126.4	110.9	115.5	87.1	104.4	88.4	66	53.5	120.2	104.1	92.1	68.9	86.1	145.2	145.2	86.2
Q9JHZ4	GRIP1-associated protein 1 OS=Rattus norvegicus GN=Gripap1 PE=1 SV=1	53	36	140	36	1	96	2529	Gripap1	123.7	76.2	88.6	111.4		114.9	162.3	113.6	70.6	56.2	94.7	22.7	88.1	143.6	65.4	66.3	101	196.5	53.9	53.6	196.7
D3ZYK3	Potassium voltage-gated channel subfamily D member 1 OS=Rattus norvegicus GN=Kcnd1 PE=3 SV=1	6	3	20	2	1	71.6	492	Kcnd1	64.7	95.8	128.2	111.3		41.4	20.4	122	71.7	87.1	25.1	74.9	323.7	127.1	91.9	78.6	139.1	132.6	66.3	65.4	132.7
D3ZSU7	Migration and invasion enhancer 1 OS=Rattus norvegicus GN=Mien1 PE=1 SV=2	16	2	5	2	1	12.3	66	Mien1	152	3.5	133.3	111.2		171.2	69.3	137.4	2	0.4	33.9	13.8	0.4	184.3	21.5	134.3	54.5	12.2	375.6	375.6	13.6
Q66H80	Coatomer subunit delta OS=Rattus norvegicus GN=Arcn1 PE=2 SV=1	39	16	59	16	1	57.2	975	Arcn1	162.3	62.4	64.2	111		132.6	191.9	34.7	179.6	40.4	75.2	46.9	100.5	60.1	62.1	38.7	100.6	51.3	217.3	217.8	50.3
F1LYA6	Uncharacterized protein OS=Rattus norvegicus GN=Abi2 PE=4 SV=3	28	14	131	7	1	59.3	1094		106.2	125.6	57.4	110.9		91.3	132.9	119.8	45.1	133.3	215.4	73.6	114.8	69.4	68.5	46.6	32.4	80.7	147.6	147.7	80.7
Q3MHS9	Chaperonin containing Tcp1, subunit 6A (Zeta 1) OS=Rattus norvegicus GN=Cct6a PE=1 SV=1	71	36	309	36	1	58	7626	Cct6a	171.6	65.5	52.1	110.7		145.1	87.9	192.4	203.7	59.2	55	68.7	91	51.7	52.5	45.8	49.8	185.9	62.6	62.5	186
F1M0Z1	Triple functional domain protein OS=Rattus norvegicus GN=Trio PE=1 SV=4	18	41	134	33	1	347.6	2141	Trio	93	111.3	85	110.7		96	86.7	182	42.6	115.2	112.9	105.7	83.1	109.1	137.6	24.9	63.8	92.1	128.2	128.1	91.9
Q6P685	Eukaryotic translation initiation factor 2 subunit beta OS=Rattus norvegicus GN=Eif2s2 PE=1 SV=1	32	10	44	10	1	38.2	594	Eif2s2	87.8	124.1	77.3	110.7		160.7	91.7	29.8	33.6	83.2	86.3	33.3	73.9	28	61.2	63.3	39	12.4	395.6	395.8	12.2
D3ZSY8	TBC1 domain family, member 10b OS=Rattus norvegicus GN=Tbc1d10b PE=1 SV=1	33	15	80	15	1	86.6	1000	Tbc1d10b	89.3	173.5	26.7	110.5		129.2	46.3	34.1	72.3	95.9	132	28.7	170.4	15.9	18.9	30.3	14.8	392.8	12.5	13.1	392.8
G3V9T4	Transmembrane protein 38a (Predicted), isoform CRA_b OS=Rattus norvegicus GN=Tmem38a PE=4 SV=1	16	4	10	4	1	33.4	187	Tmem38a	7.1	8.6	273.8	110.5		12.6	8.3	3.6	3.7	4.8	8.1	11.6	5.6	116.5	428.5	166	278.3	246.5	28	30.5	247.5
A0A0G2JXP3	Neural precursor cell-expressed, developmentally down-regulated 4-like, E3 ubiquitin protein ligase OS=Rattus norvegicus GN=Nedd4l PE=1 SV=1	24	17	73	11	1	110.6	1631		87.9	63.6	138.1	110.3		74.3	87.5	213.5	64.7	52	65.6	113	42.5	87.8	136.2	136.7	117.8	117.5	87.2	86.3	117.4
Q1AAU6	Arf-GAP with SH3 domain, ANK repeat and PH domain-containing protein 1 OS=Rattus norvegicus GN=Asap1 PE=1 SV=2	27	25	67	23	1	127	810	Asap1	68.9	146.9	73.9	110.3		148.5	56.8	73.3	56.4	133.1	89	142	189.5	90.8	90	53.2	51.4	80.5	132.1	132.9	80.6
Q4G017	Nischarin OS=Rattus norvegicus GN=Nisch PE=2 SV=2	19	21	76	21	1	166.4	1528	Nisch	161	38.1	90.6	110.3		178.9	125.1	160.1	141.3	29.1	43.6	13.9	105.9	94.5	85.4	56	84	58.2	182.7	183.1	58.2
G3V8T5	RuvB-like helicase OS=Rattus norvegicus GN=Ruvbl2 PE=1 SV=1	37	14	41	14	1	51.1	1009	Ruvbl2	176.6	61.9	51.3	110.2		169.9	122.3	223.8	168	56.3	62.2	38.6	66.3	65.9	64.8	37.1	37.1	60.8	182.7	183.3	60.9
E9PT53	Wolfram syndrome 1 homolog (Human) OS=Rattus norvegicus GN=Wfs1 PE=1 SV=2	32	23	114	23	1	100.5	2440	Wfs1	72.2	65.3	152.4	110.2		64.6	151	20.6	57.7	42.8	63.4	150.8	48.1	128.5	135.1	91.1	129.4	219	39.7	39.2	219
P54759	Ephrin type-A receptor 7 OS=Rattus norvegicus GN=Epha7 PE=1 SV=1	10	8	20	3	1	111.9	525	Epha7	64.1	76.9	148.9	110.2		78.3	120.1	32.2	41.8	114.1	40	41.3	136	275.1	77.8	225.9	78.3	97.8	43	99.1	99.2
Q68G38	Torsin-1A OS=Rattus norvegicus GN=Tor1a PE=1 SV=1	11	3	4	3	1	37.9	26	Dyt1; Tor1a	106.8	145.3	38.1	109.9		164.9	31.1	126.8	98.1	155.2	148.3	87.8	169.1	91.2	11.5	21.9	72.3	136.4	96.5	52.4	136.5
P70498	Phospholipase D2 OS=Rattus norvegicus GN=Pld2 PE=1 SV=2	3	2	3	2	1	106	93	Pld2	51.4	40.1	198.7	109.8		19.2	271.5	59	24.3	12.5	100.1	28	31.1	87.9	244.3	38.3	280.1	35.8	183.5	183.2	1.2
O08651	D-3-phosphoglycerate dehydrogenase OS=Rattus norvegicus GN=Phgdh PE=1 SV=3	52	26	252	26	1	56.5	6142	Phgdh	88.8	75.5	126.1	109.7		83.8	139.7	37.4	61.3	49.3	82.8	49.5	75.1	99.4	104.6	95	104.3	27.9	281	281	27.9
D3ZAW2	Phosphatidylserine decarboxylase proenzyme, mitochondrial OS=Rattus norvegicus GN=Pisd PE=1 SV=3	8	3	10	3	1	45.8	315	Pisd	22.8	26.2	241.3	109.7		9.9	9.5	3.7	15.5	2.7	15.2	18.3	8.1	2.2	20.4	516.3	653.1	154.6	1.7	14.1	154.7
F1LNF0	Myosin heavy chain 14 OS=Rattus norvegicus GN=Myh14 PE=1 SV=1	34	53	204	42	1	228.8	4367	Myh14	64.7	141.7	83.9	109.7		29.5	70.1	165.9	20.2	99.1	101.4	100.2	98.1	76.2	44.5	86.3	45.6	312.5	19	18.6	313
Q6AYK8	Eukaryotic translation initiation factor 3 subunit D OS=Rattus norvegicus GN=Eif3d PE=1 SV=1	29	12	31	12	1	63.9	637	Eif3d	195.8	57.3	37.4	109.5		157	241.5	131.4	235.4	48.2	87.5	65.6	27.5	50	65.9	17.1	27	81.8	140.9	141.2	82
Q5M969	N-acylneuraminate-9-phosphatase OS=Rattus norvegicus GN=Nanp PE=1 SV=1	27	3	5	3	1	27.7	214	Nanp	118.9	95.1	76.4	109.5		21.9	404.3	49.2	114	19.9	219.6	28.5	126.1	37.9	95.7	26.7	61.1	23.9	175.2	167.6	28.4
M0R7F3	WAS protein family, member 3 OS=Rattus norvegicus GN=Wasf3 PE=4 SV=2	28	9	45	9	1	54.8	882		85.1	168.2	37.2	109.4		4.2	161.1	84.5	88.2	133.7	219.5	21.5	217.8	143.4	31.7	44.9	2.6	123	100.2	99.9	123.8
Q5FVH8	Regulator of G-protein signaling 7-binding protein OS=Rattus norvegicus GN=Rgs7bp PE=2 SV=1	40	8	35	8	1	28.9	790	Rgs7bp	153.6	75.1	62	109.3		224.5	42.6	452.2	22.3	107.5	181.1	21.3	6.3	33.5	53.1	33	46.6	156.9	31	30.9	157.1
D4ADS4	Microsomal glutathione S-transferase 3 OS=Rattus norvegicus GN=Mgst3 PE=1 SV=1	51	6	66	6	1	16.7	1634	Mgst3	16.5	91.6	182.6	109.3		9.2	25.6	9.2	88.9	111.1	70.9	6.5	103.4	133.8	177.1	165.1	176.4	212.4	49.2	48.8	212.3
Q5FWS6	Kazrin OS=Rattus norvegicus GN=Kazn PE=2 SV=2	4	2	11	2	1	86.9	347	Kazn	35.6	65.6	189.8	109.1		27.2	7.2	1.4	94.9	2.9	10	66.5	220.7	26.9	159.7	119.6	46.5	404.3	4.6	4.5	403.2
F1LSP2	Acyl-CoA dehydrogenase family, member 10 OS=Rattus norvegicus GN=Acad10 PE=1 SV=2	3	2	3	2	1	119.1	90		26.6	80	184.7	108.7		9.6	0.4	8.6	7.5	612.9	0.2	5	115.8	0.9	106	29	156.9	3.9	269.7	269.7	3.9
D3ZF86	ARFGEF family member 3 OS=Rattus norvegicus GN=Arfgef3 PE=1 SV=3	19	24	62	24	1	212.9	1840	RGD1309903; Arfgef3	127.9	66.7	96.8	108.6		86.9	133.4	69	179.9	58.3	54	30.5	90.5	70.1	94.8	102.5	52.1	256.5	32.6	31.7	257.3
Q5YLM1	Sn1-specific diacylglycerol lipase alpha OS=Rattus norvegicus GN=Dagla PE=1 SV=1	9	9	25	9	1	115.2	460	Dagla	91.9	49.3	150.1	108.6		19.1	48.8	89.8	45.8	19	25.7	82.7	25	81.9	72.2	72.8	99.8	451.7	6.9	6.4	452.3
G3V7H4	Regulating synaptic membrane exocytosis 3, isoform CRA_a OS=Rattus norvegicus GN=Rims3 PE=1 SV=1	24	4	12	4	1	32.6	205	Rims3	22.8	213	55.6	108.6		66.5	18.7	5.9	4.5	106.5	90.3	168.3	4.9	21.8	30.1	5.7	54.3	506.9	4.9	3.5	507.3
F1LNJ2	U5 small nuclear ribonucleoprotein 200 kDa helicase OS=Rattus norvegicus GN=Snrnp200 PE=1 SV=1	25	41	97	41	1	244.7	1989	Snrnp200	81.5	169.9	40.2	108.5		151.6	54.6	79.7	79.5	59.2	238.4	157.4	174.9	73	69.6	15.1	22.1	113	99.3	99.3	113.3
Q4QR73	DnaJ (Hsp40) homolog, subfamily A, member 4 OS=Rattus norvegicus GN=Dnaja4 PE=1 SV=1	19	9	44	8	1	61.8	846	Dnaja4	108.7	59.7	123.2	108.4		102.1	184	47.3	98.6	40.5	61.7	104.9	49.2	90.5	150.6	125.2	103.3	157.1	63.8	63.6	157.6
Q66H61	Glutaminyl-tRNA synthetase OS=Rattus norvegicus GN=Qars PE=1 SV=1	41	21	70	21	1	87.6	1411	Qars	178	49.5	64.3	108.2		99.3	175.6	93	174.1	35.4	35	37.8	230.7	42.7	46.3	63.9	48.6	231.2	26.9	27.6	231.9
Q2KMM2	Trafficking protein particle complex subunit 1 OS=Rattus norvegicus GN=Trappc1 PE=2 SV=1	27	4	23	4	1	16.9	196	Trappc1	31.8	79.4	180.7	108.1		1.2	257.6	26.3	23.9	67.3	99.1	58.2	1.6	141.6	143.2	201.7	103.6	201.3	35.4	36.1	201.8
D3ZFQ5	Cadherin 9 OS=Rattus norvegicus GN=Cdh9 PE=1 SV=1	5	3	3	2	1	88.7	64	Cdh9	62.8	175.1	54.2	108		21.9	3.4	9.4	12.5	8	58.1	15.7	1281.2	7.9	15.3	11	3.2	71.5	4.6	4.8	71.6
F1M392	LIM and calponin homology domains 1 OS=Rattus norvegicus GN=Limch1 PE=1 SV=2	19	12	50	12	1	121.4	798	Limch1	76.9	186.3	28.9	107.9		77.2	73.6	85.4	56	193.1	172.4	117.7	241	26.9	83.2	18.7	29.8	108.4	103	103.2	110.4
A0A0G2K2J9	Melanoma inhibitory activity 2 OS=Rattus norvegicus GN=Mia2 PE=1 SV=1	4	2	2	2	1	91	75		99.8	39.7	152.6	107.9		45.7	26.2	86.5	93.1	30.6	77	20.4	11.7	441	9.2	452.6	21	75.9	105.3	60.9	43
A0A0G2JY08	Myosin XVIIIa OS=Rattus norvegicus GN=Myo18a PE=1 SV=1	34	50	203	50	1	233.2	3777		106.3	120.9	64.8	107.9		137.2	98.7	18.2	118.5	126	151.2	88.2	120	76.3	78	57	49.1	70	170.8	170.4	70.7
B2RYP6	LUC7-like 2 (S. cerevisiae) OS=Rattus norvegicus GN=Luc7l2 PE=1 SV=1	16	4	5	3	1	46.6	138	Luc7l2	113.6	111.7	66.9	107.8		520.6	46.2	24	32.3	11.4	32.3	44.7	616.2	16	25	20.8	54.3	38.6	34.8	31.3	51.5
G3V845	Phosphoinositide phospholipase C OS=Rattus norvegicus GN=Plcg1 PE=1 SV=1	25	21	60	21	1	148.4	1324	Plcg1	136.9	74.4	81	107.7		109.6	162.9	104.5	152.1	46.9	77.7	63.3	152.7	110.5	54.6	87	67.1	87.9	117.8	117.4	87.9
P17105	Inositol-trisphosphate 3-kinase A OS=Rattus norvegicus GN=Itpka PE=1 SV=3	73	24	132	24	1	50.8	3108	Itpka	172.2	66.2	54	107.6		213	210.2	68.8	118.1	87.9	66	55.5	48.3	73.5	50.8	37	48	44.4	216.9	216.8	44.7
Q80XF7	Gap junction gamma-2 protein OS=Rattus norvegicus GN=Gjc2 PE=1 SV=2	12	2	5	2	1	47	85	Gjc2	96.7	70.6	125.1	107.6		19.8	152	48.7	5	1048.5	36	14.1	14.3	17.2	39.1	41.4	46.2	35.1	9.6	39	34
Q5U1Y4	1,5-anhydro-D-fructose reductase OS=Rattus norvegicus GN=Akr1e2 PE=2 SV=1	19	5	20	4	1	34.5	332	Akr1e2	127.7	80.7	84	107.5		34.6	121.1	118.6	130.6	1.8	129.2	44.4	313.9	122.6	24.2	60	103.6	130.3	48.9	138	78.1
A0A0G2KAX1	EEF1A lysine methyltransferase 1 OS=Rattus norvegicus GN=Eef1akmt1 PE=3 SV=1	15	2	6	2	1	25.5	284	N6amt2; Eef1akmt1	47.7	35.5	209.6	107.3		36	71.4	5.7	14.2	12	23.6	322	6.5	114.5	176.2	86.5	32.6	3.9	346.9	340.5	7.6
A0A0U1RS25	UPF1, RNA helicase and ATPase OS=Rattus norvegicus GN=Upf1 PE=1 SV=1	36	30	98	30	1	123.9	1645	LOC684558; Upf1	145.1	88.6	59.2	107.1		139.8	124.4	123.4	190.1	79.8	65.3	81.3	168.7	48.2	60.1	62.7	45.4	135.8	69.4	69.8	135.7
F1LS79	Chondroitin sulfate proteoglycan 4 OS=Rattus norvegicus GN=Cspg4 PE=4 SV=1	8	13	20	13	1	251.9	181		71.2	147.5	74.3	107.1		57.7	29.4	107.2	81.3	170	118.7	101.5	230.4	64	80	56.4	90.8	100.5	105.9	105.9	100.2
D3ZCA0	Proline synthetase co-transcribed (Predicted) OS=Rattus norvegicus GN=Prosc PE=1 SV=1	67	14	78	14	1	30.1	1967	Prosc; Plpbp	119.4	89.8	83.8	107		142.7	66.5	144.4	72	51	113.9	40.5	264.7	70	93.2	39.2	72.3	164.8	50.1	50	164.8
D4A255	TBC/LysM-associated domain-containing 1 OS=Rattus norvegicus GN=Tldc1 PE=1 SV=3	17	5	9	5	1	50.2	44		85.5	107.7	99.8	107		34.7	218.5	43.3	67.3	203.5	60.8	76.1	45.4	54.6	321.4	72.7	52	34.3	148.2	133.1	34.2
P63090	Pleiotrophin OS=Rattus norvegicus GN=Ptn PE=1 SV=1	36	5	29	5	1	18.9	721	Ptn	54.1	138.8	100.2	106.9		26.7	59.4	40.5	43.9	37.7	245.5	49.1	237.8	87.6	348.3	69.5	11.7	66.4	104.5	105.4	66
Q62746	Synaptotagmin-6 OS=Rattus norvegicus GN=Syt6 PE=1 SV=1	26	10	20	9	1	57.1	137	Syt6	46.7	189.1	57.5	106.8		72.5	4.8	3.6	260.4	92.9	2.4	752.6	61.1	3.7	17.6	123.2	29.7	55.2	32.6	33.1	54.6
F1LZW6	Solute carrier family 25 member 13 OS=Rattus norvegicus GN=Slc25a13 PE=1 SV=2	40	19	125	11	1	54.1	2662		13.3	88.1	192.2	106.4		15	20.1	7.3	2	27.2	190.7	81.4	59.6	134.6	99.3	303.6	171.4	33.1	210.6	210.5	33.6
B5DFJ4	VPS18 CORVET/HOPS core subunit OS=Rattus norvegicus GN=Vps18 PE=1 SV=1	13	9	24	9	1	110.1	428	Vps18	166.4	86.2	41.1	106.3		183.8	177.7	203.3	17.5	26.7	88.9	107.1	98.6	92	58.3	34.1	28.1	157.7	83.6	84.6	158
Q5PQQ1	tRNA modification GTPase GTPBP3, mitochondrial OS=Rattus norvegicus GN=Gtpbp3 PE=2 SV=1	8	2	3	2	1	52	77	Gtpbp3	142.9	46.3	104.6	106.2		88.8	83.4	26.7	85.8	15.4	10.9	48.8	67.3	12.7	46	83.4	798.4	89.1	17.4	65.3	60.6
P19945	60S acidic ribosomal protein P0 OS=Rattus norvegicus GN=Rplp0 PE=1 SV=2	50	13	114	13	1	34.2	2653	Rplp0	189	94.3	10.5	106.1		148.3	146.2	84.1	136.8	41.3	68.4	459.2	72.9	43.2	5.5	7.1	8.8	43.2	145.9	145.9	43.2
F1LSG1	Potassium channel subfamily T member 1 OS=Rattus norvegicus GN=Kcnt1 PE=4 SV=2	3	3	8	3	1	139.5	104		31.5	107.5	155	106		4.8	10	593.7	12.2	107.2	13.3	0.9	281.1	11.3	18.2	163	182.6	92.4	15	1.8	92.5
A0A0G2JTB5	Actin-binding LIM protein 2 OS=Rattus norvegicus GN=Ablim2 PE=1 SV=1	59	22	130	3	1	68.5	2354		93.9	185	15.1	106		308.2	7.3	144.6	18.3	180.5	68.9	8.1	149.1	5.6	12.3	4.5	13.7	331.8	10.2	5.5	331.4
Q5XIP1	Protein pelota homolog OS=Rattus norvegicus GN=Pelo PE=1 SV=1	14	4	11	4	1	43.4	382	Pelo	91.9	57.4	144.7	106		201.6	24.1	23.7	29.3	10.4	6.8	28	26.6	12.8	137	970.1	4.1	21.1	40.5	40.6	23.3
G3V758	Contactin 2 OS=Rattus norvegicus GN=Cntn2 PE=4 SV=1	53	37	206	37	1	113	4651	Cntn2	67.6	109.8	116.6	106		57.9	79	26.7	76.6	99.9	90.1	128.4	117.1	116.9	103.9	117.6	112.7	173.7	62.8	62.8	173.9
M0RCY2	Similar to ribosomal protein S13 OS=Rattus norvegicus GN=LOC683961 PE=3 SV=1	43	9	53	9	1	17.8	755	LOC683961	159.1	116.7	18.3	105.9		112.8	67.4	322.2	133.1	111.2	72.6	194.9	66.6	32.5	18.8	10.5	2.6	34.1	193.1	193.2	34.5
D3Z981	Plexin A1 OS=Rattus norvegicus GN=Plxna1 PE=4 SV=3	31	44	142	35	1	213.1	2318	RGD1560871; Plxna1	65.1	55.1	174.1	105.7		54.5	38.5	73.1	102.7	35.7	84.8	10.2	79.9	188.9	152.8	119.2	186.5	59.1	177	177.6	59.4
P28480	T-complex protein 1 subunit alpha OS=Rattus norvegicus GN=Tcp1 PE=1 SV=1	77	39	362	39	1	60.3	9417	Tcp1	134.5	70.5	89.5	105.5		106.7	153.2	138.3	131	73	96	58.4	68.1	77.1	90.4	96.9	88.7	106.9	104.2	104	107
Q561S0	NADH dehydrogenase [ubiquinone] 1 alpha subcomplex subunit 10, mitochondrial OS=Rattus norvegicus GN=Ndufa10 PE=1 SV=1	73	23	323	23	1	40.5	8907	Ndufa10; Ndufa10l1	12.8	129.9	151.9	105.4		14.3	12.9	12	6.9	100.7	159	172.1	79.8	135.1	152.8	143.3	171.8	148.8	70.8	70.8	148.9
D3ZWQ0	Proline-rich transmembrane protein 3 OS=Rattus norvegicus GN=Prrt3 PE=1 SV=2	21	12	61	12	1	101.4	1268	Prrt3	46.8	71.1	176.7	105.4		56.2	51.2	33.6	37.9	28.7	173.2	50.5	88.6	196.7	173.8	159	130.7	70.5	139.5	139.7	70.1
Q4FZT9	26S proteasome non-ATPase regulatory subunit 2 OS=Rattus norvegicus GN=Psmd2 PE=1 SV=1	52	36	170	36	1	100.1	3191	Psmd2	143.6	65.4	85.9	105.2		116.7	228.6	90.4	108.2	52.8	59.9	15.3	49.6	65.9	75.1	54.4	68.5	23.9	283.5	283.8	23.6
Q8VHX0	Voltage-dependent calcium channel gamma-3 subunit OS=Rattus norvegicus GN=Cacng3 PE=1 SV=1	8	2	15	2	1	35.5	128	Cacng3	28.1	153.1	113.7	105.1		61.1	10.8	34.9	4	142.5	141.6	17	79.4	64.5	66.1	120.6	93.9	14	367.5	367.8	14.4
F1M049	Ataxin 2 OS=Rattus norvegicus GN=Atxn2 PE=1 SV=3	5	4	7	4	1	117.2	133	Atxn2	220.4	40.4	34.4	104.8		127.4	38.6	426.8	84.4	9.3	8.3	38.8	571.8	16.1	51.6	3.6	16.2	71.7	29.7	33.9	71.8
G3V8P7	Ras and Rab interactor 1 OS=Rattus norvegicus GN=LOC108348044 PE=4 SV=1	25	13	34	13	1	87.3	526	Rin1; LOC100911794; LOC108348044	156.2	99.3	39.7	104.8		192	44.5	50.4	139.5	27.8	8.6	664	102	18.7	38	18.7	24.2	105.1	30	30.1	106.5
B2RYS8	NADH dehydrogenase [ubiquinone] 1 beta subcomplex subunit 8, mitochondrial OS=Rattus norvegicus GN=Ndufb8 PE=1 SV=1	59	9	139	9	1	21.9	1910	Ndufb8	16.6	73.4	205.4	104.7		53.4	8.6	12.1	20.5	48	68.4	106.3	71	126	140.9	270	275.4	109.9	89.7	89.8	110
Q9Z158	Syntaxin-17 OS=Rattus norvegicus GN=Stx17 PE=1 SV=1	12	2	3	2	1	33.2	66	Stx17	46.9	51.9	196.6	104.7		10.2	107.2	7.7	86.9	113.7	15.4	70.4	11.2	133.9	193.6	106	116.3	9.2	302.2	301.4	14.7
F1LTW9	EFR3 homolog B OS=Rattus norvegicus GN=Efr3b PE=1 SV=2	31	21	101	20	1	92.4	1981	Efr3b	63.6	89.2	142.7	104.6		99	33	31.1	138.7	169.4	59.4	56.5	108.5	138.7	119.6	137.3	120	73.1	121.2	121.2	73.1
F1M6V6	Sparc/osteonectin, cwcv and kazal-like domains proteoglycan 1 OS=Rattus norvegicus GN=Spock1 PE=4 SV=2	13	3	13	2	1	36.6	194		151.4	66.5	77.6	104.5		66.5	0.8	66.2	41.2	2.1	7.6	69.5	90.6	49.1	16.8	14.3	42.6	2	564.1	564.2	2.3
P11240	Cytochrome c oxidase subunit 5A, mitochondrial OS=Rattus norvegicus GN=Cox5a PE=1 SV=1	58	10	289	10	1	16.1	8224	Cox5a	4.2	122.9	168.7	104.3		4.5	16.8	1.5	3.8	112.1	132.2	67.2	137.9	149.6	186.7	132.9	221.5	75.7	141	141.1	75.7
D3ZYX8	Cytochrome c oxidase subunit 7A2-like OS=Rattus norvegicus GN=Cox7a2l PE=1 SV=1	47	8	70	8	1	13.3	1280	Cox7a2l	12.5	69.7	213.8	104.1		28.2	13.7	5.3	9.9	117.5	160.7	36.2	30.7	142.6	189.9	220.4	210.6	60.4	156.7	156.7	60.5
A0A0G2JTS9	F-box protein 42 OS=Rattus norvegicus GN=Fbxo42 PE=4 SV=1	14	5	6	5	1	77.7	99	Fbxo42	166.9	80.5	48.7	103.9		12	4.2	150.9	9.7	3.7	359.4	1.9	7.3	957.9	3.7	2.7	1.8	42.4	0.4	1.1	40.8
O88923	Adhesion G protein-coupled receptor L2 OS=Rattus norvegicus GN=Adgrl2 PE=1 SV=2	10	13	39	12	1	166.6	523	Lphn2; Adgrl2	23.6	123.7	148.8	103.9		4.6	135.6	4.8	72.1	121.6	184.7	78.4	68.4	103.3	145.7	99.6	133.6	35.6	189	188.9	34.2
D3ZDD7	Spermatid perinuclear RNA binding protein, isoform CRA_a OS=Rattus norvegicus GN=Strbp PE=1 SV=1	8	5	10	1	1	73.7	156	Strbp	74.6	117.3	104.4	103.8		49.6	5.3	13.6	274.3	29.3	45.6	36.5	837	38.9	16.6	34	38.8	78.4	6.8	16.6	78.5
A0A0G2JWP1	Cleavage stimulation factor subunit 2 OS=Rattus norvegicus GN=Cstf2 PE=1 SV=1	30	9	12	6	1	55.5	145		152.9	74.2	69.1	103.8		57.2	115.7	843.8	18.6	89.9	22.4	36.5	42.7	39.4	34.4	57.7	29.3	77.7	64	47.7	23.2
Q5XIM9	T-complex protein 1 subunit beta OS=Rattus norvegicus GN=Cct2 PE=1 SV=3	84	46	540	46	1	57.4	13821	Cct2	147	72.7	76.4	103.8		115.7	141.7	166.9	153.3	80.1	99.9	39.4	66.4	72.4	85.1	69.4	80.9	131.6	82.3	82.3	132.7
D4A2Q3	Pleckstrin and Sec7 domain-containing 3 OS=Rattus norvegicus GN=Psd3 PE=1 SV=3	18	19	135	8	1	115.5	2080		87.4	191	18.1	103.6		134.4	6.8	72.7	59.6	212.1	86.8	97.6	217.8	13.9	9.9	13.4	42.8	295.3	20.3	20.6	296
F1LNT1	Inositol 1,4,5-trisphosphate receptor type 1 OS=Rattus norvegicus GN=Itpr1 PE=1 SV=3	39	84	486	79	1	315.6	9761		76.9	102.8	116.9	103.5		233.3	46.4	63.7	54.9	93	67.2	51.8	119.7	115.8	85.5	82.9	94.5	216.4	29.2	29.2	216.6
A0A0G2K3Z9	Uncharacterized protein OS=Rattus norvegicus PE=4 SV=1	77	21	448	19	1	22.2	6299	Prdx1l1	135.3	84.3	77	103.5		151.9	126.5	95.2	143.5	73.1	96.4	40.8	118.5	87.7	67	104.7	65.1	77.1	137.7	137.7	77.2
Q4KLZ3	DAZ associated protein 1 OS=Rattus norvegicus GN=Dazap1 PE=1 SV=1	24	6	20	6	1	43.1	437	Dazap1	71.3	174.7	50.4	103.5		24.3	140.4	27	60.1	32.4	307.4	77	126.6	29.2	32.5	27.8	18.2	9.5	338.7	338.8	10.1
Q64602	Kynurenine/alpha-aminoadipate aminotransferase, mitochondrial OS=Rattus norvegicus GN=Aadat PE=1 SV=1	19	6	9	6	1	47.8	140	Aadat	58.3	24.8	213.3	103.5		160.3	134.1	11.1	11.1	13	24.3	19.4	13.9	276.4	133.7	149.3	82.4	270.7	11.9	17.4	270.8
Q5RJN0	NADH dehydrogenase (Ubiquinone) Fe-S protein 7 OS=Rattus norvegicus GN=Ndufs7 PE=1 SV=1	61	11	159	11	1	23.9	3406	Ndufs7	19.8	147	129.6	103.5		17.8	20.6	41.5	8.5	108.2	190.7	121.3	167.2	142	118.8	124	127.1	79.3	126.8	126.7	79.4
P97570	85/88 kDa calcium-independent phospholipase A2 OS=Rattus norvegicus GN=Pla2g6 PE=1 SV=2	11	4	5	4	1	89.5	84	Pla2g6	30.6	48	218	103.4		1.4	87.6	6.3	20.4	139.2	14.2	22.3	5.6	779.2	11.9	20.5	319.1	67.9	21.7	15	67.9
Q5XI32	F-actin-capping protein subunit beta OS=Rattus norvegicus GN=Capzb PE=1 SV=1	88	25	329	25	1	30.6	7166	Capzb	77.1	103.4	116.1	103.4		56.8	173.4	76.8	57.7	84	94.7	26.2	178.6	95.5	108	105	82.6	42.3	188.1	188.1	42.2
D4A3V2	NADH dehydrogenase [ubiquinone] 1 alpha subcomplex subunit 6 OS=Rattus norvegicus GN=Ndufa6 PE=1 SV=1	57	8	98	8	1	15.2	2233	Ndufa6	9.4	154	133.3	103.3		4.5	56.1	11.9	6.3	136.6	148.4	193.4	120.5	121.2	85.7	204.4	125.3	109.2	83.5	83.5	109.3
D3ZQ25	Fibulin-1 OS=Rattus norvegicus GN=Fbln1 PE=1 SV=1	5	2	2	2	1	78	16	Fbln1	124.9	145	26.9	103.2		251.4	2.3	0.5	666.6	5	17.2	46.1	391.8	1.6	17.2	0.4	28.3	82.9	0.9	4.8	82.9
Q6AXM6	Intercellular adhesion molecule 2 OS=Rattus norvegicus GN=Icam2 PE=1 SV=1	10	2	3	2	1	31.1	46	Icam2	132.3	146.7	17.7	103.2		54.1	5.1	39.6	40.2	34.2	1159.5	1.7	57.2	62.8	8.1	0.7	3.5	51.4	18.8	59.5	3.7
Q9NQR8	NADH dehydrogenase [ubiquinone] 1 alpha subcomplex assembly factor 4 OS=Rattus norvegicus GN=Ndufaf4 PE=1 SV=1	55	7	26	7	1	20.1	518	Ndufaf4	12.9	94.5	189.6	103		11.6	28.5	12	6.5	43.5	185.6	86.4	86.4	168.3	178.5	134.4	279.8	84.8	104.6	104.5	84.6
Q99PD4	Actin-related protein 2/3 complex subunit 1A OS=Rattus norvegicus GN=Arpc1a PE=2 SV=1	84	27	269	26	1	41.6	6030	Arpc1a	92.1	95	109.9	103		156.1	103.9	54	68.2	75.4	99.9	48	122.8	71.7	100.6	100.2	143.8	49.7	177.9	177.9	49.8
P62634	Cellular nucleic acid-binding protein OS=Rattus norvegicus GN=Cnbp PE=2 SV=1	49	7	32	7	1	19.5	718	Cnbp	121.4	55.5	120.2	102.9		67.6	91.8	58.2	205.5	10.1	33.8	38.4	287.3	120	30.6	132.5	50.7	216.6	20.6	20.5	215.9
M0RDG7	Uncharacterized protein OS=Rattus norvegicus GN=Crlf3 PE=1 SV=2	15	3	4	3	1	44.2	92		237.4	50.7	9.1	102.8		10.4	387.1	1.3	109.1	0.9	6.4	8.1	8.1	685.4	0.9	1.4	1.2	188.6	0.8	1.1	188.9
P61589	Transforming protein RhoA OS=Rattus norvegicus GN=Rhoa PE=1 SV=1	80	16	368	5	1	21.8	7979	Rhoa	71	131.5	94.7	102.8		80.2	182.1	18	51	119.7	174	105.9	117.2	122.5	98.3	72.6	74	122	70.2	70.2	122
Q5FVL8	ATP-binding cassette subfamily B member 10 OS=Rattus norvegicus GN=Abcb10 PE=1 SV=1	7	4	13	4	1	77.3	205	Abcb10	5.8	32.3	259.3	102.7		3	8.1	4.2	3.8	7	81	3.1	72.3	118.4	274.6	30.3	346.6	16.6	306.7	308.5	15.7
A0A0G2JXN8	Oxysterol-binding protein OS=Rattus norvegicus GN=Osbpl8 PE=1 SV=1	24	15	67	15	1	101.1	1474	Osbpl8	88.6	77.1	131.6	102.7		63.4	80.4	94.1	89.5	33.2	80.5	67.7	141.2	103.6	153.4	103.6	186.8	122.5	79	78.8	122.4
B2RYW3	NADH dehydrogenase (Ubiquinone) 1 beta subcomplex, 9 OS=Rattus norvegicus GN=Ndufb9 PE=1 SV=1	68	12	140	12	1	21.9	1912	Ndufb9	8.5	94.4	194.4	102.7		1.5	14.5	4	16.9	38.3	61.6	155.5	115.9	259.1	116.1	201.4	150.2	45.1	187.5	187.5	45.1
Q68FQ0	T-complex protein 1 subunit epsilon OS=Rattus norvegicus GN=Cct5 PE=1 SV=1	74	39	508	38	1	59.5	9680	Cct5	150.1	75.8	71.4	102.6		244.9	118.9	174.5	93.1	72.6	72.8	72.8	70.1	66.6	60.2	70.6	88.9	100	97	97	100
Q6AYI1	DEAD (Asp-Glu-Ala-Asp) box polypeptide 5 OS=Rattus norvegicus GN=Ddx5 PE=1 SV=1	52	30	180	21	1	69.2	3390	Ddx5	91.1	168	38.4	102.6		82.2	80.1	164.2	63.6	143.9	155.5	210.3	83.1	14.2	111	23.3	50.1	53.3	155.9	155.8	53.5
D4A4L4	MAP7 domain-containing 2 OS=Rattus norvegicus GN=Map7d2 PE=1 SV=3	24	15	60	15	1	80.3	965	Map7d2	88.6	137.4	71.4	102.6		82.4	26.7	83.1	188.3	135.5	58.9	121.6	202.4	94.9	89.4	49.7	40.8	153.5	59.9	59.3	153.6
Q4KM24	Peroxisomal biogenesis factor 11 beta OS=Rattus norvegicus GN=Pex11b PE=1 SV=1	10	2	6	2	1	28.6	59	Pex11b	205.3	11.4	80.8	102.5		91.1	201.5	3	172.7	0.6	0.4	492.7	75.6	9.7	64	61.2	39.8	170.7	23	23	170.8
Q1PBJ1	Lactadherin OS=Rattus norvegicus GN=Mfge8 PE=1 SV=1	5	2	3	2	1	53.1	32	Mfge8	28.8	253.4	15.3	102.5		82.8	38.5	4.2	10.3	150	6.5	204.7	460.2	14.7	7.4	12.4	9.1	287	17.5	7.7	287.2
Q9Z0U4	Gamma-aminobutyric acid type B receptor subunit 1 OS=Rattus norvegicus GN=Gabbr1 PE=1 SV=1	19	17	69	17	1	111.5	1085	Gabbr1	34.9	155.8	106.9	102.4		91.4	65.7	8.1	14.4	146.4	251.7	128.3	32	77.1	120.9	84	105.2	41.4	196.5	196.2	40.9
B5DFL9	SEC14 and spectrin domain-containing 1 OS=Rattus norvegicus GN=Sestd1 PE=1 SV=1	9	4	16	4	1	79.4	340	Sestd1	194.9	74.5	28.3	102.3		368.3	155.2	259.9	13.6	5.2	77.7	75.9	102.8	42.5	14.2	34.2	25	109.1	101.7	102	112.9
O35977	GDNF family receptor alpha 2 OS=Rattus norvegicus GN=Gfra2 PE=2 SV=1	17	6	16	6	1	51.6	297	Gfra2	148.7	128.1	20.9	102.3		58.8	12.8	70	98.7	44.8	26.1	68.1	368.5	9.6	7.6	8.4	28.1	394.9	4.9	3.5	395.2
Q5BK63	NADH dehydrogenase [ubiquinone] 1 alpha subcomplex subunit 9, mitochondrial OS=Rattus norvegicus GN=Ndufa9 PE=1 SV=2	68	24	356	24	1	42.5	7834	Ndufa9	14.1	116	167.6	102.3		5.8	12.1	15.3	27.1	102.7	121.9	88	160.4	169.4	135.3	154.3	183.4	67.1	145.1	145.1	67.1
Q9Z142	Transmembrane protein 33 OS=Rattus norvegicus GN=Tmem33 PE=2 SV=1	27	6	39	6	1	28	774	Tmem33	74.9	85.7	137	102.3		89.5	116.3	18	53.8	118.5	62.6	20.4	100.7	121.7	104.3	139.1	132.3	40.8	220.6	220.5	40.8
B2RYJ1	Anapc2 protein OS=Rattus norvegicus GN=Anapc2 PE=1 SV=1	5	2	3	2	1	95.3	41	Anapc2	18.8	221.7	57.4	102.2		9.2	1.2	4.8	427.4	4.2	153.7	46.1	133.8	2.1	89.1	440.1	4.6	133.3	9.8	7.1	133.4
P29117	Peptidyl-prolyl cis-trans isomerase F, mitochondrial OS=Rattus norvegicus GN=Ppif PE=1 SV=2	51	7	29	6	1	21.8	396	Ppif	48.4	33.7	215.7	102.2		33.1	66.9	84.1	24.8	72	34.7	22.6	30.9	258.7	221.1	199.2	150.8	87.8	112.8	112.3	88.1
D4A4W6	RCG20695, isoform CRA_b OS=Rattus norvegicus GN=Slirp PE=1 SV=1	34	3	9	3	1	12.6	108	Slirp	66.8	112.3	118.9	102		106.8	14.3	71.5	8	352.1	174.4	16.6	16.2	125.3	24.3	161.4	25.9	244.3	2.9	9.8	246
F1LR98	Cadherin 10 OS=Rattus norvegicus GN=Cdh10 PE=1 SV=1	15	8	24	7	1	88.2	635	Cdh10	30.1	78.1	189.9	101.9		49.8	16.6	30.9	17.7	13.4	78.2	47.3	106.8	122.6	195.6	139.4	156.5	291.8	21.6	20.8	291
F1LY09	ARP3 actin-related protein 3 homolog B OS=Rattus norvegicus GN=Actr3b PE=3 SV=2	54	16	192	12	1	35.8	3089		93	112.3	92.9	101.8		143.9	96.5	84.9	49.5	85	143.4	92.9	128.7	124	66.8	98.1	83.4	119.1	82.5	82.4	119
Q9EPB1	Dipeptidyl peptidase 2 OS=Rattus norvegicus GN=Dpp7 PE=1 SV=1	24	7	25	7	1	55.1	560	Dpp7	110.6	72	115.7	101.7		150.9	83.7	113.7	5	109.3	68.1	33.5	59.2	95	297.5	102.2	102	125.9	63.6	64	126.4
P67874	Casein kinase II subunit beta OS=Rattus norvegicus GN=Csnk2b PE=1 SV=1	53	9	76	9	1	24.9	1528	Csnk2b	130.3	71	96.9	101.7		148	83.6	188.9	34.4	68	54	133.2	47.9	124.6	54.9	165.6	28.5	195.5	38.5	38.4	195.9
M0RAK2	RCG22622 OS=Rattus norvegicus GN=LOC684270 PE=1 SV=2	76	10	88	9	1	22.9	1363	LOC684270	35.3	149.2	113.8	101.6		44	24.3	5.2	16	75.5	91.5	72.1	118.7	40.4	99.6	15.9	116.4	432.6	7.4	7.4	433
P62198	26S proteasome regulatory subunit 8 OS=Rattus norvegicus GN=Psmc5 PE=1 SV=1	64	27	120	26	1	45.6	2340	Psmc5	152.4	77.4	68.7	101.5		133.3	147.1	269.3	58.8	73.8	68.7	77.4	18.8	54.8	72.7	32.8	77.8	40.1	217.5	217	40
D4A249	Metallo-beta-lactamase domain-containing 2 OS=Rattus norvegicus GN=Mblac2 PE=1 SV=1	62	14	69	14	1	31.2	1695	Mblac2	32.1	129.9	137	101.1		18.3	12.6	10.4	9.6	42.3	51	10.9	826.6	70.7	48.8	40.7	49.2	197.8	6.4	6.6	198
A0A096MKB2	Potassium voltage-gated channel subfamily H member 1 OS=Rattus norvegicus GN=Kcnh1 PE=4 SV=1	9	6	11	6	1	111	148	Kcnh1	78.9	79.3	140.8	101		56.6	78.1	49	99.3	154.4	19.6	239.3	28.9	100.8	55.8	139.6	195	142.2	50	51.7	139.8
M0R629	Adenylosuccinate synthetase isozyme 1 OS=Rattus norvegicus GN=Adssl1 PE=1 SV=1	5	2	2	1	1	50.2	49	Adssl1	76.5	103.8	119.1	100.7		151.8	333.4	2.7	26.1	112	69.4	105.1	13.4	222.6	139.2	20.8	69	97.2	135.3	70.6	31.4
D3ZWV8	T-cell lymphoma invasion and metastasis 1 OS=Rattus norvegicus GN=Tiam1 PE=1 SV=3	2	2	2	2	1	176.8	37		37.4	150.9	111.2	100.5		7.7	594.7	5.7	50.4	298.9	55.7	114.3	16.9	43.8	45.2	76.5	84	49.7	91.8	7.7	56.8
F1LMA5	Friend virus susceptibility 1 OS=Rattus norvegicus GN=Fv1 PE=4 SV=1	6	2	3	2	1	32.3	71	Fv1	32.7	227	39.9	100.4		525.7	4.5	2.8	15.9	519.2	9.2	2.3	380.5	1.9	12.3	8.8	19.1	19.5	35	35	8.3
P04177	Tyrosine 3-monooxygenase OS=Rattus norvegicus GN=Th PE=1 SV=3	73	33	266	33	1	55.9	6288	Th	137.8	31.9	129.9	100.4		103.8	151.7	105.3	130.7	27.9	48.1	18.7	26.4	112.8	114.4	62.8	108.6	27.4	267.1	267.1	27.3
P33124	Long-chain-fatty-acid--CoA ligase 6 OS=Rattus norvegicus GN=Acsl6 PE=1 SV=1	73	41	287	1	1	78.1	6436	Acsl6	63.1	120	116.7	100.3		3.3	22.4	23.8	7.1	28.9	22.2	16.8	26	19	26.2	20.8	1309.6	5	21.8	18.5	28.4
Q5XIC0	Enoyl-CoA delta isomerase 2, mitochondrial OS=Rattus norvegicus GN=Eci2 PE=1 SV=1	46	11	47	11	1	43	1534	Eci2	29.2	117.4	153	100.3		26.1	20.7	29.3	73.5	177.6	122.5	69.4	101	171.3	124.7	151	138.9	125.1	72.2	71.6	125
G3V7Z4	Glia-derived nexin OS=Rattus norvegicus GN=Serpine2 PE=3 SV=1	16	5	20	5	1	44	414	Serpine2	98.5	61.1	140.2	100.3		8.2	56.3	138.7	315.6	28.9	121.1	5.4	104	121.4	130.5	51.4	137.9	127.3	62.8	64	126.6
D3ZGL5	PRP38 pre-mRNA processing factor 38 (Yeast) domain containing A (Predicted), isoform CRA_b OS=Rattus norvegicus GN=Prpf38a PE=1 SV=1	12	3	5	3	1	37.4	98	Prpf38a	7.2	284.7	7.9	100.2		55.3	5.1	6.5	8	209.8	6.6	390.1	477.8	7.7	6.2	9.6	8.2	82.9	122.3	122.3	81.6
D4ABP4	Rab3 GTPase-activating protein non-catalytic subunit OS=Rattus norvegicus GN=Rab3gap2 PE=1 SV=3	28	26	75	2	1	154.4	1413		103.6	39	157.2	100.2		52.2	27.1	147.7	55	87.7	3.3	107.6	4.6	39.4	217.4	85.8	77.1	7.9	340.5	338.7	7.8
Q6P9V7	Proteasome (Prosome, macropain) activator subunit 1 OS=Rattus norvegicus GN=Psme1 PE=1 SV=1	47	9	47	7	1	28.6	1276	Psme1	83.7	40	176.2	100.2		77.6	275	17.3	66.4	26.8	76.7	31.9	36.9	104.2	219.5	74.2	229.1	61	121.6	121.4	60.3
G3V8Y8	Huntingtin interacting protein 1, isoform CRA_a OS=Rattus norvegicus GN=Hip1 PE=1 SV=1	14	10	24	9	1	114.9	516	Hip1	98	86.2	115.7	100.1		42.9	91.1	151.7	96	110.7	61.2	174.8	31.8	205.1	163.9	11.1	74.3	104.1	87.7	84	109.7
F1M0F4	Exocyst complex component OS=Rattus norvegicus GN=Exoc6 PE=1 SV=2	14	10	28	10	1	93.1	575	Exoc6	34.8	134.6	130.6	100		48.5	49.5	23	10.4	130.8	115.1	128	135.9	84.5	195.4	86.8	181.4	65.7	140.5	142.6	61.7
A0A0G2JUF2	Sorting nexin family member 30 OS=Rattus norvegicus GN=Snx30 PE=1 SV=1	15	6	11	6	1	53.2	66		114.5	33.6	151.8	100		36.6	91.2	46.5	161.7	7.6	8.5	43.1	533.6	191.3	84.8	87.9	51.2	91.8	33.4	35.3	95.6
Q5XIB2	Peptidyl-prolyl cis-trans isomerase CWC27 homolog OS=Rattus norvegicus GN=Cwc27 PE=1 SV=1	6	2	2	2	1	53.3	34	Cwc27	91.3	109.9	98.9	99.9		415.6	13.6	14.4	0.7	17.3	16.3	1001.9	8.6	16.4	11.4	15.1	15.1	2.5	20.6	15.6	15
G3V933	D(1A) dopamine receptor OS=Rattus norvegicus GN=Drd1 PE=3 SV=1	21	6	24	6	1	49.4	432	Drd1; Drd1a	16.3	90.8	193.1	99.8		8.3	80.6	3.5	16	51.5	49.8	459.5	80.2	140.4	133.2	116.5	151.2	46.1	108.5	109	45.8
A0A0G2JTD8	Microtubule affinity-regulating kinase 4 OS=Rattus norvegicus GN=Mark4 PE=4 SV=1	12	6	27	4	1	75.4	740	Mark4	27.3	267.4	5.6	99.8		3.6	1	42.1	222.8	131.7	3.3	522.6	109.4	1.7	2.4	2.7	3.1	269.2	7.2	7.5	269.8
Q5BJU0	RCG40097 OS=Rattus norvegicus GN=Rras2 PE=1 SV=1	52	7	30	5	1	23.4	797	Rras2	18	28.1	254.2	99.8		64.1	6.5	8	12.1	14.5	16.3	239.7	6.8	26.7	260.1	98.1	197.7	315.3	6.4	9.5	318.3
G3V6S5	C-1-tetrahydrofolate synthase, cytoplasmic OS=Rattus norvegicus GN=Mthfd1 PE=1 SV=1	53	40	191	40	1	100.9	3596	Mthfd1	108.9	116.9	74.3	99.8		74.4	111.1	102.8	113.1	123.2	160.2	104.8	106.9	87	65.5	81.3	35.8	155.2	61.9	61.9	155
P26769	Adenylate cyclase type 2 OS=Rattus norvegicus GN=Adcy2 PE=1 SV=1	4	3	27	2	1	123.2	302	Adcy2	47.5	103.2	149.6	99.7		141.2	20.6	8.6	81.4	90.6	87.3	101.7	84.5	176.9	94	326.5	55.4	133.4	66.8	20.3	110.6
A0A0G2K3H5	SIN3 transcription regulator family member A OS=Rattus norvegicus GN=Sin3a PE=1 SV=1	6	5	6	5	1	145	77	Sin3a	46.9	216.4	37.2	99.6		35.7	19.7	109	47.2	259.4	138.5	99.2	349.9	24.6	27.4	46	38.6	162.8	44.8	52.7	144.2
P35400	Metabotropic glutamate receptor 7 OS=Rattus norvegicus GN=Grm7 PE=1 SV=1	19	12	24	11	1	102.2	385	Grm7	120.4	91.7	88.4	99.5		138.4	5.9	50.7	69.6	23.9	11.1	85.8	291.6	79.9	28.9	49	38.8	357.6	6.8	5.4	356.6
F1M9G9	Sodium channel protein OS=Rattus norvegicus GN=Scn2a PE=1 SV=3	24	39	196	1	1	220.8	4352		59.8	27.9	212.8	99.4		75.7	41.1	55.4	31.1	2.5	64.5	7.7	183.3	20	119.1	422.7	241.9	56.7	110.7	110.7	56.7
D3ZCI2	Solute carrier family 9 (Sodium/hydrogen exchanger), member 7 (Predicted) OS=Rattus norvegicus GN=Slc9a7 PE=1 SV=2	12	2	3	2	1	40.3	16	Slc9a7	7.6	7.7	285.4	99.4		5.7	2.5	275.7	3	3.6	178	3.6	4.9	132.3	167.9	212.3	145.9	13.5	220	219.2	11.9
A0A0H2UHL9	Drebrin OS=Rattus norvegicus GN=Dbn1 PE=1 SV=1	57	34	330	1	1	77.3	7488	Dbn1	130.4	86.7	83.5	99.4		1198.5	0.8	39.4	41.9	25.2	34.2	3.7	28.9	31.3	15.7	21.6	39.6	21.6	35.3	33.8	28.4
A0A0G2JT77	Regulating synaptic membrane exocytosis protein 1 OS=Rattus norvegicus GN=Rims1 PE=1 SV=1	27	37	141	3	1	179.5	2768	Rims1	7	286.9	6.9	99.2		0.6	5.6	43.9	2	5.4	237.1	77.8	400	1.5	30.7	3.4	3.1	391.3	0.4	5.6	391.6
Q6AXV4	Sorting and assembly machinery component 50 homolog OS=Rattus norvegicus GN=Samm50 PE=1 SV=1	56	22	166	22	1	51.9	4046	Samm50	17	125.4	158.5	99.2		21.1	14.3	15.3	18	125.6	120	99.8	165.1	164.5	138	149.4	161.2	71.1	132.8	132.7	71.1
Q63009	Protein arginine N-methyltransferase 1 OS=Rattus norvegicus GN=Prmt1 PE=1 SV=1	54	16	69	14	1	40.5	1598	Prmt1	125.3	65.1	110.4	99.2		144.5	246.9	47.5	91.2	52.1	68.2	42.7	72.4	91.8	115.9	74.9	111.5	48	172.2	172.2	48
D4ADE5	Histone-lysine N-methyltransferase SETD7 OS=Rattus norvegicus GN=Setd7 PE=1 SV=1	46	9	32	9	1	40.5	1082	Setd7	180.3	51.1	69.9	98.8		151.3	193.4	91.1	174.3	61.2	34.6	11.2	286.9	58.3	72.8	41.3	68	89.8	87.2	88.1	90.5
A0A0G2JV54	Polypyrimidine tract-binding protein 3 OS=Rattus norvegicus GN=Ptbp3 PE=1 SV=1	10	4	14	3	1	59.8	170	Ptbp3	75	121.3	104.9	98.8		95.1	26.5	22.5	117.3	73	24.1	90.3	577.2	91.3	54	121.8	24.2	12.6	132.1	88.7	49.3
C9WPN6	Eukaryotic translation initiation factor 2 subunit 3, Y-linked OS=Rattus norvegicus GN=Eif2s3y PE=2 SV=2	46	13	66	2	1	51.1	1582	Eif2s3y	35.6	235.5	30.2	98.7		822.9	14.5	4.5	7.1	119.1	8.2	37.7	438.1	8.2	3.9	9.1	9	34.8	22.7	18	42.3
G3V9N7	Protein kinase C and casein kinase substrate in neurons 3 OS=Rattus norvegicus GN=Pacsin3 PE=1 SV=3	20	7	22	7	1	48.6	712	Pacsin3	43.2	206.5	51.6	98.7		50.7	32	26.6	33.7	128.2	173.8	142.2	310.9	18.8	31.6	48.9	261.3	128.4	40	43.9	129.1
Q06C60	BolA family member 1 OS=Rattus norvegicus GN=Bola1 PE=1 SV=1	34	4	8	4	1	14.4	116	Bola1	88.1	132.8	80.5	98.5		312.7	76.8	33.5	10.9	202.8	9	200.1	29.2	235.3	46.7	46	35.5	167	13.6	20	160.8
F1LXA9	Pleckstrin homology domain-containing A2 OS=Rattus norvegicus GN=Plekha2 PE=1 SV=2	8	2	3	2	1	47.2	54	Plekha2	18.8	268.8	13.9	98.5		7.2	336.1	2.6	11	165.1	99	12.1	492.6	9.2	2.1	6.1	7.2	218.6	10	2.1	218.8
F1MAB7	Diacylglycerol kinase OS=Rattus norvegicus GN=Dgki PE=1 SV=1	32	24	101	22	1	115.8	1969	Dgki	98.1	109.4	94.2	98.3		62	106.4	107	78	228.6	133.9	38	77	120.2	78.3	97.7	41.5	165.8	50.3	49.9	165.5
Q7TQ16	Cytochrome b-c1 complex subunit 8 OS=Rattus norvegicus GN=Uqcrq PE=3 SV=1	39	5	80	5	1	9.8	1452	Uqcrq	11.6	128.6	161.5	98.3		17.9	36.1	6.7	5.2	123.9	119.3	126.7	111	161.4	144.3	207.2	130.5	145.4	59.4	59.4	145.5
M0RBS7	Uncharacterized protein OS=Rattus norvegicus PE=4 SV=1	18	3	4	3	1	17.1	73		128.3	146.2	27.2	98.3		20	283.4	507.2	22	116	70	7.2	217.5	22.5	15	12.8	18.7	115.7	31.7	24.1	116.1
A0A0G2K016	Sad1 and UNC84 domain-containing 1 OS=Rattus norvegicus GN=Sun1 PE=1 SV=1	11	8	13	8	1	102.3	294	Sun1	72.3	206.8	22.7	98.2		5.6	20.2	58.3	208.3	108.4	413	88.9	34.5	20.2	5.7	46	5.6	284.9	7.1	7.6	285.7
A0A0G2JVL6	NADH dehydrogenase [ubiquinone] 1 alpha subcomplex subunit 8 OS=Rattus norvegicus GN=Ndufa8 PE=1 SV=1	53	9	108	9	1	20	3131	Ndufa8	2.5	137.9	161.6	98.1		2.2	9.7	2	2.6	128.3	170.2	137.3	118.5	149.1	181.2	109.5	162.2	56.8	156.9	156.8	56.8
B2GUV7	Eukaryotic translation initiation factor 5B OS=Rattus norvegicus GN=Eif5b PE=1 SV=1	6	5	9	5	1	137.6	57	Eif5b	117.1	71.7	113.2	98		16.9	100.8	127.2	6.8	2.6	28.4	495.8	22.4	28.5	123.7	15.7	55.8	284.9	1.8	4.2	284.5
A0A0G2JYU6	Formin-like 1 OS=Rattus norvegicus GN=Fmnl1 PE=1 SV=1	5	5	9	4	1	122.7	100	Fmnl1	81.9	179.8	40.3	98		227	44.8	97.9	33.1	124.6	11.5	169.4	249.6	23.5	224.7	31.8	33.3	53.8	108.7	108.2	58
D3ZYH3	Nudix (nucleoside diphosphate-linked moiety X)-type motif 10 OS=Rattus norvegicus GN=Nudt10 PE=3 SV=1	49	8	18	6	1	18.6	260	Nudt10; LOC100912928; Nudt11	176.8	47.3	78	97.9		31.3	105.4	893.8	65.1	15.1	7.1	69.7	32.4	64.9	16	20.6	65.7	82	24.7	26.4	79.7
P62243	40S ribosomal protein S8 OS=Rattus norvegicus GN=Rps8 PE=1 SV=2	56	15	121	15	1	24.2	3179	Rps8	217.6	70.2	14.2	97.9		104.2	149.6	526.6	193.6	66	45.6	41.6	67.7	5.5	21.6	14.5	8.5	133.5	43.9	43.9	133.6
A1L127	RAB3A interacting protein (Rabin3) OS=Rattus norvegicus GN=Rab3ip PE=1 SV=1	9	2	3	2	1	51	101	Rab3ip	118	123.3	60.8	97.9		26.2	596.6	114.7	52	72.8	63.5	89.4	92.8	125	19.2	29.1	54.3	94	107.6	43.6	19.4
D3ZEY4	Diacylglycerol kinase OS=Rattus norvegicus GN=Dgkq PE=1 SV=1	22	12	18	12	1	102.5	351	Dgkq	208.6	35	58.5	97.8		241.1	320.3	148.3	17.1	29.6	95.5	34.1	9.8	141.2	13.9	19.9	169.3	74.4	105.6	105.6	74.2
D3ZZU4	Putative uncharacterized protein RGD1564549_predicted OS=Rattus norvegicus GN=Tmem160 PE=1 SV=1	16	4	15	4	1	19.6	182	Tmem160	3.7	180	118.5	97.8		27.9	0.9	1	4.1	67.1	22.5	136.1	351.1	165.4	23.9	228.7	18.9	10.1	266.3	266.2	10
P0C7J6	Leucine-rich repeat and fibronectin type III domain-containing protein 1 OS=Rattus norvegicus GN=Lrfn1 PE=1 SV=1	11	5	9	5	1	81.9	85	Lrfn1	94.7	55	152.6	97.8		16.4	176.4	6	392.8	53.3	18.3	7.5	127.6	56.2	133.9	54.5	191.8	167.7	18.4	11.6	167.8
Q5BJT1	Ankyrin repeat domain-containing protein 34A OS=Rattus norvegicus GN=Ankrd34a PE=1 SV=1	22	8	25	8	1	52.4	491	Ankrd34a	81.6	143.8	76.8	97.8		602.3	10.7	54	25.5	105.1	26.1	57.5	74.2	14.2	59.9	20.7	58.7	238.1	6.5	8.3	238.3
O35913	Solute carrier organic anion transporter family member 1A4 OS=Rattus norvegicus GN=Slco1a4 PE=2 SV=1	4	2	2	2	1	73.2	39	Slco1a2	80.5	143.3	78.5	97.8		34.2	37.4	43	57.4	43.2	107.1	900.1	47.5	39.4	64.2	38.8	18.3	43.4	5.8	54.7	65.7
Q62847	Gamma-adducin OS=Rattus norvegicus GN=Add3 PE=1 SV=2	43	23	190	2	1	78.8	4122	Add3	161.1	117.1	24.1	97.7		48.2	12.5	67.8	109.1	58.7	29.5	3.2	92.4	2.6	32.6	2.5	28.5	554.7	1.4	2.2	554.3
P07936	Neuromodulin OS=Rattus norvegicus GN=Gap43 PE=1 SV=1	70	15	374	15	1	23.6	5757	Gap43	38.4	94.8	169.2	97.7		98.9	130.8	11.3	12.2	65.2	113.1	26.9	113	163.1	219.5	142.7	143.9	73.7	106	106	73.8
Q91V33	KH domain-containing, RNA-binding, signal transduction-associated protein 1 OS=Rattus norvegicus GN=Khdrbs1 PE=1 SV=1	27	8	39	7	1	48.3	438	Khdrbs1	108.8	186.5	7	97.7		144.6	64.5	3.1	195	118.3	231.4	102.7	266.8	7	5.5	4.7	7	40.3	183.7	184.4	40.9
G3V6I9	60S ribosomal protein L26 OS=Rattus norvegicus GN=Rpl26 PE=1 SV=1	35	6	26	6	1	17.2	257	Rpl26	225.9	21.4	55	97.6		310	10.3	480.8	39	193.4	6.3	5.3	17.4	25.8	10.7	27.8	36	208.4	9.3	10.8	208.7
Q4V896	Sorting nexin-15 OS=Rattus norvegicus GN=Snx15 PE=2 SV=1	17	3	6	3	1	37.9	86	Snx15	224.8	47.5	30.1	97.6		102.1	41	176.3	174.5	129.8	23.1	34.4	6.4	32.7	25.8	12.3	7.3	412.7	2.2	8.2	411.3
D3ZIQ9	RCG51260, isoform CRA_a OS=Rattus norvegicus GN=Znrf1 PE=4 SV=1	10	2	3	2	1	23.9	15	Znrf1	140.4	73.6	88.5	97.5		12.9	14	1288.8	6.7	119.2	4.3	11.4	1.7	84.4	8.3	8.6	4.3	8.6	10.1	2.5	14.3
D4A9Q3	Uncharacterized protein OS=Rattus norvegicus GN=RGD1563570 PE=3 SV=1	50	6	23	6	1	15.7	661	RGD1563570	235.9	52.2	14.4	97.5		210.5	251.9	210.8	285.6	43.4	38.8	63.9	59.8	14.6	21.9	3.8	13.6	89.7	101	100.8	90
P83565	39S ribosomal protein L40, mitochondrial OS=Rattus norvegicus GN=Mrpl40 PE=1 SV=2	34	4	23	4	1	24.4	201	Mrpl40	184.8	81.8	36	97.4		389	13.7	136.4	158.1	110.1	100.6	27.8	42	28.2	32.5	29.1	7.7	25.3	237.2	237.2	25.2
Q66HI5	Ferritin OS=Rattus norvegicus GN=Fth1 PE=1 SV=2	63	8	31	8	1	21.1	300	Fth1	71.5	182.4	48.8	97.3		666.6	4.3	26.4	53.6	87.7	2.6	105	292.6	11.8	13.4	58.4	49.2	83.1	30.8	31.6	83
P42264	Glutamate receptor ionotropic, kainate 3 OS=Rattus norvegicus GN=Grik3 PE=1 SV=1	8	6	11	5	1	104	101	Grik3	9.8	55.7	237.3	97.2		1.1	104.5	11.4	1.5	8.2	66.2	139.2	8.5	35.6	8.2	286.4	320.9	298.5	5.1	5.7	298.8
D3ZBM3	Ferrochelatase OS=Rattus norvegicus GN=Fech PE=1 SV=1	47	13	69	13	1	47.5	1418	Fech	62.5	118.4	122	97.2		46	71	220.7	13.7	109.4	93.8	107.3	119.2	125.4	98.8	125.1	99.5	118.3	66.8	66.8	118.3
Q641Y5	Ubiquitin-like modifier-activating enzyme ATG7 OS=Rattus norvegicus GN=Atg7 PE=2 SV=1	22	9	30	9	1	77.4	597	Atg7	139.1	57.2	106.6	97		86	140.8	43.7	287.6	16.1	127.5	13.4	130.7	26.1	114.3	62.2	161.9	157.8	36.9	37.3	157.8
F1M1L9	Copine 2 OS=Rattus norvegicus GN=Cpne2 PE=1 SV=3	9	3	18	2	1	61	438		122.8	83.1	97.1	97		944	70.7	43.2	32.8	45.1	31	48.5	20.9	47	60.8	30.4	40.6	65.1	29.8	63.9	26.1
F1LYQ8	FERM, RhoGEF and pleckstrin domain-containing protein 1 OS=Rattus norvegicus GN=Farp1 PE=1 SV=2	15	10	39	10	1	118.8	702	Farp1	52.2	81.6	169.3	96.9		76.7	37.2	67.6	14	4.4	88.4	94.5	69.5	157.9	193.7	105.9	167.9	221.9	39.1	38.9	222.3
G3V824	Insulin-like growth factor 2 receptor OS=Rattus norvegicus GN=Igf2r PE=1 SV=1	1	2	2	2	1	273.4	16	Igf2r	104.5	157.4	41.2	96.9		21.3	221.8	41.1	106.4	290.3	14.7	165.2	60.1	36.3	18.7	18.3	49.3	2.6	269.9	269.9	13.9
A0A140TAA3	Ral GTPase-activating protein subunit alpha-1 OS=Rattus norvegicus GN=Ralgapa1 PE=1 SV=1	6	8	22	1	1	204.2	293		253.5	32	17.6	96.9		82.2	484.5	115	0.9	3.8	39.6	156.7	0.3	18.6	2.5	0.8	24.6	331.2	4.2	3.6	331.5
A0A0A0MP84	Peroxisomal targeting signal 1 receptor-like OS=Rattus norvegicus GN=Pex5 PE=1 SV=1	12	4	6	4	1	71	30	LOC100912079; Pex5; LOC103690024	59.5	213.4	30.3	96.8		23.9	9.2	37.6	32.5	634.4	7.8	30	333.4	259.9	4.4	10.1	20	77.3	15.5	26.6	77.4
A0A0G2K1A8	Pleckstrin homology domain-containing A1 OS=Rattus norvegicus GN=Plekha1 PE=4 SV=1	8	2	4	2	1	43.6	50		11.1	275.7	16.5	96.7		9.7	5.3	5.8	9.2	222	11.2	154.6	211	89.6	6.1	6.2	18.8	414	9.7	9.4	417.5
P47197	RAC-beta serine/threonine-protein kinase OS=Rattus norvegicus GN=Akt2 PE=1 SV=1	10	4	13	1	1	55.5	159	Akt2	70.6	103.9	128.8	96.7		49	913.6	6.8	11.6	41.1	73.1	9.8	30	221.7	48	29.2	39.5	50.1	11.2	31	34.4
F1M3D3	Heterogeneous nuclear ribonucleoprotein M OS=Rattus norvegicus GN=Hnrnpm PE=1 SV=1	58	36	243	36	1	77.6	4506	Hnrnpm	57.7	225.6	20.2	96.5		69.4	43.9	46.4	83.6	222.3	179.3	234.5	221.1	36.7	12.9	7.5	30.8	142.9	62.9	62.8	143.1
A0A0G2JZN2	Netrin receptor UNC5A OS=Rattus norvegicus GN=Unc5a PE=4 SV=1	7	4	8	4	1	98.7	64		83.4	55.9	164.2	96.5		32.5	64	41.7	45.3	33	701.8	23.7	25.7	47.1	83.5	222.6	87.5	68.1	23.1	47.6	53
F1M7U7	Tyrosine-protein kinase receptor TYRO3 OS=Rattus norvegicus GN=Tyro3 PE=1 SV=1	10	5	11	5	1	95.8	72	Tyro3	44.9	215.5	43.1	96.5		18.5	27.4	19.9	24.5	55.2	11.1	939.9	203.5	22.9	19.3	49.3	19.6	21.3	54.7	41.2	71.6
Q769K2	N-acyl-phosphatidylethanolamine-hydrolyzing phospholipase D OS=Rattus norvegicus GN=Napepld PE=1 SV=1	17	5	20	5	1	45.7	424	Napepld	13.3	55.9	234.7	96.1		16	65.4	8.1	2.8	65.3	169.7	22.2	35.6	154.4	185.8	220.1	302.9	58.3	117.5	118.4	57.4
F1LYG2	RCG54282 OS=Rattus norvegicus GN=Sipa1l3 PE=1 SV=3	3	2	5	2	1	194.8	80	Sipa1l3	223.1	38	42.8	96.1		12.1	12.5	83.6	49.8	1.5	0.3	1043.9	12	222.2	11.7	1.2	2	72.3	1	1.6	72.4
D4A7N1	MICOS complex subunit Mic25 OS=Rattus norvegicus GN=Chchd6 PE=1 SV=1	33	11	58	11	1	29.2	1402	Chchd6	8.7	123.8	171.5	96		17.3	2.5	2.1	34.1	78	86.6	180.5	102.1	80.8	175	107.7	157.4	268.1	19.8	19.8	268.2
D3ZT36	ADAM metallopeptidase domain 23 OS=Rattus norvegicus GN=Adam23 PE=4 SV=1	29	16	118	16	1	91.4	2709	Adam23	48.8	139.6	115.7	95.9		54.9	65.9	41.7	33.6	235.5	119.2	157.1	46.6	115.1	111.7	107.1	134.7	99.9	88.7	88.6	99.7
A0A0G2JVW5	E3 ubiquitin-protein ligase HUWE1 OS=Rattus norvegicus GN=Huwe1 PE=1 SV=1	16	41	109	41	1	447.4	2805		187	41.9	75.4	95.8		163.2	181.7	217.8	131.8	33.8	50.5	44	24.8	72.1	76.2	39.6	66.8	36.7	212.3	212.8	36.1
Q5FVK6	Coiled-coil and C2 domain-containing protein 1B OS=Rattus norvegicus GN=Cc2d1b PE=1 SV=2	9	6	13	6	1	93.5	138	Cc2d1b	115.9	161.4	26.9	95.8		191.3	37.1	46.4	132.6	151.3	79	378.5	24.5	3.7	16.2	20.5	28	227.6	18.6	17.9	226.9
G3V7V6	All-trans-13,14-dihydroretinol saturase, isoform CRA_b OS=Rattus norvegicus GN=Retsat PE=1 SV=1	16	5	6	5	1	67.4	202	Retsat	106	96.8	101.4	95.8		67.3	71.8	69.4	49	38.2	323.9	53.9	72.3	97.7	43.8	26.1	450.6	59.5	30	82.3	64.2
G3V9H8	Proto-oncogene tyrosine-protein kinase receptor Ret OS=Rattus norvegicus GN=Ret PE=1 SV=1	2	2	3	2	1	124.2	30	Ret	17.8	25.4	261.1	95.7		15.3	9.2	176.4	4.1	17.4	5.6	62.2	16.5	155.2	187.3	161.8	197.2	14.1	287.8	287.8	2.1
F1M2D4	Rho GTPase-activating protein 23 OS=Rattus norvegicus GN=Arhgap23 PE=1 SV=3	17	15	53	14	1	159.1	918		53.7	92.4	158.2	95.7		81.7	14	15.9	110	107.2	98.3	23.3	39.2	116.8	135	91.2	96.8	324.7	12.7	7.1	326.1
A0A0H2UI10	Protein O-GlcNAcase OS=Rattus norvegicus GN=Mgea5 PE=1 SV=1	49	31	119	31	1	106.1	2045	Mgea5	142.4	49.4	112.5	95.7		104.4	172.1	127.5	133	85.8	50.3	40.6	28.6	114.7	95.8	110.6	94.2	42.8	178.1	178.4	43.1
A0A0G2K0V3	3'(2'),5'-bisphosphate nucleotidase 1 OS=Rattus norvegicus GN=Bpnt1 PE=1 SV=1	85	23	196	2	1	35	3941	Bpnt1	55	75.1	174.3	95.6		2.5	37.8	54.2	13	21.5	42.7	95.5	3.7	80.7	61.3	113.5	4.5	532	1.5	2.8	532.5
Q6IRE4	Tumor susceptibility gene 101 protein OS=Rattus norvegicus GN=Tsg101 PE=1 SV=1	34	11	55	11	1	44.1	972	Tsg101	124.4	96.5	83.7	95.4		129.9	117.7	52.3	175.4	151.6	60.7	108.9	84.4	81.4	110.9	59.4	85.1	82.7	108.7	108.9	82.1
A0A0G2K0L0	3'-phosphoadenosine 5'-phosphosulfate synthase 1 OS=Rattus norvegicus GN=Papss1 PE=1 SV=1	20	7	14	6	1	70.5	234		195.7	56.7	52.3	95.3		148.1	56.9	470	55	22.9	2.6	33.6	30.8	47	22.8	26.4	6.4	332.8	6	5.6	333
F1LUB7	Anion exchange protein OS=Rattus norvegicus GN=Slc4a8 PE=3 SV=3	12	9	28	5	1	122.4	624	Slc4a8	28.3	60.6	215.8	95.3		22.6	10.4	18.6	16.7	40.4	35.1	34	404.4	146.8	113.9	165.4	122.2	220	14.7	16	218.7
Q7TP13	Cc2-5 OS=Rattus norvegicus GN=Gpt2 PE=1 SV=1	6	2	3	2	1	86.8	17	Gpt2	62.6	150.2	92.2	95.1		78.3	60.5	13.2	35.2	134.1	26	91.7	257.1	32.4	451.6	86.6	53.5	72	64.9	68.4	74.4
F1MAH6	Cadherin 11 OS=Rattus norvegicus GN=Cdh11 PE=1 SV=1	10	4	8	4	1	88	152	Cdh11	14.3	43.7	246.9	95.1		10.2	132.4	14.8	9.7	35.4	103.2	11.5	39.8	240.4	364.5	7.6	187.2	30.6	188	189.1	35.5
D3ZF21	GPRIN family member 3 OS=Rattus norvegicus GN=Gprin3 PE=1 SV=2	52	29	155	29	1	81.3	4111	Gprin3	91.6	63.1	150.2	95.1		37.7	52.3	84.4	436.2	65.9	38.9	30.5	53.9	120.1	137.9	79.6	98.8	150.3	31.5	31.7	150.3
D4A1G8	Centrosomal protein 170B OS=Rattus norvegicus GN=Cep170b PE=1 SV=1	31	39	106	38	1	171.6	1419	Cep170b; LOC500726	126.5	127.7	50.7	95.1		94.1	111.9	70.9	401.3	62.5	121.3	100.7	106.6	58.8	28.8	62.3	27.4	131.4	45.3	44.9	131.7
Q3B8R7	Mitochondrial ribosomal protein L47 OS=Rattus norvegicus GN=Mrpl47 PE=1 SV=1	9	2	4	2	1	29.6	68	Mrpl47	35.9	234.7	34.4	95		16.3	39.8	19.2	24.8	157.6	775.7	6.4	129.6	9.6	18.9	23.3	75.6	138.6	13.4	26.9	124.2
Q9QXY4	Opioid growth factor receptor OS=Rattus norvegicus GN=Ogfr PE=1 SV=1	4	2	3	2	1	64.7	50	Ogfr	54	52.9	198.2	94.9		31.2	18.7	48.4	37.3	37.9	419.6	29.4	24.7	80.2	109.8	142.7	361.4	31.9	85.5	99.2	42
Q5U3Y8	Transcription factor BTF3 OS=Rattus norvegicus GN=Btf3 PE=1 SV=1	61	5	16	5	1	17.7	494	Btf3	181.5	100.6	23	94.9		233	34.3	18.5	552.7	185.9	10.9	13.2	324.7	12.7	11	11.6	3.2	52.5	43.2	42	50.6
Q505J9	ATPase family AAA domain-containing protein 1 OS=Rattus norvegicus GN=Atad1 PE=1 SV=1	53	14	45	14	1	40.7	759	Atad1	55.8	81.6	167.7	94.9		6.8	7.8	320.2	211.8	46.1	79.6	62.1	56.6	113.6	87.2	149.7	130.5	36.9	126.9	127	37.4
F1LM47	Succinate--CoA ligase [ADP-forming] subunit beta, mitochondrial OS=Rattus norvegicus GN=Sucla2 PE=1 SV=1	60	33	515	33	1	50.3	13327	Sucla2	29.3	102.6	173.5	94.7		33.5	28.3	27.8	26.2	89.9	107.4	150.6	81.5	188.1	147	208.2	131.8	66.9	123	123	66.9
D3ZZV1	Presequence translocase-associated motor 16 homolog OS=Rattus norvegicus GN=Pam16 PE=1 SV=1	53	6	25	6	1	13.8	498	Magmas; Pam16	61.8	132.7	110.8	94.7		99.3	3.5	59.8	42.7	71	84.7	148.4	138.8	137	59.9	235	51.9	28.8	205.5	204.7	29.3
D3ZM21	Catechol-O-methyltransferase domain containing 1 (Predicted), isoform CRA_a OS=Rattus norvegicus GN=Comtd1 PE=1 SV=1	62	11	57	11	1	29	1206	Comtd1	50.8	119.6	135	94.6		57.5	11.7	51.4	46.7	226	97.9	13.2	135.6	147.2	62	180.9	115	182.2	45.6	44.9	182.3
A0A0G2K548	A-kinase-anchoring protein 9 OS=Rattus norvegicus GN=Akap9 PE=1 SV=1	1	3	4	3	1	441.3	66	Akap9	18.5	124.8	162.1	94.6		58.2	8	7.7	5.2	6.6	22.4	125.3	854.7	81.7	73.2	64.6	7.5	133.8	12.1	5.7	133.4
F1M4W7	Uncharacterized protein OS=Rattus norvegicus GN=Cstf3 PE=1 SV=3	8	3	5	3	1	72.1	143		102.2	154.4	48.7	94.6		30.4	312.9	173.9	17.7	87.7	137.5	58.1	346.5	29.3	10.3	40.9	90	31.4	87	52	94.3
Q9ER24	Ataxin-10 OS=Rattus norvegicus GN=Atxn10 PE=1 SV=1	52	19	76	19	1	53.7	1740	Atxn10	100.6	108	97	94.4		144.2	111.4	74.1	70.1	62.3	152.9	55.9	195.8	66.3	116	53.9	129.7	57.9	126	125.4	58
D3ZPV8	Gamma-glutamyl cyclotransferase OS=Rattus norvegicus GN=Ggct PE=1 SV=1	31	5	8	5	1	21.2	94	Ggct	129.2	69.8	106.6	94.4		142.9	46.5	341.7	10.9	34.1	7	56.9	81.7	177	11.3	83.3	54.3	263.5	11.8	13.4	263.7
M0RE03	COX11 cytochrome c oxidase copper chaperone OS=Rattus norvegicus GN=Cox11 PE=1 SV=1	22	3	5	3	1	30.8	42	LOC100910689; Cox11; LOC103693419	86.2	77.9	141.5	94.3		42.8	66.2	73.2	63.4	52.8	48.6	64.9	106.7	279.4	446.3	40.5	31.6	70.9	105.4	36.4	70.9
Q02293	Protein farnesyltransferase subunit beta OS=Rattus norvegicus GN=Fntb PE=1 SV=1	17	5	7	5	1	48.6	173	Fntb	72.9	68.1	164.7	94.3		132.9	171.6	4.3	7.9	22	41.8	228.5	7.5	137	39.3	147.9	13.2	318.6	4.9	5.6	316.9
F1LW77	RAB33B, member RAS oncogene family OS=Rattus norvegicus GN=Rab33b PE=1 SV=2	36	7	92	4	1	25.7	1719	Rab33b	79.9	65.6	160.4	94.2		5.8	6.8	269	122	443.7	22.6	16.8	24.8	9.9	180.4	19	176.7	143.7	4.2	8	146.6
Q68FQ9	LanC lantibiotic synthetase component C-like 2 (Bacterial) OS=Rattus norvegicus GN=Lancl2 PE=1 SV=1	64	21	146	21	1	50.9	4446	Lancl2	90.8	85.2	129.8	94.2		121.6	168.2	60.1	37.7	76.7	142.8	83.9	48.7	162.8	162.8	91.7	88.2	91.2	86.3	86.1	91.3
G3V936	Citrate synthase OS=Rattus norvegicus GN=Cs PE=1 SV=1	64	31	649	31	1	51.8	12177		42	111.6	152.6	93.8		55.1	54.3	31.8	27.1	104.1	130.7	117.1	94.1	134.8	150.5	157	151.5	66.6	129.2	129.2	66.7
Q641Y8	ATP-dependent RNA helicase DDX1 OS=Rattus norvegicus GN=Ddx1 PE=1 SV=1	44	28	125	28	1	82.4	2292	Ddx1	124	79.8	102.5	93.7		96.6	150.4	80.9	221.5	54.9	109.7	123.8	40.1	108	45.3	112.7	91.9	92.2	89.8	90	92.1
Q5RKI8	ATP-binding cassette sub-family B member 8, mitochondrial OS=Rattus norvegicus GN=Abcb8 PE=2 SV=1	39	21	87	21	1	77.7	1698	Abcb8	35.2	56	215.1	93.7		45.2	43.2	27.5	17.4	51.9	58	63.1	47.7	268	181.2	215	206.5	113.8	73.7	74.1	113.9
P85108	Tubulin beta-2A chain OS=Rattus norvegicus GN=Tubb2a PE=1 SV=1	86	47	8414	3	1	49.9	225859	Tubb2a	195.8	42.1	68.4	93.7		200.5	46.2	105.6	473.2	70.9	21.3	31.2	31.4	96.8	26.7	100.2	21.1	156.4	31	31	156.5
Q5U2V8	ER membrane protein complex subunit 3 OS=Rattus norvegicus GN=Emc3 PE=2 SV=3	9	2	4	2	1	30	38	Emc3	35.3	166.8	104.4	93.5		15.3	149.8	28.6	9.7	67.1	58.6	298.5	145.8	198.1	216.6	19.4	18.2	175	18.3	13	168.1
Q62936-2	Isoform Short of Disks large homolog 3 OS=Rattus norvegicus GN=Dlg3	52	34	201	30	1	92.1	3518	Dlg3	128.1	95.4	83	93.5		122.9	125.5	100.6	137.5	62.8	111.6	104.2	82.1	77.1	84	68.1	102.3	159	51.5	51.6	159.2
A0A0G2K0F3	Band 4.1-like protein 1 OS=Rattus norvegicus GN=Epb41l1 PE=1 SV=1	38	52	492	48	1	171	10151	Epb41l1	116.9	80.8	108.8	93.5		100.8	113.6	118	148.5	95.5	78	68.3	82.2	108.3	112.3	107.4	96	90.3	95.1	95.3	90.3
D4ADD3	HECT, C2 and WW domain-containing E3 ubiquitin protein ligase 2 OS=Rattus norvegicus GN=Hecw2 PE=1 SV=1	14	16	38	16	1	176.4	638	Hecw2	131.8	92.6	82.3	93.3		58	762.2	48.8	97.5	45.5	64.7	55.2	50.5	36.3	60.7	17.7	82.4	70.1	39.6	40.6	69.8
Q5XIM7	Lysine--tRNA ligase OS=Rattus norvegicus GN=Kars PE=1 SV=1	28	15	57	15	1	71.6	1137	Kars	123.9	132.7	50.2	93.2		133.1	256	80.6	85.5	147.3	117.1	111.6	88.6	110.8	73.4	17	25.4	50.7	125.4	126.2	51.4
Q7TP77	Aa2-277 OS=Rattus norvegicus GN=Mrpl49 PE=1 SV=1	16	2	6	2	1	19.4	202	Mrpl49	72.7	208.5	25.7	93.1		23.5	0.9	51.7	36.7	45.9	24.5	261	153.9	3.9	27.5	287.5	1.3	336.8	4.2	3.7	337.1
B4F7A9	Casein kinase 2 alpha 2 OS=Rattus norvegicus GN=Csnk2a2 PE=1 SV=1	57	17	70	16	1	41.2	985	Csnk2a2	127.4	104.8	74.9	93		105	158.2	75.7	162.6	113.9	101.3	110.9	35.6	68.2	100.9	43.7	84	167.8	51.9	52.8	167.5
Q64649	Phosphorylase b kinase regulatory subunit alpha, skeletal muscle isoform OS=Rattus norvegicus GN=Phka1 PE=1 SV=2	5	4	5	4	1	139.1	181	Phka1	144.9	73.2	88.8	93		158.4	82	256.7	20.1	21.5	36.9	353.8	89.9	130	2.2	105.6	46.3	89.7	59.9	57.7	89.4
Q4QQV4	Dead end homolog 1 (Zebrafish) OS=Rattus norvegicus GN=Hars PE=1 SV=1	48	23	87	21	1	57.3	1872	Hars	145.3	60.6	101.2	92.9		173.2	83.5	165	122.3	66.3	41.3	52.8	101.3	116.6	86.1	113.7	83.4	137	60.2	60.3	137
P63033	GTP-binding protein Rhes OS=Rattus norvegicus GN=Rasd2 PE=1 SV=1	10	2	11	2	1	30.2	218	Rasd2	105.3	75.1	126.9	92.8		338.9	4.3	32.6	42.5	128.6	8.7	21.4	33	41.7	18.2	267	48.3	2.2	304.5	304.5	3.5
D3ZFE9	Mitochondrial ribosomal protein L1-like OS=Rattus norvegicus GN=LOC100359687 PE=1 SV=3	16	3	8	3	1	36.9	208	LOC100359687	53	201.9	52.4	92.8		30.2	3.1	1.1	599.5	28.5	150.9	2.1	47.1	15.7	11.4	4.3	8	0.8	348.3	348.3	0.8
Q9QYF3	Unconventional myosin-Va OS=Rattus norvegicus GN=Myo5a PE=1 SV=1	54	100	781	1	1	211.6	16483	Myo5a	169	121.3	17.1	92.6		188.9	1.5	70.5	42.9	16.8	99.5	1.4	92.7	20.6	0.5	271.8	1.5	393.2	2.3	2.3	393.5
D4A720	RCG61762, isoform CRA_d OS=Rattus norvegicus GN=Srsf7 PE=1 SV=1	24	7	41	6	1	27.4	564	Srsf7	177.4	90	40.2	92.5		91.9	100.8	452.6	202.5	25.3	80	65.6	133.5	24.7	42.4	64.8	12.3	91	60.8	61.3	90.5
A0A0G2K344	Phosphatidylinositol 4,5-bisphosphate 3-kinase catalytic subunit alpha isoform OS=Rattus norvegicus GN=Pik3ca PE=1 SV=1	6	6	9	6	1	124.3	64	Pik3ca	234.4	29.6	43.4	92.5		198.8	218.7	176.1	5.7	6.4	54.2	10.3	58.3	80	80.1	15	6.3	16.5	329.4	330.7	13.4
Q6PDW1	40S ribosomal protein S12 OS=Rattus norvegicus GN=Rps12 PE=1 SV=1	83	11	114	10	1	14.5	2560	Rps12	213.9	75	18.7	92.5		93	67.4	113.6	65.1	23.2	27.4	1016.3	28.1	3.3	8.1	10.1	5.9	29.6	39.7	39.8	29.5
Q712U5-2	Isoform ARPP-16 of cAMP-regulated phosphoprotein 19 OS=Rattus norvegicus GN=Arpp19	72	5	85	1	1	10.6	1147	LOC100360828; Arpp19	34.5	228.4	44.7	92.4		35.4	3.2	353.3	4.4	344.6	5.7	260	26.4	47.8	5.5	92.3	4.8	204.6	5.5	1.8	204.7
Q7TP21	Cb1-727 OS=Rattus norvegicus GN=Rpa1 PE=1 SV=1	6	2	2	2	1	75	23	Rpa1	72.1	129	106.5	92.4		20.9	25.8	18	1090	45.5	37.9	26.2	108.1	46	43	1.1	27.3	41.4	29.2	9.3	30.3
D3ZKQ4	Putative uncharacterized protein RGD1307615_predicted OS=Rattus norvegicus GN=Rabl6 PE=1 SV=1	35	17	72	17	1	80.2	1679	Rabl6	146.1	66.3	95.4	92.3		111.2	124.3	297.1	50	51.8	35.4	96.3	54.9	119.4	88.1	66.8	47.7	27.1	201	201.2	27.4
Q6PCU4	Emd protein OS=Rattus norvegicus GN=Emd PE=1 SV=1	41	6	10	6	1	29.6	166	Emd	21.5	182.5	103.8	92.2		10.5	35.7	5.3	14.9	107.7	105.1	9.5	270.8	81	28.8	67.6	54.2	398.2	7.3	7	396.4
P19234	NADH dehydrogenase [ubiquinone] flavoprotein 2, mitochondrial OS=Rattus norvegicus GN=Ndufv2 PE=1 SV=2	75	18	308	18	1	27.4	6789	Ndufv2	14	118	175.9	92.1		15.3	11.6	35.4	6.5	115.1	189.2	97.7	109.5	156.7	184.8	148.8	178.9	88.5	86.7	86.7	88.6
P07150	Annexin A1 OS=Rattus norvegicus GN=Anxa1 PE=1 SV=2	27	6	8	6	1	38.8	141	Anxa1	176.8	72.3	58.9	92		357.7	86.5	22.4	207.2	34.4	30.5	87.1	242.8	48.6	50.5	41	15	30.2	160.7	161.9	23.4
F1LNG5	Phosphatidylinositol 3-kinase regulatory subunit alpha OS=Rattus norvegicus GN=Pik3r1 PE=1 SV=2	12	5	9	4	1	83.5	94	Pik3r1	82.5	55.8	169.9	91.8		108	132	21.3	19.7	17.6	19	55.3	229	412.2	90.1	108.1	4	16.3	174	186.4	7.1
A0A0G2JW85	Ras GTPase-activating protein 3 OS=Rattus norvegicus GN=Rasa3 PE=1 SV=1	12	8	20	8	1	95.9	234		78.5	156.9	72.9	91.8		62.1	331.1	13.6	27.4	78	496.4	34.9	87.1	28.2	51.9	130.7	23.1	24.6	93.2	92.4	25.2
D4A9V7	Methionine--tRNA ligase, mitochondrial-like OS=Rattus norvegicus GN=LOC100911305 PE=1 SV=1	15	6	8	6	1	65.7	198	Mars2; LOC100911305	23.5	55.9	228.8	91.7		10.8	145.4	16.7	12.4	72.1	118.9	16.2	13.3	105.1	120.7	162.1	384	15.9	197.3	197.6	11.4
Q7TS56	Carbonyl reductase family member 4 OS=Rattus norvegicus GN=Cbr4 PE=2 SV=1	30	5	14	5	1	25.3	146	Cbr4	26.7	62	219.7	91.6		18	50.6	5.6	27.8	36.9	162.5	3.9	72.9	122.9	169.9	198.8	421.7	73.2	82.1	80.1	73.3
Q5BJT2	Ubiquitin-like protein 3 OS=Rattus norvegicus GN=Ubl3 PE=3 SV=1	25	2	3	2	1	13.2	37	Ubl3	13.9	106.4	188.1	91.6		3.2	2.3	4.9	306.7	3.7	4.7	362.4	198.1	0.2	42.1	68.8	293.3	151	4.5	3.1	151.1
Q6LED0	Histone H3.1 OS=Rattus norvegicus PE=1 SV=3	46	6	70	1	1	15.4	728	LOC682330; Hist1h2ail; Hist1h2ail1; Hist1h3a; LOC679994; LOC680498	47.4	242.7	18.4	91.5		5.2	14.9	7.1	15.8	74.7	36.8	3.4	1190	4.9	3.2	10	2.3	111.1	2.8	3.5	114.4
B1WBV4	Pleckstrin homology and FYVE domain-containing 2 OS=Rattus norvegicus GN=Plekhf2 PE=1 SV=1	9	2	6	2	1	27.7	68	Plekhf2	98.6	190.6	19.2	91.5		118.7	9.2	650.2	7.2	8.6	23.7	181.9	172.3	82.4	7.7	5.4	4.6	158.3	6	5.6	158.4
B2RZB6	LSM8 homolog, U6 small nuclear RNA associated (S. cerevisiae) OS=Rattus norvegicus GN=Lsm8 PE=1 SV=1	63	4	8	4	1	10.4	146	Naa38; Lsm8	111.3	138.2	59.2	91.4		163.1	298.4	45.5	61.6	201.6	118.7	4.9	130.6	77.3	19.6	36.7	84.3	53.6	126.5	126.3	51.5
B0BNF6	Membrane-associated ring finger (C3HC4) 5 OS=Rattus norvegicus GN=March5 PE=1 SV=1	26	5	30	5	1	31.2	678	March5	20.9	36.6	251.1	91.4		24.5	46.1	12.4	14.3	171	48.7	11.6	22	205.6	244.8	180.5	285.2	67.1	99.7	99.3	67.2
Q5PPI8	Similar to RIKEN cDNA 2400010D15 OS=Rattus norvegicus GN=RGD1311805 PE=1 SV=1	7	3	6	3	1	74.8	137	RGD1311805	10.8	206	92	91.3		5.5	121.5	17.7	4.8	343	142.7	121.8	246.9	79.3	88.6	89.2	6	85.3	81.1	80.1	86.6
G3V602	Xenotropic and polytropic retrovirus receptor 1 OS=Rattus norvegicus GN=Xpr1 PE=1 SV=1	3	2	7	2	1	81.7	104	Xpr1	105.7	63.8	139.4	91.1		6.3	46.2	264.7	25.2	945.4	10.7	3	39.7	38	53.2	3.8	53.4	29.8	47.9	29	3.7
Q4V7A0	WD repeat-containing protein 61 OS=Rattus norvegicus GN=Wdr61 PE=1 SV=1	47	9	40	9	1	33.7	699	Wdr61	173.1	79.3	56.7	91		197	229	104	141.7	28.9	93.2	121.2	62.8	55.6	51.6	53.8	77	134.6	57.3	57.2	135.2
Q9JI56	SNAP-29 protein OS=Rattus norvegicus GN=Snap29 PE=1 SV=1	43	7	20	7	1	29.1	528	Snap29	44	97.8	167.2	91		25.5	39.2	9.8	227.5	73.5	67.2	6	310.1	166.7	132.9	108.6	102.5	133.7	30.7	32	134.1
D3ZA31	Myotubularin related protein 2 (Predicted), isoform CRA_b OS=Rattus norvegicus GN=Mtmr2 PE=1 SV=1	31	15	36	14	1	73.2	404	Mtmr2	72.5	101.2	135.3	90.9		2.7	225.2	38.1	85.4	25.5	244.3	88.1	71.8	50.5	113.1	110.5	102.5	195.3	26.2	25.5	195.3
A0A096MIZ1	Paralemmin 2 OS=Rattus norvegicus GN=Palm2 PE=1 SV=1	35	12	52	11	1	42	1047	LOC100910655; Palm2; NEWGENE_6497336	64.2	93.4	151.5	90.9		125.1	41.1	81.2	49.8	92.3	92.6	110.2	43.5	178.4	84.8	214	126.3	94.3	85.7	86	94.8
F1M362	Golgin A7 family, member B OS=Rattus norvegicus GN=Golga7b PE=4 SV=3	13	3	9	3	1	18.3	173	Golga7b	98.9	187.2	23	90.9		26.5	34.7	38.2	5.8	42.8	76.9	13	133.2	1.3	1.2	39.1	51.8	566.5	1.4	0.8	567
P10824	Guanine nucleotide-binding protein G(i) subunit alpha-1 OS=Rattus norvegicus GN=Gnai1 PE=1 SV=3	71	30	562	18	1	40.3	15020	Gnai1	53.8	113.9	141.5	90.8		30.4	56	52.6	59	91.2	164.4	115.2	114.6	144.4	147.6	141.1	116.1	99.8	84	84	99.8
A0A0G2QC56	Coronin OS=Rattus norvegicus GN=Coro2a PE=1 SV=1	32	12	37	12	1	62	677	Coro2a	126	153.7	29.6	90.8		204	201.6	67.3	10.3	101.9	74.7	197.9	233.7	32.9	29.8	16.3	25	159.7	44.9	43.4	156.6
P37285	Kinesin light chain 1 OS=Rattus norvegicus GN=Klc1 PE=1 SV=2	46	25	105	16	1	63.7	1952	Klc1	162.3	51.6	95.3	90.8		174.4	97.5	287.5	87.7	45.6	27.8	37.6	81.2	86.4	52.1	70.1	83.6	208.5	25.5	25.4	209
O35092	Mitochondrial import inner membrane translocase subunit Tim17-A OS=Rattus norvegicus GN=Timm17a PE=2 SV=1	26	2	3	2	1	18	55	Timm17a	98.9	126.8	83.8	90.6		129.8	14.2	48.3	148.6	481.1	91.3	112.9	13.8	57.4	78.4	131.7	8.4	71.6	36.6	73.5	102.5
D4A8C5	Phosphoinositide phospholipase C OS=Rattus norvegicus GN=Plcb4 PE=1 SV=2	6	4	6	4	1	137.5	19	Plcb4	30.5	243.2	35.9	90.4		65.2	14.5	11.6	37.9	14.2	155.7	352.8	224.3	10.6	54.9	124.6	13.8	245.5	19.7	9	245.7
Q6P6S5	Tail-anchored protein insertion receptor WRB OS=Rattus norvegicus GN=Wrb PE=2 SV=1	15	3	12	3	1	19.9	157	Wrb	37.3	68.5	203.9	90.3		30	29.7	140.2	13.9	192.3	37.3	80.7	2.9	204.5	112.2	331.5	130.4	85.6	61.1	61	86.6
Q5XIL4	Sorbin and SH3 domain containing 3 OS=Rattus norvegicus GN=Sorbs3 PE=1 SV=1	6	3	8	3	1	82	117	Sorbs3	18.1	281.5	10.3	90.2		1.9	18.8	22	3.6	6.8	45.7	364.4	478.9	23.5	3.8	5.9	1.4	305.8	3.5	5.6	308.3
A0A0G2KB06	Mitogen-activated protein kinase OS=Rattus norvegicus GN=Mapk11 PE=4 SV=1	17	4	23	3	1	41.4	245	Mapk11	133.5	43.8	132.6	90.2		118.7	42.9	25.6	750.4	37.8	88.1	14.4	7.3	97.5	107.2	38.6	51.4	114.3	4.3	66.8	34.7
A0A0G2JTA1	Protein phosphatase 2 regulatory subunit B', epsilon OS=Rattus norvegicus GN=Ppp2r5e PE=1 SV=1	35	13	101	11	1	54.7	2604	Ppp2r5e	69.2	76.8	163.9	90.1		60.5	120.7	42.9	73.7	52.4	108.4	75.9	72.4	180.7	189.7	138.5	133.1	99.6	76	76	99.6
Q8CHN6	Sphingosine-1-phosphate lyase 1 OS=Rattus norvegicus GN=Sgpl1 PE=2 SV=1	8	3	6	3	1	63.7	112	Sgpl1	72.3	220.9	16.8	90		29.9	130.7	37.7	99.1	157.5	221.7	33.2	228.4	8.5	16.3	12.6	16	288.5	11	20.1	288.7
F1LRE5	Oxysterol-binding protein OS=Rattus norvegicus GN=Osbpl9 PE=1 SV=3	5	3	6	3	1	81.7	131		20.4	15	274.7	89.9		6.9	33.9	9.2	20.2	54.8	9.2	7.9	10.9	84.2	438.8	69.7	400.6	12.7	210.9	212.9	17.1
O70534	Delta-like 1 homolog (Drosophila) OS=Rattus norvegicus GN=Dlk1 PE=2 SV=1	5	2	4	2	1	41.1	110	Dlk1	46.8	48.3	215.1	89.9		4.4	28.9	50.4	55.5	30.3	83	51.1	29.6	520.6	32.7	380.9	80.8	84.3	76.9	20.6	69.9
D3ZIN7	Mitochondrial ribosomal protein S23 OS=Rattus norvegicus GN=Mrps23 PE=1 SV=1	51	9	25	9	1	20.3	375	Mrps23	56.9	188.7	64.5	89.8		5.5	21.4	179	41	97.9	95.9	98.8	109.2	28.2	40	11.2	52.5	404.7	5.4	4.1	405.2
O35353	Guanine nucleotide-binding protein subunit beta-4 OS=Rattus norvegicus GN=Gnb4 PE=2 SV=4	71	18	399	8	1	37.3	10847	Gnb4	81.4	84.5	144.4	89.7		41.8	61.7	92.1	85	93.2	192.9	22	60.6	49.7	226.5	72.8	275.8	65	98.1	98	65
P23928	Alpha-crystallin B chain OS=Rattus norvegicus GN=Cryab PE=1 SV=1	82	12	148	12	1	20.1	2812	Cryab	60.4	155.7	94.2	89.7		55.5	156.3	58.2	47.1	92.4	162.6	148.1	145.1	75.8	79.6	132	98.7	65.4	108.8	108.8	65.5
D3Z8B2	Nucleoporin 133 OS=Rattus norvegicus GN=Nup133 PE=1 SV=3	12	8	10	8	1	128.3	112	Nup133	13.9	279.2	17.1	89.7		7.5	7.3	10.6	10.6	7.2	130.9	244	259.7	11.4	10.5	4.1	108.6	386.2	8.6	8.3	384.7
A0A0G2K376	Pre-mRNA 3'-end-processing factor FIP1 OS=Rattus norvegicus GN=Fip1l1 PE=1 SV=1	5	2	2	2	1	64.9	50	Fip1l1	53.7	183.5	73.1	89.6		12.5	3.2	15.4	8.6	119.7	10.5	3.7	1314.7	13.5	19.6	14.8	5.4	14.8	2.4	20.3	20.9
P15943	Amyloid-like protein 2 OS=Rattus norvegicus GN=Aplp2 PE=1 SV=2	15	9	15	8	1	86.8	181	Aplp2	55.2	98.8	156.4	89.6		21.2	42.2	173.5	35.6	42.1	61.6	78.1	130.7	90.4	55.8	133.3	186.2	260.2	14.5	15.3	259.2
D4A4P3	NADH:ubiquinone oxidoreductase subunit B3 OS=Rattus norvegicus GN=Ndufb3 PE=1 SV=1	22	5	106	5	1	11.3	1025	Ndufb3	9.8	117.9	182.7	89.6		132.1	1.7	11.8	5.2	156.9	71.2	124.9	31.6	256.2	38.1	355.3	83.4	41.2	124.7	124.6	41.2
A0A0G2KAA3	NADH:ubiquinone oxidoreductase subunit A3 OS=Rattus norvegicus GN=Ndufa3 PE=1 SV=1	38	2	32	2	1	10.2	547		2.7	44.4	263.4	89.6		0.8	9.5	0.5	6.8	39.4	34.6	8.6	138.2	188	219.7	219.1	222.8	24	231.9	232	24
F1M3K6	Uncharacterized protein OS=Rattus norvegicus GN=Bag4 PE=1 SV=3	9	3	4	3	1	49	120		64.6	97.2	148.6	89.6		49.7	49.2	30.5	23.5	20.9	63.7	408.1	53.3	405.1	28.5	39.5	200.9	76.4	37.2	38.3	75.2
P12075	Cytochrome c oxidase subunit 5B, mitochondrial OS=Rattus norvegicus GN=Cox5b PE=1 SV=2	62	9	470	9	1	13.9	6080	Cox5b	6.1	114.8	189.6	89.5		6.7	4	15.8	4.3	147.1	89	114.4	88.5	165.4	94.8	250.6	167.8	31.9	193.8	193.8	31.9
Q6GMM8	Long-chain fatty acid transport protein 1 OS=Rattus norvegicus GN=Slc27a1 PE=1 SV=1	40	19	91	18	1	71.3	2622	Slc27a1	58.1	89.5	162.9	89.5		42.9	82.7	52.9	54	80	84.7	56.4	140.1	141.4	158.5	127.3	196.6	144.1	46.9	46.9	144.6
G3V784	ADP-dependent glucokinase OS=Rattus norvegicus GN=Adpgk PE=1 SV=1	51	17	125	17	1	53.9	2305	Adpgk	36.6	146.1	127.7	89.5		14.4	21.8	54.3	61.3	134.1	126.6	140.4	187.5	114.2	126	97.8	154	54.7	128.9	129.1	54.9
Q07936-2	Isoform Long of Annexin A2 OS=Rattus norvegicus GN=Anxa2	34	9	29	9	1	38.9	742	Anxa2	105.1	181.8	23.6	89.5		70.9	58.3	191.6	37	103.4	67.1	129	119.6	52.8	5.5	16.5	12.6	359.5	8.3	7.6	360.4
A0A0G2K751	DnaJ homolog subfamily C member 8 OS=Rattus norvegicus GN=Dnajc8 PE=1 SV=1	19	3	6	3	1	32.7	77		53.7	224.9	31.8	89.5		11.9	37	9	629.8	207.9	37.1	21.1	282.8	7.3	44	12.1	12.7	136.5	6.1	9	135.7
Q7TQ77	Ac1288 OS=Rattus norvegicus GN=Hook3 PE=1 SV=1	13	6	17	6	1	80.4	459	Hook3	137.3	79.6	93.7	89.4		45.5	185.5	96.1	98.2	30.2	36.3	87.5	215.3	366.4	60.2	73	55	65.9	61.6	58.3	65
Q63259	Receptor-type tyrosine-protein phosphatase-like N OS=Rattus norvegicus GN=Ptprn PE=1 SV=2	11	7	15	6	1	106.2	272	Ptprn	135.3	108.6	66.7	89.4		76.7	110.5	190.3	8.3	65.9	82.9	51.8	308.1	36.2	60.2	47.4	43.5	14.4	244.7	243.9	15.2
F1LWN1	Nuclear receptor coactivator 7 OS=Rattus norvegicus GN=Ncoa7 PE=1 SV=3	17	12	21	12	1	108.9	304		126.9	72	111.9	89.3		724.7	22.5	39.7	98.2	62.5	20.1	11.4	185.1	82.6	35.1	50	60.7	80.6	22.7	24.2	80
P54287	Voltage-dependent L-type calcium channel subunit beta-3 OS=Rattus norvegicus GN=Cacnb3 PE=1 SV=1	25	10	79	7	1	54.5	1404	Cacnb3	33.8	99.3	177.6	89.3		85.1	27.2	18.8	39.3	6.9	82.5	146.2	111.6	120.6	242.3	127.7	230.4	117.8	63.1	63.6	117
P15429	Beta-enolase OS=Rattus norvegicus GN=Eno3 PE=1 SV=3	38	14	568	1	1	47	21365	Eno3	57.8	68.6	184.5	89.2		6.7	3.8	65.2	5.9	5.4	95.5	4.5	10.4	9.3	1313.9	43.3	4.4	9.5	10	0.6	11.6
G3V7L6	26S protease regulatory subunit 7 OS=Rattus norvegicus GN=Psmc2 PE=1 SV=1	61	25	130	25	1	48.6	2681	Psmc2	163.6	40.4	106.8	89.2		154	109.5	139	145.5	45.6	262.6	27	22.2	97.2	112.4	88.6	42.6	45.9	130.8	131.1	45.9
B0BMZ5	LOC687696 protein OS=Rattus norvegicus GN=Stambpl1 PE=1 SV=1	8	2	3	2	1	49.6	84	LOC687696; Stambpl1	106	101.7	103.2	89.1		530.7	62	24.2	87.9	58.2	69	72.7	73.9	84.8	14.6	60.8	221.2	46.2	59.7	64.5	69.5
B2RZ37	Receptor expression-enhancing protein 5 OS=Rattus norvegicus GN=Reep5 PE=1 SV=1	24	6	61	5	1	21.4	814	Reep5	27.4	117.9	165.7	89.1		157.9	48.6	0.5	8.5	91.5	25.9	83.3	103.5	177	64.7	207.6	85.1	17	256	256.1	16.9
A0A0U1RRZ5	Protein PRRC2A OS=Rattus norvegicus GN=Prrc2a PE=1 SV=1	10	13	28	13	1	229	277	Prrc2a	148.1	92.9	69.9	89.1		362.2	135	11.3	140.8	97.9	85.9	53	87	77.5	54.6	108.8	22.3	129.7	51.7	53.4	128.9
Q01728-2	Isoform 2 of Sodium/calcium exchanger 1 OS=Rattus norvegicus GN=Slc8a1	24	18	71	18	1	106.6	1278	Slc8a1	55	96.9	159.3	88.9		13	15	80.3	28.1	973	32.6	32.1	40	54.1	79	55.9	63	38.8	28.3	27.9	39
D4A7R3	Nucleoporin 205 OS=Rattus norvegicus GN=Nup205 PE=1 SV=1	9	14	29	13	1	227.1	399	Nup205	63.5	222	26	88.5		56.9	76.5	12.4	68.1	30.8	181.5	261.2	394.2	28.6	6.7	22.8	101.9	64.3	114.6	112.5	66.9
D3ZJJ7	Kinesin family member 21A OS=Rattus norvegicus GN=Kif21a PE=1 SV=2	43	43	220	1	1	174.2	5571		65.4	65.4	180.7	88.5		905	23.9	9	21.6	56	5.7	9.2	91.4	91.6	48.3	76.1	51.6	5.6	97.7	97.7	9.6
F1M957	von Willebrand factor OS=Rattus norvegicus GN=Vwf PE=1 SV=3	4	8	11	8	1	308.8	287	Vwf	68	225.5	18	88.4		41.2	96.9	18.4	85.8	93.9	144.7	268.3	435.1	13.8	17.9	11.4	18.1	135	45.2	42.6	131.8
A0A0G2K743	40S ribosomal protein S26 OS=Rattus norvegicus GN=RGD1562415 PE=3 SV=1	44	5	29	5	1	12.8	484		177.9	91.9	41.8	88.4		130.7	83.9	136	271.2	44.5	84.2	154.9	56.3	29.4	30.4	40.7	32.3	18.7	233.9	234.2	18.8
P21575-8	Isoform 8 of Dynamin-1 OS=Rattus norvegicus GN=Dnm1	83	82	1896	3	1	96.3	44154	Dnm1	103.5	109.3	98.9	88.2		76	96.6	82.8	243.4	79.6	143	112	21.2	78.3	93.3	35.9	133.5	167.4	34.7	34.6	167.6
F1LWE6	Musashi RNA-binding protein 2 OS=Rattus norvegicus GN=Msi2 PE=1 SV=3	17	3	12	3	1	29.8	414		203.1	76.5	32.3	88.1		145.5	250.9	9.1	151.8	63.7	49.2	33.4	434.6	1.6	26.8	20.8	142.6	89	45.1	46.8	89.2
F1M998	Sorting nexin 25 OS=Rattus norvegicus GN=Snx25 PE=4 SV=3	2	2	2	2	1	97.1	22	Snx25	123	81.2	107.7	88.1		80.9	656.9	8.1	91.8	13.9	35.1	92.2	95.4	83.9	40.1	99.4	67.7	74.6	72.7	35	52.3
Q3KRE2	Methyltransferase like 7A OS=Rattus norvegicus GN=Mettl7a PE=1 SV=1	36	7	47	7	1	28.1	1512	Mettl7a	33.4	123.5	155.3	87.8		36.2	115.6	7.8	17.9	91.8	96.6	55.8	443.5	129.4	100.2	112	125.2	67.9	65.9	65.7	68.3
Q66HJ7	Receptor-type tyrosine-protein phosphatase OS=Rattus norvegicus GN=Ptpra PE=1 SV=1	32	19	52	19	1	90.1	905	Ptpra	42.3	79	191	87.8		40.3	105.5	21.5	38.6	52	61.6	88.1	106.7	158	200.9	154.1	220.3	120.9	55.6	55.2	120.6
Q63584	Transmembrane emp24 domain-containing protein 10 OS=Rattus norvegicus GN=Tmed10 PE=1 SV=2	30	5	33	5	1	24.8	920	Tmed10	33.9	88.4	189.9	87.8		25.7	21.2	48.3	37.4	90.8	121.8	40.6	72.1	176.9	141.1	298	170.9	126.4	51.1	51	126.7
P18420	Proteasome subunit alpha type-1 OS=Rattus norvegicus GN=Psma1 PE=1 SV=2	67	14	147	14	1	29.5	2238	Psma1	139.9	43.2	129.2	87.7		113.7	119.7	210.4	130.1	35.9	41.4	59.3	29.6	91.9	144.9	254.3	54.3	70.9	86.3	86.3	71
P27615	Lysosome membrane protein 2 OS=Rattus norvegicus GN=Scarb2 PE=1 SV=2	20	7	25	7	1	54.1	519	Scarb2	27.2	103.6	181.5	87.7		54.1	55.3	5.1	15.3	164.1	92.8	129.4	18.7	177.7	67.5	235.9	207.4	77.9	110.4	110.9	77.5
G3V6D9	Na(+)/H(+) exchange regulatory cofactor NHE-RF OS=Rattus norvegicus GN=Slc9a3r2 PE=1 SV=1	34	8	15	8	1	37.3	291	Slc9a3r2	26.4	273	13.1	87.5		2.1	1.1	17.7	664.4	34.6	5.9	113.1	294.8	6.3	2.2	4.1	1	224.9	1.1	1.8	225.2
P62630	Elongation factor 1-alpha 1 OS=Rattus norvegicus GN=Eef1a1 PE=2 SV=1	68	29	681	19	1	50.1	15705	Eef1a1	127.1	111.1	74.4	87.5		127.3	147.8	126.1	92.8	92.8	138	74.3	132.2	63.8	87.2	51.2	86.2	133	57.2	57.2	133.1
Q5PPN4	Carbonic anhydrase-related protein OS=Rattus norvegicus GN=Ca8 PE=1 SV=3	13	2	2	2	1	32.9	44	Car8	119.1	84	109.5	87.4		83.7	348.5	150.5	23.1	96.2	36.3	83.7	75	44.8	110.9	96	117.5	53.7	111.5	66.3	102.3
Q5XIG8	Serine-threonine kinase receptor-associated protein OS=Rattus norvegicus GN=Strap PE=1 SV=1	77	20	94	20	1	38.4	3097	Strap	169.1	54.2	89.5	87.2		150.1	230.4	172.4	155.6	59.4	78.7	46.4	20.3	87.2	98.3	74.1	86.3	74.5	95.8	96.2	74.3
D3ZEY0	Coiled-coil domain-containing 141 OS=Rattus norvegicus GN=Ccdc141 PE=1 SV=2	2	2	2	2	1	173.4	51	Ccdc141; LOC311134	43.3	232.4	37.1	87.2		29.9	24.2	55.9	17.1	21.3	43.4	479.4	601.3	49.7	28.3	17.6	18.8	62.1	39.4	47.2	64.3
M0R621	Uncharacterized LOC100909715 OS=Rattus norvegicus GN=LOC100909715 PE=1 SV=1	29	4	11	4	1	26.3	207	LOC100909715	178.2	81.9	52.7	87.2		66	103.3	3.5	187.1	1.1	45.6	31.7	214.2	30.7	48.2	19.4	8.9	416.5	1.8	3.9	418.2
F1M5M9	SLIT-ROBO Rho GTPase-activating protein 3 OS=Rattus norvegicus GN=Srgap3 PE=1 SV=2	26	22	63	20	1	124.4	1148	Srgap3	105.2	115.8	91.8	87.2		185.2	86.1	45.2	98.9	56	131.2	206.7	78.6	80.8	80.3	142.4	34.3	147.4	39.7	39.5	147.7
Q75Q41	Mitochondrial import receptor subunit TOM22 homolog OS=Rattus norvegicus GN=Tomm22 PE=1 SV=1	77	7	122	7	1	15.5	3718	Tomm22	6.1	124.2	182.5	87.2		6.5	67.9	3	4.1	77.5	145.8	106.7	103.4	339.9	155.3	122.3	153.6	105.3	51.3	51.7	105.6
P53565	Homeobox protein cut-like 1 OS=Rattus norvegicus GN=Cux1 PE=1 SV=2	3	2	2	2	1	164.4	42	Cux1	49.5	149.7	113.7	87.1		46.4	12.6	78.5	33.3	125.5	449.3	112.3	81.1	46.6	129.5	127	64.1	92.6	25.3	124.3	51.6
A0A0G2K724	Malignant T-cell-amplified sequence OS=Rattus norvegicus GN=Mcts1 PE=1 SV=1	67	9	64	9	1	20.5	1435	Mcts1	135.9	96.1	81.2	86.8		53.7	95	49.4	61.4	38.4	126.1	4.6	42.9	55.9	38.1	30.3	30.9	2.7	484	484.1	2.8
B2GV54	Neutral cholesterol ester hydrolase 1 OS=Rattus norvegicus GN=Nceh1 PE=2 SV=1	48	16	106	16	1	45.8	2008	Nceh1	30.9	121.4	161	86.7		37.1	81	14.7	10.8	76.2	116.7	78.3	107.2	141.8	129.9	89.4	113.7	14.9	286.6	286.6	15
P68403-2	Isoform Beta-II of Protein kinase C beta type OS=Rattus norvegicus GN=Prkcb	67	46	610	31	1	76.8	14158	Prkcb	135.4	72.7	105.4	86.6		118.2	135.5	207.3	122	63.9	74.6	102	59.1	106.8	94.7	105.9	77.4	95	71.2	71.1	95.2
F1M4I1	Catenin alpha 3 OS=Rattus norvegicus GN=Ctnna3 PE=1 SV=3	7	3	4	2	1	61.1	41		155.1	74.3	84.2	86.5		42.8	272.6	75.7	157.9	51.3	40	53.4	270.1	220	70.8	45.7	49.7	90.9	33.9	48.6	76.4
B1H2A6	FMR1 autosomal homolog 2 OS=Rattus norvegicus GN=Fxr2 PE=1 SV=1	13	7	21	4	1	74.3	443	Fxr2	57.5	150.1	105.9	86.5		9.2	105.8	20.1	63.1	276.7	89.9	3.6	96.5	363.2	64.9	5	66.6	204.5	14.2	13.6	203.3
Q5FWT1	Protein FAM98A OS=Rattus norvegicus GN=Fam98a PE=2 SV=1	11	4	8	4	1	55	211	Fam98a	232.3	73.7	7.8	86.2		99.1	42.9	611	167.5	29.4	49.4	33.9	57.8	4.1	118.4	4.5	1.6	177.4	12.9	12.4	177.6
Q792I0	Protein lin-7 homolog C OS=Rattus norvegicus GN=Lin7c PE=1 SV=1	62	11	83	7	1	21.8	1457	Lin7c	46.8	67.7	199.4	86.1		24.3	28.1	121	57.6	30.9	18.5	109.5	134.6	238	112.2	301.5	123.6	61.6	88.2	88.2	62.2
Q9Z1M9	Structural maintenance of chromosomes protein 1A OS=Rattus norvegicus GN=Smc1a PE=1 SV=1	15	14	21	14	1	143.1	447	Smc1a	82.1	181.5	50.3	86.1		46.2	104.3	44.8	83.6	274.1	170	111.2	35.2	8.9	55.5	26.2	73.4	266.9	15.1	15.9	268.7
D3ZX42	G protein-coupled receptor 21 (Predicted), isoform CRA_a OS=Rattus norvegicus GN=Rabgap1 PE=1 SV=1	26	21	57	21	1	120.9	1277	Rabgap1	140	43	130.9	86.1		161	221.9	105.2	69.3	31.9	34.9	102.1	45.7	122.6	140.9	102	120.7	55.8	114.9	115.2	55.8
Q9JKM5	Sphingosine 1-phosphate receptor 5 OS=Rattus norvegicus GN=S1pr5 PE=1 SV=1	6	3	19	3	1	42.3	249	S1pr5	19.7	188.4	105.9	86		59.5	27	2.5	7.5	124.1	149.5	287.7	5.9	77.2	76	72.7	119.6	13.7	281.8	281.9	13.3
A0A0G2K1M2	Disks large homolog 1 OS=Rattus norvegicus GN=Dlg1 PE=1 SV=1	47	38	274	28	1	101.1	4902		75.3	119.5	119.2	86		80.3	83.4	72.9	23.2	128.7	143.6	109.4	114.8	132.2	119.6	122.7	113.4	105.1	72.8	72.7	105.1
D3ZKG5	Parvin, beta OS=Rattus norvegicus GN=Parvb PE=1 SV=1	21	5	11	5	1	41.7	238	Parvb	46.6	203.9	63.6	85.9		59	149.8	13.3	12.1	64.8	474.5	183	82.1	32.2	45.4	47	26.9	188.8	14.1	13.4	193.6
P62909	40S ribosomal protein S3 OS=Rattus norvegicus GN=Rps3 PE=1 SV=1	70	17	115	17	1	26.7	2230	Rps3	189.3	108.1	16.7	85.9		181.3	220.4	182.4	173.9	105.5	146.1	102.1	62.7	31.6	18.9	9.9	13.6	57.2	118.4	118.4	57.5
Q6AYA2	Vaccinia related kinase 1 OS=Rattus norvegicus GN=Vrk1 PE=1 SV=1	6	2	3	2	1	46.8	32	Vrk1	117.7	103.3	93.2	85.8		27.2	21.8	2.7	25.9	15	29	3.9	877.7	15.2	22.6	469.4	15.7	14.5	20.6	14.5	24.1
Q8R424	STAM-binding protein OS=Rattus norvegicus GN=Stambp PE=2 SV=1	18	6	23	6	1	48.5	456	Stambp	103.2	103.3	107.7	85.8		57.4	15.9	107	58.3	23.7	32.8	102.2	298.4	60.1	60.7	159.3	23.9	292.8	7.9	6.7	292.9
Q32KJ6	N-acetylgalactosamine-6-sulfatase OS=Rattus norvegicus GN=Galns PE=1 SV=1	9	3	4	3	1	58.3	42	Galns	108.8	91.4	114.1	85.7		43.7	31.5	939.2	43.1	59.9	22.2	63.4	8.1	70.9	29.2	11.7	126	39.1	29.9	16.3	65.6
A0A0G2KA50	VPS39 HOPS complex subunit OS=Rattus norvegicus GN=Vps39 PE=1 SV=1	8	5	9	5	1	101.6	112	Vps39	125.8	88.5	100.1	85.6		82	64.4	26.6	69.7	55.9	160.7	2.3	39.8	73.1	786.4	12.9	38.8	57	43.2	39.1	48.1
Q9JI92	Syntenin-1 OS=Rattus norvegicus GN=Sdcbp PE=1 SV=1	16	5	17	5	1	32.4	427	Sdcbp	84.6	109.5	120.3	85.6		19.5	41.5	95.1	379.7	43.6	254.9	65.7	100.9	95.3	102.9	52.6	83.9	48.6	83.7	83.4	48.5
D3Z8Q5	RCG25747 OS=Rattus norvegicus GN=Tusc2 PE=4 SV=1	71	5	30	5	1	12.1	424	Tusc2	157.2	60	97.1	85.6		16.8	165.4	81.4	461.2	48.1	166.8	26.4	40.8	88.6	97	58	56.7	36.4	109.6	110.3	36.5
Q810W7	Microtubule-associated serine/threonine-protein kinase 1 OS=Rattus norvegicus GN=Mast1 PE=1 SV=1	5	5	18	4	1	170.9	176	MAST1	204.9	79.2	30.3	85.6		227.7	44	361.7	35.3	10.3	227.5	0.7	145	50.6	26.4	2.9	8.3	223.6	7.8	4.3	223.7
F1LMB9	Exocyst complex component 2 OS=Rattus norvegicus GN=Exoc2 PE=1 SV=1	33	22	55	22	1	104	571	Exoc2	28.6	198	87.9	85.5		848.3	12.7	15	5.5	116.5	85.4	93.7	97.3	39.1	46.1	18.1	50.4	55.1	30.8	30.9	55.1
Q6AYB2	RCG53912, isoform CRA_a OS=Rattus norvegicus GN=Sphk2 PE=1 SV=1	16	6	15	6	1	65.5	350	Sphk2	100.6	85.9	128	85.5		71.8	77.8	73.4	48.4	67.9	56.7	73	16.1	98.7	182.7	17.9	86.6	354.5	9.7	10.8	353.9
D3ZW15	SEC24 homolog B, COPII coat complex component OS=Rattus norvegicus GN=Sec24b PE=1 SV=1	15	12	26	12	1	134.6	371	Sec24b	109.6	113.9	91.1	85.5		142.4	376.9	32.2	16.3	54.9	90.3	213.7	38.9	119.5	83.4	25.1	38	16	168.1	167.6	16.6
P23764	Glutathione peroxidase 3 OS=Rattus norvegicus GN=Gpx3 PE=2 SV=2	9	2	4	2	1	25.4	62	Gpx3	147.2	7.6	159.8	85.4		174.7	44.8	298.1	0.3	40.2	1.1	10	2.1	229.5	37.1	136.6	67.5	2.3	273	273	9.7
D3ZL50	Tetratricopeptide repeat domain 37 OS=Rattus norvegicus GN=Ttc37 PE=1 SV=3	16	17	33	17	1	174.2	664	Ttc37	75.7	58	180.9	85.4		107.4	221.3	39.3	19.5	6.9	183	97.1	25.5	167.2	185.8	109.8	144.2	73.1	73.2	73.4	73.3
A0A0H2UHU1	60S ribosomal protein L37a OS=Rattus norvegicus GN=Rpl37a PE=3 SV=1	41	3	20	3	1	10.3	759		262.5	38.2	14	85.3		126	185.3	259.1	372.8	47	4.7	21.6	51.7	187.7	44	2.7	3.1	90.3	56.2	56.2	91.5
A0A140TAG8	Protrudin OS=Rattus norvegicus GN=Zfyve27 PE=4 SV=1	7	2	2	2	1	45.7	55	Zfyve27	19.1	269.2	26.6	85.2		14.6	287.5	4.9	4.4	446.7	199.3	4.4	70.9	11.2	28.5	12.3	2.7	3.6	251.6	251.6	5.6
D4A4T9	Cysteine and histidine-rich domain-containing protein 1 OS=Rattus norvegicus GN=Chordc1 PE=3 SV=1	46	11	61	11	1	37.3	1029	Chordc1	156.2	64	94.6	85.2		317.5	164.9	118.9	65	40.5	81.2	95.3	11.5	72.3	75.2	145.7	95.6	99.5	58.6	58.6	99.8
A0A0G2K366	Ribosomal protein S6 kinase OS=Rattus norvegicus GN=Rps6ka5 PE=1 SV=1	31	16	64	16	1	89.3	923	Rps6ka5	123.3	134.1	57.4	85.2		422.4	90.2	91.8	62.7	94	104.2	26.4	132.1	32.4	80.9	48.5	37	24	164.7	165.4	23.3
Q5M8C7	Thioredoxin domain containing 9 OS=Rattus norvegicus GN=Txndc9 PE=1 SV=1	10	3	11	3	1	26.3	170	Txndc9	84.5	142.5	87.8	85.2		203.9	265.3	17.6	2.9	118.1	126.9	1.5	86.7	214.3	69.8	54.7	55.7	170.2	20.5	21.5	170.3
Q05BA4	Myadm protein OS=Rattus norvegicus GN=Myadm PE=1 SV=1	22	7	74	7	1	35.1	1500	Myadm	35.3	153.9	125.6	85.1		54.3	97.1	12.9	18	63	122.7	192.4	151.4	122	122.8	101.4	101.2	29.8	190.6	190.5	29.8
A0A0G2K5B0	TBC1 domain family, member 24 OS=Rattus norvegicus GN=Tbc1d24 PE=1 SV=1	38	16	69	16	1	63.4	1544	Tbc1d24	123.8	95.4	95.8	85.1		135.9	88.9	53.2	215.9	49.4	172.7	47.8	145.3	103	143.7	68.5	70.3	87.1	65.5	65.7	87
P63322	Ras-related protein Ral-A OS=Rattus norvegicus GN=Rala PE=1 SV=1	74	16	253	8	1	23.5	6008	Rala	16.7	142	156.3	85		1.3	19.7	36.6	14.3	158.1	128.3	158.2	93.3	190.1	170.3	144.4	142.5	93.8	77.6	77.6	93.8
G3V8I4	Syntaxin 4A (Placental), isoform CRA_a OS=Rattus norvegicus GN=Stx4 PE=1 SV=1	22	5	18	5	1	34.2	336	Stx4	23.8	171.2	120.1	84.9		40.1	2.8	10.7	45.2	303.9	81.5	211.6	104.7	118.1	22.8	144.3	92.4	28.6	181.6	181.7	30
M0RDD7	Chromatin target of PRMT1-like 1 OS=Rattus norvegicus GN=Chtopl1 PE=4 SV=1	21	3	11	3	1	22.1	169	Chtop; Chtopl1	24.8	279.7	10.6	84.9		23.3	59.1	9	8.2	77.3	402.5	344.9	64.2	3.9	66.4	7.4	5.2	258.3	3.1	9.5	257.9
A0A0G2JT63	Cytoplasmic FMR1-interacting protein 2 OS=Rattus norvegicus GN=Cyfip2 PE=4 SV=1	57	53	458	36	1	112	9816		162.4	89.3	63.5	84.8		128.4	142.5	424.4	34.4	78.1	90.3	59	70.8	47.4	90.1	59	37.7	38.2	130.7	130.6	38.1
D4AAR7	Coiled-coil domain-containing 136 OS=Rattus norvegicus GN=Ccdc136 PE=1 SV=3	15	11	30	11	1	137.4	798	Ccdc136	80.4	188.1	46.6	84.8		59.2	203	18.3	89	265.9	198.6	74.4	144.9	119.6	25.6	69.1	8	108.8	53.8	52.7	109
F1LX08	Sodium channel protein OS=Rattus norvegicus GN=Scn3a PE=1 SV=3	11	21	110	2	1	221.3	2554	Scn3a	60.7	175.2	79.2	84.8		21.3	50.4	36.2	52.7	262.6	36.1	439.1	57.8	48.3	64.2	206.6	28.5	129.1	27.5	8.8	130.7
O08629	Transcription intermediary factor 1-beta OS=Rattus norvegicus GN=Trim28 PE=1 SV=2	40	20	99	20	1	88.9	2159	Trim28	87	193.7	34.6	84.7		55.6	59.2	29.5	438.5	221.4	157.1	103.8	99	27.6	47.7	18.9	11	143.7	21.7	21.7	143.6
M0RDU0	Coagulation factor VIII-associated 1 OS=Rattus norvegicus GN=F8a1 PE=1 SV=1	29	7	18	7	1	40.5	253	F8a1	157.8	60.8	96.8	84.6		36.6	42.5	42.6	23.3	12.3	18.7	388.2	6.5	27.2	22.5	26	14.6	468.6	1	0.7	468.7
Q4QQS3	Protein OSCP1 OS=Rattus norvegicus GN=Oscp1 PE=2 SV=1	25	8	23	8	1	43.3	360	Oscp1	225.8	26.1	63.5	84.6		134.2	47.2	65.6	135.5	168.7	6.5	7.9	14.9	42.1	16.5	66.9	14	437	2.1	2.8	437.9
A0A0G2QC17	Protein phosphatase 2C, magnesium dependent, catalytic subunit, isoform CRA_a OS=Rattus norvegicus GN=Pdp1 PE=1 SV=1	50	18	73	18	1	63.8	1687	Pdp1	29.4	95.5	190.4	84.6		13.5	6.6	177.5	17	29.5	328.9	47.3	51.5	120.2	101.3	95.5	91.1	252.5	7.6	7.5	252.5
D4A409	Laminin subunit alpha 1 OS=Rattus norvegicus GN=Lama1 PE=2 SV=1	14	28	53	28	1	338	1116	Lama1	31	256.5	27.8	84.6		28.4	17.8	27.4	57.3	154.4	346.1	150.2	348	61.8	31.8	19.8	19.4	121.1	48.2	47.6	120.7
A0A0G2K7S6	WD repeat-containing protein 44 OS=Rattus norvegicus GN=Wdr44 PE=1 SV=1	28	17	39	17	1	101.5	771	Wdr44	83.6	65.2	166.7	84.6		144.9	35.5	161	36.3	36.8	43.8	84.6	73.2	165.9	91	269.1	126.2	44.5	121.3	123	42.9
P21575	Dynamin-1 OS=Rattus norvegicus GN=Dnm1 PE=1 SV=2	84	85	1975	1	1	97.2	46023	Dnm1	201	81.2	33.2	84.6		130.8	2.6	176.5	311.9	177.1	2.4	23.7	158.9	5.7	3.2	154	111.4	142.1	28.8	28.8	142.2
Q5XIG0	ADP-ribose pyrophosphatase, mitochondrial OS=Rattus norvegicus GN=Nudt9 PE=2 SV=1	16	5	27	5	1	38.5	484	Nudt9	115.4	81.3	118.9	84.4		45.2	57.5	77.3	83.9	17.3	49.4	74	44.7	68.1	81	69.3	65.7	427.9	5.2	5.6	428.1
Q0VGK0	Gamma-aminobutyric acid receptor-associated protein-like 1 OS=Rattus norvegicus GN=Gabarapl1 PE=1 SV=1	36	5	29	4	1	14	304	Gabarapl1	36.3	114.1	165.2	84.4		8.9	128.4	9.8	74.8	16.1	84.6	85.5	277.1	242.2	59	158.4	95.7	25	155.4	153.3	25.8
G3V9Q4	Serine/threonine kinase 38 OS=Rattus norvegicus GN=Stk38 PE=1 SV=3	5	2	3	1	1	54.1	52	Stk38	136.3	76.8	102.7	84.2		62.7	827.7	89.8	11.4	86.8	34.4	21.8	52	68.6	40.9	47.3	67.5	28.4	67	39.5	54.3
Q5BK62	Protein Mpv17 OS=Rattus norvegicus GN=Mpv17 PE=2 SV=1	25	2	4	2	1	19.6	194	Mpv17l; Mpv17	24.2	270.2	21.5	84.1		22.6	6.8	15.2	23	168.7	269.6	3.1	254.6	21.1	12.9	10.2	27.2	7.7	373.9	372.2	11.2
Q6QI16	LRRGT00192 OS=Rattus norvegicus GN=RGD1304704 PE=1 SV=1	45	12	47	12	1	33.8	914	RGD1304704	241.8	50.8	23.3	84.1		56.6	70.3	1278.1	21.6	8.2	21.8	11.1	15.9	6	7.8	6.2	5.3	29.2	16.5	16.4	29.1
Q6P7A9	Lysosomal alpha-glucosidase OS=Rattus norvegicus GN=Gaa PE=2 SV=1	28	19	52	2	1	106.1	1015	Gaa	50.4	9.2	256.3	84.1		28.6	35.2	33.9	9.1	4.1	7.1	7.8	4.5	28.2	188	133.7	240.7	432.2	6.3	3.9	436.6
B5DFF4	Vacuolar protein sorting 37C (Yeast) (Predicted) OS=Rattus norvegicus GN=Vps37c PE=1 SV=1	9	2	11	2	1	38.4	489	Vps37c; LOC100910929; NEWGENE_1309258	200.2	41.6	74.2	84		162.8	8.3	79.3	222.1	3.5	110.1	10.4	53.9	142.1	14.5	15.1	117.7	324.1	7	4.7	324.4
F1LTX8	Lysophosphatidylglycerol acyltransferase 1 OS=Rattus norvegicus GN=Lpgat1 PE=1 SV=2	28	8	29	8	1	43	535	Lpgat1	129.8	95	91.2	84		143.2	122.7	111.4	50.5	74.5	98.5	196.3	73.8	96.7	74.2	89.4	75.6	35.6	161.7	160.7	35.2
Q498M4	WD repeat-containing protein 5 OS=Rattus norvegicus GN=Wdr5 PE=1 SV=1	19	4	5	4	1	36.6	113	Wdr5	63.9	201	51.1	84		226.4	35.2	15.8	12.9	197.8	22	27.8	863.6	24.9	17.7	10.7	20.2	28.9	34	32.5	29.5
P54319	Phospholipase A-2-activating protein OS=Rattus norvegicus GN=Plaa PE=1 SV=3	45	25	68	25	1	87	1545	Plaa	133	60.3	122.9	83.8		50.3	189.3	115.8	30.4	67.7	47.7	25.1	12.6	64.2	165.1	39.9	77.3	6.6	351.2	350.8	6
Q6AY87	THO complex subunit 6 homolog OS=Rattus norvegicus GN=Thoc6 PE=2 SV=1	21	4	5	4	1	37.4	150	Thoc6	55.6	225.5	35.1	83.8		239	26.9	23.8	70.5	276.9	250.1	61.7	124.7	28.6	27.3	27.7	23.6	182.3	23.6	18	195.2
P97694	Cytohesin-1 OS=Rattus norvegicus GN=Cyth1 PE=1 SV=1	15	5	26	3	1	46.2	403	Cyth1	27.7	31.6	257	83.8		0.1	7	1.2	9.3	7.3	1.5	0.3	419	25	28.4	0.3	76.4	511.7	0.1	0.1	512.2
Q4V8H5	Aspartyl aminopeptidase OS=Rattus norvegicus GN=Dnpep PE=1 SV=1	59	19	177	19	1	52.5	4305	Dnpep	156.9	75.1	84.3	83.8		169.5	181	81.7	141.8	69.8	79	91.1	65.4	87	124.7	78.5	79.7	58.7	116.7	116.7	58.7
Q00729	Histone H2B type 1-A OS=Rattus norvegicus GN=Hist1h2ba PE=1 SV=2	43	5	117	1	1	14.2	1316	Hist1h2ba	89.9	112	114.4	83.7		17.6	117.8	68.6	83.1	107.7	503.9	82.1	3.1	104.6	16.6	97.2	95	84.2	33.8	126	58.6
A0A140UHX9	CCZ1 homolog B, vacuolar protein-trafficking and biogenesis-associated OS=Rattus norvegicus GN=Ccz1b PE=1 SV=1	9	3	10	3	1	55.6	396	Ccz1; Ccz1b	138.3	52.9	125.1	83.7		34.1	146.7	94.4	59.6	15.6	5.5	347.3	52.8	140.4	49.6	4.9	92.9	270.8	7.6	6	271.9
A0A0G2JSV0	N-myc downstream regulated gene 2, isoform CRA_a OS=Rattus norvegicus GN=Ndrg2 PE=1 SV=1	80	18	286	1	1	40.7	6924	Ndrg2	118	89.6	108.8	83.7		1.8	16.8	8.7	1466.8	12.1	9.4	1.3	9	12.1	10.3	12.4	6.5	8.9	10	8.2	5.6
Q91ZY8	E3 ubiquitin-protein ligase TRIM9 OS=Rattus norvegicus GN=Trim9 PE=1 SV=1	28	12	29	12	1	79.2	512	Trim9	94.6	134.1	87.8	83.6		254.1	260.3	19.6	21.8	175.7	81.8	97.1	114.7	49.7	45.1	101.7	95.9	44.5	97.2	97.3	43.2
Q5U206	Calmodulin-like protein 3 OS=Rattus norvegicus GN=Calml3 PE=2 SV=1	41	7	278	1	1	16.8	4081	Calml3	138.3	51	127.1	83.6		34.5	1048	47.3	59.2	9	46.5	22.9	16.7	54.3	50	47.3	21	10	63.9	21.1	48.5
D3ZVU9	N-acetylaspartate synthetase OS=Rattus norvegicus GN=Nat8l PE=1 SV=1	14	4	7	4	1	32.7	64	Nat8l	12.1	208	96.3	83.6		81.9	6.3	12.5	4.8	452.1	9.1	223.7	104.1	174.4	28.6	215.5	5.6	105.3	34.9	35.7	105.4
A0A0G2K7P9	Neural cell adhesion molecule 2 OS=Rattus norvegicus GN=Ncam2 PE=1 SV=1	39	30	199	30	1	93	4124		42.4	109.2	164.8	83.5		39.3	42.7	44.6	35.1	108.4	98.9	102.5	146.1	204.1	149.8	169	134.3	71.6	91	90.9	71.6
D4A3H5	Chloride channel protein OS=Rattus norvegicus GN=Clcn6 PE=1 SV=1	8	5	13	5	1	96.9	260	Clcn6	20.8	31	264.6	83.5		8.7	23	8.6	37.2	47.6	9.3	4.4	131.9	77.4	302.3	118.8	271.9	269.4	8.8	12	268.6
Q62976-11	Isoform 7 of Calcium-activated potassium channel subunit alpha-1 OS=Rattus norvegicus GN=Kcnma1	20	17	65	17	1	137.9	1729	Kcnma1	37.8	58	220.7	83.5		26.7	53.4	9.6	51.7	52	62.5	28.1	91.7	213.7	244.1	220.5	184.7	127.2	53	52.9	128.4
Q99MY2	Diphosphoinositol polyphosphate phosphohydrolase 2 OS=Rattus norvegicus GN=Nudt4 PE=2 SV=1	36	5	12	3	1	20.1	213	Nudt4	180.3	69.4	66.8	83.5		22.2	490.9	109.1	0.3	21.5	4.6	16.7	25.2	23.4	788.2	14.2	6.5	5.4	26	25.6	20.2
D4A1J3	Paralemmin 3 OS=Rattus norvegicus GN=Palm3 PE=1 SV=2	12	5	6	5	1	78.5	72	Palm3	101.3	29.2	186.2	83.4		21.1	37.6	781.3	37.9	4	12.4	38.4	9.5	182.7	26.4	305.2	19	39	27.8	22.7	34.9
D3ZE15	NADH dehydrogenase [ubiquinone] 1 alpha subcomplex subunit 13-like OS=Rattus norvegicus GN=LOC100911483 PE=1 SV=1	72	13	291	13	1	16.8	6225	LOC100911483	8.2	112.5	195.8	83.4		7.6	12.8	3.8	7.3	73.5	194.9	142	48.6	166.3	190.1	165.9	229.9	136.7	42	41.9	136.8
G3V9R0	LUC7-like OS=Rattus norvegicus GN=Luc7l PE=1 SV=3	9	2	3	1	1	44	80	Luc7l	208	84.4	24.3	83.3		236.7	333.4	34.9	81.7	61.7	425	51.6	18	84.5	11.7	21.6	12.2	70.5	72.9	39.6	44.1
A0A0A0MY13	Probable G-protein-coupled receptor 158 OS=Rattus norvegicus GN=Gpr158 PE=1 SV=1	40	40	249	40	1	134.8	5923	Gpr158	63.1	84.9	168.8	83.3		47.4	95.9	47.3	70.5	79.6	76.1	45.8	134.6	176.3	132.5	207.1	135.9	130.9	44.4	44.5	131.1
F1LWK7	Uncharacterized protein (Fragment) OS=Rattus norvegicus GN=Ablim1 PE=1 SV=3	24	11	52	7	1	67	404		47.9	237	31.9	83.2		72.6	23.4	10.6	19.5	98.7	17.9	113.1	163.4	43.6	12.4	16.3	4.9	499.1	2.8	2.6	499.1
D3ZQN7	Laminin subunit beta 1 OS=Rattus norvegicus GN=Lamb1 PE=1 SV=3	7	7	8	6	1	197.3	162	Lamb1	34.8	126.1	156	83.2		26.8	17.2	29.6	15.7	176.2	65.2	66.8	90.4	9.9	27.3	408.7	339.1	8.8	151.7	148.8	17.7
Q9R1K2	Teneurin-2 OS=Rattus norvegicus GN=Tenm2 PE=1 SV=2	5	7	15	7	1	307.3	189	Tenm2	45.8	65.6	205.5	83.1		6.6	23.7	714.2	25	36.1	128.8	14.4	33.6	95	167.9	42	125.2	29.9	61.9	64.4	31.4
G3V6W7	Cleavage and polyadenylation specificity factor 3, isoform CRA_a OS=Rattus norvegicus GN=Cpsf3 PE=1 SV=1	9	4	5	4	1	77.6	63	Cpsf3	52.6	240.6	23.7	83.1		33.7	15.9	5	24.9	35.2	235.5	1096.3	3.2	15.4	5.2	3.2	26	3.3	31.1	31.8	34.1
P29418	ATP synthase subunit epsilon, mitochondrial OS=Rattus norvegicus GN=Atp5e PE=1 SV=2	45	3	50	3	1	5.8	918	Atp5e	2.9	123.3	190.7	83.1		1.7	2.7	0.5	12.3	149.2	108.3	34	73.4	168.2	113	337.5	40.9	13.6	265.6	265.7	13.6
D3ZY03	Membrane-associated guanylate kinase, WW and PDZ domain-containing protein 2 OS=Rattus norvegicus GN=Magi2 PE=1 SV=3	18	14	39	14	1	125.3	641		93.1	94.6	129.3	83		73.3	55.1	101	122.4	62.3	105.3	74	103.4	85.6	80.8	166.8	193.3	150.1	39.3	37.3	149.9
B2RZ72	Actin-related protein 2/3 complex subunit 4 OS=Rattus norvegicus GN=Arpc4 PE=1 SV=1	75	12	139	12	1	19.7	3251	Arpc4	108.8	89.4	118.8	83		144.1	125.3	57.6	94.8	67.9	118.2	54.1	150.4	125.1	118.1	90.2	120.1	91.3	75.7	75.7	91.4
Q7TP05	Da1-24 OS=Rattus norvegicus GN=Cfb PE=1 SV=1	2	2	2	1	1	124	44		106.2	117	94	82.9		9.3	2.7	16.8	1365.5	96.5	7	14.4	13.2	11.8	14	10.3	2.7	10.5	10.4	9.1	5.9
Q5M8C3	Serine (Or cysteine) proteinase inhibitor, clade A (Alpha-1 antiproteinase, antitrypsin), member 4 OS=Rattus norvegicus GN=Serpina4 PE=1 SV=1	7	2	2	2	1	48	56	Serpina4	135	155.6	26.5	82.9		11	417.8	35.9	153.3	55.9	130.7	484.8	50.5	4.3	6.6	50.8	32.3	61.8	13.4	45	46
Q4V7E5	Peptide chain release factor 1-like, mitochondrial OS=Rattus norvegicus GN=Mtrf1l PE=2 SV=1	10	2	5	2	1	42.3	150	Mtrf1l	30.2	63.5	223.6	82.8		221.1	32	11.3	5.4	8.8	212.8	14.1	113.6	117.8	209.7	91.4	168.5	185	14.7	8.6	185.2
A0A0G2JY58	Pogo transposable element-derived with ZNF domain OS=Rattus norvegicus GN=Pogz PE=1 SV=1	4	5	7	5	1	155	127	Pogz	10.4	299.4	7.4	82.8		3.5	29.4	4.4	5.1	0.8	122.4	202.4	154.1	2.7	4.3	5.6	2.4	0.9	529.6	529.6	2.7
B0K030	DnaJ (Hsp40) homolog, subfamily B, member 1 (Predicted), isoform CRA_b OS=Rattus norvegicus GN=Dnajb1 PE=1 SV=1	36	12	37	11	1	38.1	609	Dnajb1	109.1	155.6	52.5	82.8		112.5	77.2	338.7	25	32.8	226.9	141.2	125.2	58.9	48.4	41.6	41.1	125.2	39.2	40	126.1
Q3B7U9	Peptidyl-prolyl cis-trans isomerase FKBP8 OS=Rattus norvegicus GN=Fkbp8 PE=2 SV=1	39	11	75	11	1	43.5	2058	Fkbp8	43.2	139.6	134.4	82.8		24.2	42.8	43.9	47.4	166.7	50.3	117.4	168.4	196.3	92.3	220.1	92	101.9	66.8	67.5	102
Q6AYR6	Haloacid dehalogenase-like hydrolase domain-containing protein 2 OS=Rattus norvegicus GN=Hdhd2 PE=2 SV=1	42	8	67	1	1	28.8	1788	Hdhd2	96.1	57.7	163.4	82.7		12.2	526.2	22.2	23.8	19.2	14.2	13.5	10.8	78.4	781.9	19.5	15.2	20.8	2.2	18.9	21.1
G3V836	Clusterin OS=Rattus norvegicus GN=Clu PE=1 SV=1	30	13	87	13	1	51.4	2055	Clu	80.7	114.7	121.9	82.7		30.9	59.9	61.4	72.8	455.1	68.4	108.3	53.3	148	82.8	101.2	47.6	123.9	31	31.1	124
D4A5Q9	Glycine decarboxylase OS=Rattus norvegicus GN=Gldc PE=1 SV=1	17	9	25	1	1	98.5	488	Gldc	79.1	178.9	59.3	82.7		45.4	60.1	106.1	30.7	10.8	433.1	52.1	268.3	212.2	44.7	34.4	27.3	114.4	26.1	19.8	114.5
F7ESR8	Leucine-rich repeat LGI family, member 2 OS=Rattus norvegicus GN=Lgi2 PE=4 SV=1	9	4	7	4	1	54	67		26	227.7	63.7	82.6		10.7	9.8	13.8	17.1	11.3	44.6	773	253.1	18.3	87.3	48.5	10.3	139.3	9.7	10.7	142.5
P18484	AP-2 complex subunit alpha-2 OS=Rattus norvegicus GN=Ap2a2 PE=1 SV=3	66	58	1112	1	1	104	26492	Ap2a2	105.6	93.1	118.7	82.6		116.3	170.3	83	96.8	86.7	163.8	100.9	29.4	120.6	168	117.8	1.3	62.4	110.2	110.2	62.4
B0K017	ADP-ribosylhydrolase like 2 OS=Rattus norvegicus GN=Adprhl2 PE=1 SV=1	26	7	46	7	1	39.4	1442	Adprhl2	158.7	30.7	128	82.6		121.8	56.3	112.2	372.5	19.9	15.4	25.7	58.6	92.1	106.4	96.6	88.5	18.6	198.4	198.2	18.7
Q75Q39	Mitochondrial import receptor subunit TOM70 OS=Rattus norvegicus GN=Tomm70 PE=1 SV=1	71	44	582	44	1	67.4	15084	Tomm70a; Tomm70	12.7	116.4	188.5	82.5		14.2	11.9	7.3	15.2	123.2	116.1	96.4	125	149.1	180.5	207.7	213.4	78.6	91.3	91.3	78.6
F1LX07	Solute carrier family 25 member 12 OS=Rattus norvegicus GN=Slc25a12 PE=1 SV=3	77	43	776	35	1	71.9	19697		6.4	142.6	168.6	82.5		9.6	6.9	5.8	3.2	128.6	154.9	86.3	177.1	162.4	160.7	171.5	203.5	92.9	71.8	71.8	93
D4ADH5	Potassium channel tetramerization domain-containing 21 OS=Rattus norvegicus GN=Kctd21 PE=4 SV=2	11	2	4	1	1	31.5	75		92.3	139.2	85.9	82.5		33.9	8.3	99.7	673.4	168.2	85.6	14.9	89.7	60.4	82.1	30.8	48.4	36.8	73.2	11.5	83.3
G3V7C6	Tubulin beta chain OS=Rattus norvegicus GN=Tubb4b PE=1 SV=2	81	48	8330	2	1	61.1	222827		239.5	19.7	58.4	82.4		248.4	34	466	157.2	83.6	14.5	0	18.3	112.5	18.2	118	20.7	113.5	40.8	40.8	113.6
O70196	Prolyl endopeptidase OS=Rattus norvegicus GN=Prep PE=1 SV=1	60	29	123	29	1	80.7	3666	Prep	179.2	27.1	111.3	82.4		172.4	211.7	125.3	66.2	23.3	256.1	21.2	17.2	103.7	80.3	65.5	161.6	44	103.7	103.8	44.1
Q5PQJ6	Pyrroline-5-carboxylate reductase 3 OS=Rattus norvegicus GN=Pycr3 PE=2 SV=1	34	7	38	7	1	28.9	531	Pycrl; Pycr3	189.2	51.7	76.9	82.3		65.7	75.3	127.4	94.9	6.6	53.8	9.9	433.8	38.1	63.4	30.9	29.4	280.3	4.8	4.8	280.7
O08984	Lamin-B receptor OS=Rattus norvegicus GN=Lbr PE=1 SV=1	5	2	4	2	1	70.7	235	Lbr	65.1	87.7	165	82.2		141.5	114.1	8.4	2.7	300	265.6	6.5	2.6	55.1	137.6	111.3	2.8	221.2	6.9	2.4	221.4
P85515	Alpha-centractin OS=Rattus norvegicus GN=Actr1a PE=1 SV=1	69	24	312	10	1	42.6	7785	Actr1a	86.3	89.6	141.9	82.2		141	118.9	22.1	32.8	22.1	151.9	30.7	137	89	136.5	75.2	118.5	14.3	247.9	247.9	14.2
D3ZIF0	Zinc finger protein 512 OS=Rattus norvegicus GN=Zfp512 PE=1 SV=1	8	3	4	3	1	63.9	52	Zfp512	30.5	215.3	72	82.1		5	21.6	22.4	4	190	26.9	28.5	1094	9.9	34.4	23.2	26.1	27.3	20.7	28.9	37.2
Q4FZT0	Stomatin-like protein 2, mitochondrial OS=Rattus norvegicus GN=Stoml2 PE=1 SV=1	69	18	89	18	1	38.4	2629	Stoml2	19.8	80	218.2	82		34.2	17.2	15.1	15.3	78.3	203.4	26.3	54.7	163.2	195.1	121.1	236.8	196.4	22.8	22.9	197.3
A0A0G2JVR9	Uncharacterized protein OS=Rattus norvegicus GN=Fam65a PE=1 SV=1	18	15	21	15	1	133.2	431	Fam65a; Ripor1	275.3	22	20.9	81.8		56.2	355.3	566.7	121.3	11.3	7.2	116.7	24.4	15.1	16.4	9.5	35.6	42	90.2	89.8	42.4
F1M400	Ankyrin repeat domain 28 OS=Rattus norvegicus GN=Ankrd28 PE=1 SV=2	13	10	26	10	1	115.9	658		122.8	38.4	157.1	81.7		81.8	139.9	81.1	128.9	21	32.3	258.7	32	205.4	168.9	70.6	102.2	57.4	81	81.2	57.6
P0C0K7	Ephrin type-B receptor 6 OS=Rattus norvegicus GN=Ephb6 PE=3 SV=3	5	3	7	3	1	110.2	93	Ephb6	20.1	169.2	129	81.7		2.1	3.8	1257.4	0.5	2.4	20.1	27.1	53.1	10.1	13.2	58.2	24	61.9	2.1	2	62
D4A0E8	Protein arginine N-methyltransferase 5 OS=Rattus norvegicus GN=Prmt5 PE=1 SV=1	32	14	51	14	1	72.6	624	Prmt5	158.3	44.4	115.8	81.6		471.6	105.2	143.5	105.2	15.6	44	55.2	27	96.8	79.1	95.5	84.6	41.3	97.6	97.1	40.6
D3ZL30	Microtubule-associated serine/threonine kinase 3 OS=Rattus norvegicus GN=Mast3 PE=1 SV=1	28	19	61	18	1	142.3	1052	Mast3	239.2	61.4	17.8	81.6		356.4	9.8	409.7	139.2	75	17.1	73.7	44.4	19.8	21	10.1	13.9	171.5	33.6	33.6	171.3
D3ZZB0	Disco-interacting protein 2 homolog C OS=Rattus norvegicus GN=Dip2c PE=1 SV=2	18	21	60	12	1	173.9	1002		42.8	49.2	226.3	81.6		38.7	41.9	75.2	38	35.9	26.2	59.6	87.7	80.6	187.8	263.4	241.4	33	178.8	178.9	32.9
P40241	CD9 antigen OS=Rattus norvegicus GN=Cd9 PE=1 SV=2	31	7	179	7	1	25.2	4744	Cd9	40	144.9	133.7	81.4		64.6	20.4	75.3	3.6	245.5	99.1	174.7	88.6	125.5	58.1	230.6	117.4	68.1	80.1	80.1	68.2
Q9WVJ4	Synaptojanin-2-binding protein OS=Rattus norvegicus GN=Synj2bp PE=1 SV=2	62	7	37	7	1	15.8	600	Synj2bp	29.1	72.8	216.9	81.3		8.3	49.9	45.6	15.3	30	158.5	23.2	145.6	116	199.9	193.8	306.7	55.7	98.1	97.7	55.7
O08836	Immunoglobulin-binding protein 1 OS=Rattus norvegicus GN=Igbp1 PE=2 SV=2	27	7	21	7	1	39.1	616	Igbp1	190	57.4	71.5	81.1		62.4	140.3	81.3	14.2	13.1	35.2	3.1	194	43	19.3	20.7	34.7	466.6	1.9	2	468
P62142	Serine/threonine-protein phosphatase PP1-beta catalytic subunit OS=Rattus norvegicus GN=Ppp1cb PE=1 SV=3	79	25	411	10	1	37.2	10963	Ppp1cb	136.4	122.4	60	81.1		171.6	184.4	101.4	91.7	138.4	188.6	45.2	101.2	58.4	59.6	43.8	57.7	132.6	46.3	46.4	132.7
M0R735	Heterogeneous nuclear ribonucleoprotein Q OS=Rattus norvegicus GN=Syncrip PE=1 SV=2	47	22	94	16	1	62.6	1682	Syncrip	149.8	84.8	84.4	81		51.4	165.5	101.7	322.6	35.7	140.5	100.9	53.4	71.5	73.7	83.4	72.6	124	39.7	38.9	124.3
Q0ZFS8	Putative uncharacterized protein OS=Rattus norvegicus GN=Srsf3 PE=1 SV=1	34	5	35	4	1	19.3	323	Srsf3	122.6	180.2	16.1	81		73.1	148.7	231	47.7	131.3	139.7	168.2	208.7	18.6	13.1	14.3	8.2	170.9	27.8	27.7	171
G3V774	F-box only protein 2 OS=Rattus norvegicus GN=Fbxo2 PE=4 SV=1	54	13	110	13	1	33.7	3157	Fbxo2	163.8	65.8	89.5	80.9		115.6	201.2	123.6	194.2	32.4	61.3	63.2	98.7	57.8	95.7	83.3	86	155.9	37.5	37.5	156.1
Q6P7A7	Dolichyl-diphosphooligosaccharide--protein glycosyltransferase subunit 1 OS=Rattus norvegicus GN=Rpn1 PE=1 SV=1	53	26	143	26	1	68.4	2956	Rpn1	65.4	174.7	78.9	80.9		85.7	48	86.2	53.4	195.8	174.3	187.1	102.7	68.8	96.7	58	103.2	70.2	99.6	99.9	70.3
D3ZT01	Component of oligomeric golgi complex 2 OS=Rattus norvegicus GN=Cog2 PE=1 SV=1	6	2	2	2	1	81.8	19	Cog2	184.2	80.7	54.2	80.9		209.1	763.8	64.5	30.6	49.7	71	52	25.4	4.7	27.3	62.1	42.7	75.4	10.7	34.5	76.5
D4A2D8	LSM7 homolog, U6 small nuclear RNA and mRNA degradation-associated OS=Rattus norvegicus GN=Lsm7 PE=1 SV=1	41	3	8	3	1	11.6	59	Lsm7	232.2	74.5	12.5	80.8		284.4	61.9	557.1	91.6	59.2	13	115.5	45.3	81.7	1.8	12.6	6	29.9	105.2	104.7	30.2
D4A652	Zinc finger CCCH domain-containing protein 14 OS=Rattus norvegicus GN=Zc3h14 PE=1 SV=3	5	2	3	2	1	82.5	31		46.8	231.1	41.4	80.7		7.9	12.1	22	220.8	428.1	12.1	15.2	712.6	15.1	20.4	13.8	10.2	39.5	20.1	3.8	46.3
D3Z9G3	Uncharacterized protein OS=Rattus norvegicus PE=4 SV=1	32	4	39	4	1	18.6	590	LOC100361103	161	76.7	81.7	80.6		76.8	179.4	138.9	271.5	54.9	71.7	78.8	119.8	9.8	116.9	98	65.4	88.2	70.8	70.7	88.4
P46933	Amyloid beta A4 precursor protein-binding family B member 1 OS=Rattus norvegicus GN=Apbb1 PE=1 SV=3	18	7	18	7	1	77.6	402	Apbb1	50.9	42.7	225.8	80.6		215.3	228	4.7	5.8	11.7	156.7	74.5	3.5	134.8	181.6	40.8	279.6	31.2	101.3	100	30.5
G3V9N0	Polyadenylate-binding protein OS=Rattus norvegicus GN=Pabpc4 PE=1 SV=2	31	16	81	7	1	70.8	2202	Pabpc4	262.3	34	23.3	80.5		537.1	44.9	63.1	464.7	19.4	5.6	25.4	149.4	46.2	14.6	15.9	2	46	60.4	60.1	45.5
M0R5U4	Adenylate cyclase 9 OS=Rattus norvegicus GN=Adcy9 PE=1 SV=2	35	34	131	34	1	150.9	2985	Adcy9	49.4	78.8	191.4	80.4		66.5	31.5	65.5	17.8	34.8	75.1	84.9	69.8	193	160	201.1	138.6	26.4	204.3	204.2	26.7
Q9QYJ4	ATP-binding cassette sub-family B member 9 OS=Rattus norvegicus GN=Abcb9 PE=1 SV=1	20	11	34	10	1	84	556	Abcb9	114.9	100.4	104.3	80.4		1.5	1.1	1506.3	22	3	4.7	14.9	5.4	5	5.6	4	8.1	6.9	2.3	2.4	6.9
Q5U205	STARD3 N-terminal like OS=Rattus norvegicus GN=Stard3nl PE=1 SV=1	15	2	3	2	1	26.7	35	Stard3nl	103.4	85.9	130.4	80.3		9.7	28.9	44.4	46	28.1	30.6	419.1	28.9	24.4	728.7	13	83.7	27.8	24.7	34.1	27.8
Q6NX65	Programmed cell death protein 10 OS=Rattus norvegicus GN=Pdcd10 PE=2 SV=1	40	7	32	7	1	24.3	541	Pdcd10	130.4	125.6	63.8	80.3		300	76.9	142.2	25.5	64.7	70.7	303.1	143.6	43.9	51.9	50.4	60.2	49	84.2	84.4	49.2
B0BN94	Protein FAM136A OS=Rattus norvegicus GN=Fam136a PE=1 SV=1	53	6	28	6	1	15.6	397	Fam136a	14.9	25.8	279.1	80.2		14.2	14.3	11.5	17.7	34.5	82.6	17.6	14.6	297.7	88.7	344.3	238.6	32.7	179.2	179.8	32.1
Q6AYI5	Leucine-rich repeat protein SHOC-2 OS=Rattus norvegicus GN=Shoc2 PE=2 SV=1	11	6	15	6	1	64.9	416	Shoc2	110.2	185.7	23.9	80.2		5.9	68.4	91.8	125	114.7	108.9	212.7	155.3	8.8	53.5	7.7	33.5	297.6	3.4	11.2	301.7
Q499V1	Uridine phosphorylase OS=Rattus norvegicus GN=Upp1 PE=1 SV=1	33	5	8	5	1	34.1	179	Upp1	173.6	55.1	91.1	80.2		189	417.9	37.1	22.7	40.1	483.1	7.3	17.7	40.4	47.8	92.5	28.5	68.5	11.4	21.9	74
P17955	Nuclear pore glycoprotein p62 OS=Rattus norvegicus GN=Nup62 PE=1 SV=1	11	4	7	4	1	53.4	174	Nup62	245	31.1	43.8	80.2		180.4	158.3	87	3.6	11.8	5.1	808.8	18.7	17.9	2.3	24.5	110.9	64.8	22.8	17.2	65.8
P31421	Metabotropic glutamate receptor 2 OS=Rattus norvegicus GN=Grm2 PE=1 SV=1	28	22	162	18	1	95.7	2435	Grm2	48.7	85	186.2	80		62	54.1	14.5	34.9	52.2	87.7	71.8	80	258.3	126	218.7	110	27.1	188.2	187.8	26.7
A0A0G2K0Q2	Kinesin heavy chain isoform 5A OS=Rattus norvegicus GN=Kif5a PE=1 SV=1	20	17	94	5	1	116.9	3003		110.1	30.5	179.4	80		28.4	137.4	20.7	94.5	20.5	135	10.1	5.4	72.2	193.4	98.6	66.3	355.3	1.9	4	356.4
B2GV15	Dihydrolipoamide acetyltransferase component of pyruvate dehydrogenase complex OS=Rattus norvegicus GN=Dbt PE=1 SV=1	38	16	69	16	1	53.2	1292	Dbt	53.7	121.3	145.1	79.9		25	64.5	43.4	85.5	169.6	119.7	119.4	70.4	167.7	108	148.8	137.5	52.5	117.5	117.7	52.8
A0A0G2JYI0	LPS-responsive beige-like anchor protein OS=Rattus norvegicus GN=Lrba PE=1 SV=1	5	10	37	2	1	309.3	967		163.4	99.6	57.1	79.9		276.4	9.9	208.9	59.6	125.9	36.8	13	175.8	24.3	62.6	143.1	13.1	14.1	211.2	211.2	14.1
P83953	Importin subunit alpha-5 OS=Rattus norvegicus GN=Kpna1 PE=1 SV=1	27	9	37	5	1	60.1	1175	Kpna1	157.1	126.5	36.6	79.8		540.4	76.1	20.5	93.3	58.9	74	62.2	284.7	19.1	20.2	19	126	22.2	82.4	85.1	16.1
Q64270	Translation initiation factor eIF-2B subunit alpha OS=Rattus norvegicus GN=Eif2b1 PE=2 SV=1	14	3	3	3	1	33.7	53	Eif2b1	18.4	126.3	175.6	79.7		7	235.9	13.8	6	30.8	148.2	260.7	6.5	6.8	114.3	77.2	178.6	251.2	7.3	6.3	249.3
G3V8P6	Zinc finger and BTB domain containing 7a OS=Rattus norvegicus GN=Zbtb7a PE=1 SV=1	6	3	5	3	1	60.5	62	Zbtb7a	80.7	71.1	168.6	79.7		20.9	9.1	65.7	6.4	2	26	5.7	1286.5	25.1	14.2	33.2	41.9	4.4	29.1	20.7	9
P31423	Metabotropic glutamate receptor 4 OS=Rattus norvegicus GN=Grm4 PE=1 SV=1	6	5	16	3	1	101.8	283	Grm4	109.3	89.2	121.9	79.6		102.5	6.3	59.8	105.7	55.3	42.7	73.8	93.6	93	4	82	614.3	79.5	32.5	114	40.9
D3ZUY8	Adaptor protein complex AP-2, alpha 1 subunit (Predicted) OS=Rattus norvegicus GN=Ap2a1 PE=1 SV=1	65	60	952	47	1	107.6	21587	Ap2a1	107.9	89.2	123.2	79.6		125.4	165.6	90.4	57.8	81	125.1	95.7	48.2	112.3	157.1	93.8	131.6	69.9	88.1	88	70
Q6Q7Y5	Guanine nucleotide-binding protein subunit alpha-13 OS=Rattus norvegicus GN=Gna13 PE=1 SV=1	51	17	166	15	1	44	3507	Gna13	30	104	186.3	79.6		19.3	36.9	35.9	7.4	313.3	112.7	74	37.4	162.5	157.7	192.7	164.7	85.6	57.1	57	85.6
Q9EPF2	Cell surface glycoprotein MUC18 OS=Rattus norvegicus GN=Mcam PE=1 SV=2	13	7	23	7	1	71.3	268	Mcam	59.2	158.1	103.2	79.5		90.4	59.5	18.5	8.3	36.1	44.4	176.7	184.2	11	43.1	77.6	104.4	368.3	5.4	4.3	367.8
A0A0G2K6E7	AarF domain-containing kinase 5 OS=Rattus norvegicus GN=Adck5 PE=1 SV=1	12	6	6	6	1	73.8	98		18.3	29.4	273	79.4		373.9	13	10.9	8.9	15	38.1	22	16.6	268.5	55.8	293.6	117.6	168.9	15.8	9.5	171.8
B1H227	LOC682908 protein OS=Rattus norvegicus GN=Rcc1 PE=1 SV=1	39	11	31	11	1	45.1	568	Rcc1	52.4	247.4	20.8	79.4		90.2	19.2	123.1	24.5	89.3	173.1	408.2	284.1	36.8	15.2	23	12.5	50.9	100.5	99.5	50
F1LMZ8	26S proteasome non-ATPase regulatory subunit 11 OS=Rattus norvegicus GN=Psmd11 PE=1 SV=2	61	25	132	25	1	47.4	2374	Psmd11	166.1	77.9	76.6	79.4		141.4	168	95.8	246.4	69.8	82.2	72	72.6	71.6	116.9	64.4	70.6	118.5	45.5	45.8	118.6
G3V7G8	Glycine--tRNA ligase OS=Rattus norvegicus GN=Gars PE=1 SV=1	52	29	139	29	1	81.7	2903	Gars	194.7	46.5	79.5	79.2		189.7	165.4	261	173.6	64.5	39.3	31.2	47.8	79.6	69.1	55.7	113	54	101.2	100.9	54.1
Q63270	Cytoplasmic aconitate hydratase OS=Rattus norvegicus GN=Aco1 PE=1 SV=1	48	35	179	2	1	98.1	3708	Aco1	175.9	91.9	53	79.2		643.1	93.3	175	43.9	40.4	123.3	74.9	59.6	61.9	36.8	40.2	11.5	15.2	64.5	65.1	51.3
P0C5H9	Mesencephalic astrocyte-derived neurotrophic factor OS=Rattus norvegicus GN=Manf PE=1 SV=1	37	7	29	7	1	20.4	357	Manf	110.2	196.2	14.6	79		413.3	86.2	82	11.1	3	230.8	97.2	276.3	38.4	30.1	4.1	1.5	136.7	26.6	25.8	136.8
B5DEX3	Copine 8 OS=Rattus norvegicus GN=Cpne8 PE=1 SV=1	20	13	60	3	1	64.6	1365	Cpne8	214.4	49.3	57.3	79		95.2	53.4	192.6	640.8	30.2	74	29.3	32.1	34.2	21	38.4	167.9	28.4	51.5	62.7	48.3
P62275	40S ribosomal protein S29 OS=Rattus norvegicus GN=Rps29 PE=1 SV=2	46	3	5	3	1	6.7	52	Rps29; LOC100363434; LOC100361876; LOC100361445; LOC108350501; LOC108351482; LOC108352650	3.1	301.3	16.8	78.8		0.9	0.9	1	583.1	88.8	95.9	29.1	97.8	5.2	5.4	5.1	4.8	339.2	1.6	1.7	339.4
A0A0G2KAI2	PHD finger protein 2 OS=Rattus norvegicus GN=Phf2 PE=1 SV=1	3	2	2	2	1	118.1	20		32.5	262	26.9	78.6		7.4	9.1	9.1	37.1	55.9	96.6	4.7	1187.4	44.7	7.6	7.5	6.3	57.3	8.5	3.3	57.4
B0BN18	Prefoldin subunit 2 OS=Rattus norvegicus GN=Pfdn2 PE=2 SV=1	40	7	40	7	1	16.6	841	Pfdn2	223.7	45.1	52.7	78.5		408.7	68.6	529.8	65.9	41.6	16.4	29.5	38.7	31.2	38.8	40	55.5	50.8	66.3	66.2	52.1
Q63430	Cold shock domain-containing protein C2 OS=Rattus norvegicus GN=Csdc2 PE=1 SV=3	31	3	15	3	1	16.9	280	Csdc2	162.9	78.9	79.8	78.5		1.5	273	163.4	19.3	17.6	41.9	44.2	0.1	75.3	108.4	1.7	10	0.5	420.6	420.6	1.7
Q568Y7	Noelin-2 OS=Rattus norvegicus GN=Olfm2 PE=1 SV=1	6	3	9	3	1	53.8	181	Olfm2	53.7	205.2	62.6	78.4		13.9	14.3	23.2	30.5	15.5	311.4	994.8	9	14.2	33	22	20.4	27.6	27	17	26.2
D4A9L2	RCG34610, isoform CRA_c OS=Rattus norvegicus GN=Srsf1 PE=1 SV=1	48	14	76	14	1	27.7	1421	Srsf1	256.2	56.5	9	78.3		291.2	135.5	238.5	304.1	56.7	26.5	59.5	89.3	8.5	7.4	14.1	10.1	128.8	50.4	50.4	128.9
G3V6M8	Nucleoporin 37 OS=Rattus norvegicus GN=Nup37 PE=1 SV=1	9	2	2	2	1	36.7	107	Nup37	51.5	234.6	35.6	78.3		15.5	28.3	5.4	11.1	1245.7	18.2	28.6	124.5	8.5	9.6	3.3	27.3	31.3	21.1	2.8	18.8
P62982	Ubiquitin-40S ribosomal protein S27a OS=Rattus norvegicus GN=Rps27a PE=1 SV=2	63	13	237	13	1	17.9	4372	LOC100912032; Rps27a; Rps27a-ps1	80.4	84.8	156.7	78.2		135.6	169.6	42.5	34.1	84.5	124.7	76	50.1	181.2	176.1	105.2	124.6	76.4	71.5	71.5	76.4
A0A0G2JYF0	Anion exchange protein OS=Rattus norvegicus GN=Slc4a10 PE=1 SV=1	24	23	89	17	1	125.6	2304		38.3	124.3	159.2	78.2		23.6	111.3	25.8	53.3	100.2	144.6	158.5	29.2	161.1	147.6	64.1	273.4	63.7	90.1	90	63.6
B1H230	Dual-specificity mitogen-activated protein kinase kinase 3-like OS=Rattus norvegicus GN=Map2k3 PE=1 SV=1	9	2	7	1	1	39.3	200	LOC100911550; Map2k3	62.9	33.2	225.8	78.2		35.1	170	74.6	41.6	73.8	27.2	18.6	31.7	19.8	420.3	145.3	275.1	109.2	61.2	18.3	78.3
Q3T1K5	F-actin-capping protein subunit alpha-2 OS=Rattus norvegicus GN=Capza2 PE=1 SV=1	84	21	227	15	1	32.9	6580	Capza2	156.7	84.7	80.7	77.9		157	170.5	76.9	163.9	74.6	100.8	59.8	112.7	84.1	101.8	50.9	81.1	136.3	46.6	46.5	136.4
P55926	Acid-sensing ion channel 1 OS=Rattus norvegicus GN=Asic1 PE=1 SV=1	11	4	13	4	1	59.6	183	Asic1	44.7	107.8	169.6	77.9		20.3	67.1	5.6	74.3	80.5	146.6	9.7	98.3	111.6	175.7	46.9	294.2	218.2	19.4	18.5	213.1
A0A0G2K4R1	Protein phosphatase 1, regulatory subunit 12C OS=Rattus norvegicus GN=Ppp1r12c PE=1 SV=1	18	7	14	7	1	84.7	249	Ppp1r12c	71.4	196.4	54.3	77.8		808	30.1	16.4	26.6	315.4	38.9	6.7	155.9	20.1	16	33.3	23.1	35.1	30.6	12.5	31.2
A0A0H2UHA3	Volume-regulated anion channel subunit LRRC8D OS=Rattus norvegicus GN=Lrrc8d PE=1 SV=1	5	3	7	2	1	98.1	100	Lrrc8d	88	77.4	156.8	77.8		86.5	105.6	86.9	48.3	81.3	103.2	55.1	71.4	145.5	261.8	103.9	163.9	92.3	86.8	39.8	67.6
A0A0G2QC33	Cysteine protease OS=Rattus norvegicus GN=Atg4b PE=1 SV=1	24	6	19	6	1	44.3	724	Atg4b	193.2	26.3	102.7	77.7		396.5	269.5	52.5	99.8	23.3	71	21.4	17.2	79.2	96	35.6	102.7	29.8	135.1	138.1	32.2
A0A096MJE6	Tenascin R, isoform CRA_b OS=Rattus norvegicus GN=Tnr PE=1 SV=1	49	59	720	59	1	149.5	19760	Tnr	138.7	74.9	108.6	77.7		138.9	106.9	93.6	162.4	253.3	53.5	30.8	80.8	96.1	94.5	104.7	94.7	96.8	48.1	48.1	96.9
P17077	60S ribosomal protein L9 OS=Rattus norvegicus GN=Rpl9 PE=1 SV=1	65	13	62	13	1	21.9	1336	LOC100360449; Rpl9; LOC100364457	144.5	127.4	50.5	77.7		74.1	130.6	183.2	102.6	75.4	141.1	41.9	138.1	17.4	62.3	64.8	26.2	256.3	15.1	14.4	256.4
Q62967	Diphosphomevalonate decarboxylase OS=Rattus norvegicus GN=Mvd PE=1 SV=1	24	5	10	5	1	43.9	189	Mvd	193.8	47.7	81.1	77.5		1047.7	59.4	31.1	39.5	21.5	15.1	5.2	9.4	42.9	16.3	3.5	25.1	139.7	2.7	1.5	139.6
P56574	Isocitrate dehydrogenase [NADP], mitochondrial OS=Rattus norvegicus GN=Idh2 PE=1 SV=2	61	26	269	26	1	50.9	4840	Idh2	78	95.1	149.4	77.5		85.8	81	47.5	70.6	90.5	108.4	88.8	93.8	116.7	182	114.9	179.6	45	125.2	125.3	45
P19139	Casein kinase II subunit alpha OS=Rattus norvegicus GN=Csnk2a1 PE=1 SV=2	54	20	156	19	1	45	2795	Csnk2a1	194.9	63.4	64.4	77.4		137.2	304.6	176.6	186.9	55.9	105.7	53.8	62.4	75.8	61.2	32	58.9	77	67.6	67.4	77
D3ZK97	Histone H3 OS=Rattus norvegicus GN=H3f3c PE=3 SV=1	46	6	117	1	1	15.3	2327	H3f3c	16.2	303.6	2.7	77.4		0.6	1.3	1.2	2.5	247	2.3	1.7	1234.4	0.5	0.2	0.1	0.2	53.3	0.7	0.7	53.3
A0A0G2K012	UBX domain protein 6 OS=Rattus norvegicus GN=Ubxn6 PE=1 SV=1	31	10	28	10	1	58.3	691	Ubxn6	151.9	63.8	106.9	77.4		129.7	70.5	28.1	174.3	29.4	51.8	31.1	163	36.1	125.6	29.3	227.9	240.8	9.9	9.4	242.8
Q5BJN7	40S ribosomal protein S30 OS=Rattus norvegicus GN=LOC100360647 PE=1 SV=1	9	3	26	3	1	14.4	417	LOC687780; LOC100360647; Fau	243.2	68.6	10.8	77.4		26.3	186.6	285.5	453.2	61.1	69.3	84.4	12.3	11.5	14.1	9.2	6.8	34.8	154.9	154.9	34.9
B0BNL2	Peptidyl-prolyl cis-trans isomerase OS=Rattus norvegicus GN=Pin1 PE=1 SV=1	78	11	152	11	1	18.3	4137	Pin1	115.9	115.8	91.1	77.3		138.6	105.4	119.4	107.6	101.7	120	106.8	147	84.4	102.7	67.2	94	87	65.6	65.7	87
Q5XI39	Crystallin zeta-like 1 OS=Rattus norvegicus GN=Cryzl1 PE=1 SV=1	38	9	33	9	1	38.8	345	Cryzl1	100.9	131.6	90.2	77.3		167.5	137.3	51.9	23.6	125.6	200.7	96.6	33.9	230.7	63.9	89.2	9.6	25.4	158.8	159	26.3
D3ZFB2	LUC7-like 3 pre-mRNA-splicing factor OS=Rattus norvegicus GN=Luc7l3 PE=1 SV=1	6	2	5	2	1	58.4	61	Luc7l3	36.3	155.9	130.6	77.2		107.5	22.3	15.4	10.6	623.3	48.3	8.2	131.2	159.9	98.4	8.1	45.2	148.3	10.5	10.3	152.6
D3ZNF4	Transducin (Beta)-like 1X-linked receptor 1 (Predicted) OS=Rattus norvegicus GN=Tbl1xr1 PE=1 SV=1	16	4	5	3	1	55.6	139	Tbl1xr1	60.2	214.4	48.3	77.1		3.8	22.5	38.5	599.6	40.2	29.3	273	361.2	23	35.9	17.6	24.2	17.5	37.6	38.2	37.7
D3ZD09	Cytochrome c oxidase subunit OS=Rattus norvegicus GN=Cox6b1 PE=1 SV=1	84	12	206	12	1	10.1	4622	LOC688869; Cox6b1	5.3	126.1	191.7	76.9		3.5	6.4	3.8	9.9	126.7	153.1	112	83.3	169.3	150.7	193.6	227.2	36.7	143.5	143.5	36.7
D4ACN9	Solute carrier family 25 member 36 OS=Rattus norvegicus GN=Slc25a36 PE=3 SV=1	31	6	11	6	1	34.2	131	Slc25a36	18.1	59.2	245.9	76.9		11.9	14.8	78.1	10.4	158.8	13.9	10	136.3	321	15	264.3	123.5	14.5	200.6	211	15.9
A0A0G2QC22	Putative uncharacterized protein RGD1306215_predicted OS=Rattus norvegicus GN=RGD1306215 PE=1 SV=1	14	2	2	2	1	22.1	30	RGD1306215	268.7	22	32.5	76.8		495.4	177.7	165.9	266.9	82.4	4.8	8.8	36.1	53	22.2	20.1	31.3	55.2	38.5	71.4	70.3
D3ZIE9	Delta-1-pyrroline-5-carboxylate synthase OS=Rattus norvegicus GN=Aldh18a1 PE=3 SV=1	41	24	86	24	1	87.3	2119	Aldh18a1; LOC108348083	27.4	116.4	179.5	76.7		20	31.6	9.8	29.1	79.3	132	77.3	187.3	143.4	173.8	135.1	212.1	29.3	155.1	155.6	29
Q498T9	Volume-regulated anion channel subunit LRRC8C OS=Rattus norvegicus GN=Lrrc8c PE=1 SV=1	6	3	6	3	1	92.4	99	Lrrc8c	13.9	255.9	53.5	76.6		7.7	12.7	18.5	10	306.2	18.8	140.5	322.1	85	95.9	19.6	22.1	258	10	15	257.8
D3ZJ91	DDHD domain containing 2 OS=Rattus norvegicus GN=Ddhd2 PE=1 SV=2	27	13	44	13	1	79.5	779	Ddhd2	117.1	53.4	153	76.5		1426.7	15.4	9.9	6.8	8.8	5.8	1.4	5.5	15.2	17.8	9.3	17.1	2.2	28	28	2.3
F1M5N4	Malic enzyme OS=Rattus norvegicus GN=Me3 PE=3 SV=2	69	34	326	33	1	67.2	8328	Me3	38.6	101.3	183.8	76.4		38.7	39.3	37.2	37.7	92.2	114.1	75.2	109	190.9	180.4	183.3	170.6	49	116.7	116.7	49
B5DFN2	S-adenosylhomocysteine hydrolase-like protein 1 OS=Rattus norvegicus GN=Ahcyl1 PE=1 SV=2	62	26	255	11	1	53.7	5977	Ahcyl1	89	89.8	144.9	76.4		54	52	178.8	93.7	65.6	78.5	29.9	263.8	42.1	106.7	131.6	125.7	22.4	166.4	166.4	22.3
D3ZZZ9	Catenin (Cadherin associated protein), delta 1 (Predicted), isoform CRA_a OS=Rattus norvegicus GN=Ctnnd1 PE=1 SV=1	34	21	88	21	1	104	1641	Ctnnd1	65.7	140.2	117.7	76.4		42.4	19.3	71	79.4	76.9	132.8	103.2	408	134.6	112.3	64.6	86	45.7	89.2	88.5	46
F1LY78	Deltex E3 ubiquitin ligase 3 OS=Rattus norvegicus GN=Dtx3 PE=4 SV=2	22	5	12	5	1	38	167	Dtx3	29.8	126.6	167.2	76.4		141.4	85.4	7.3	5.1	137.6	74.3	94.7	118	21.6	103.1	338.3	188.9	35.9	105.1	104.3	39
D4ADS9	EFR3 homolog A OS=Rattus norvegicus GN=Efr3a PE=1 SV=1	8	5	20	4	1	92.5	343	Efr3a	206.4	28	89.4	76.3		110.1	59.3	119	47.5	13.9	8.6	1.4	142.4	46.8	113.7	22.3	26.2	442.3	2	1.7	442.7
D4A634	RAN-binding protein 6 OS=Rattus norvegicus GN=Ranbp6 PE=4 SV=2	6	5	10	4	1	124.6	143		55.3	47.7	220.7	76.3		131	24.1	86.3	14.1	15.8	13.8	100	98.1	203.5	169.8	107.3	195.3	205.4	19.3	8.9	207.3
A0A0G2JVD6	Lysine methyltransferase 2D OS=Rattus norvegicus GN=Kmt2d PE=1 SV=1	1	4	7	3	1	628.4	205		158.2	87.1	78.6	76.2		28.6	90.8	698.3	120.8	29.6	56	59.4	126.2	48.3	27.5	67.9	56.1	71.4	37	13.2	68.8
O55096	Dipeptidyl peptidase 3 OS=Rattus norvegicus GN=Dpp3 PE=1 SV=2	54	27	145	27	1	83	4413	Dpp3	179.9	61.3	82.6	76.2		167.1	202.4	199	86.6	115.6	79.8	26.5	48.4	85.5	92.1	73.4	82	49.1	121.6	121.9	48.9
P11497	Acetyl-CoA carboxylase 1 OS=Rattus norvegicus GN=Acaca PE=1 SV=1	17	28	66	28	1	265	765	Acaca	140.2	61.2	122.3	76.2		303.5	129.1	116.6	80	46.4	69.5	61.9	33.3	84.4	146.8	67.8	135.7	34.1	127.4	128.5	34.9
Q9JHY2	Sideroflexin-3 OS=Rattus norvegicus GN=Sfxn3 PE=2 SV=1	74	18	286	16	1	35.4	6446	Sfxn3	38.6	102.8	182.5	76.1		10.1	133.2	35.5	38.8	91	134.1	49.5	106.9	184	166.6	150.6	206.2	66.1	80.8	80.6	66
Q6AY48	Poly(RC) binding protein 3 OS=Rattus norvegicus GN=Pcbp3 PE=1 SV=1	43	11	122	6	1	33.8	3595	Pcbp3	174.6	107	42.4	76		91.5	148.1	98.9	158.4	120.8	204	13.7	45.5	27.7	62.4	31.1	6.5	9.6	286.1	286.1	9.7
Q5U3Z5	Bri3 binding protein OS=Rattus norvegicus GN=Bri3bp PE=1 SV=1	16	3	6	3	1	28.3	200	Bri3bp	33.9	158.5	131.6	76		41.8	2.4	14	1.4	1183.7	20	8.5	36.8	35.5	33.2	2.9	15.3	101.1	1.7	0.7	101.1
D3ZTF1	Solute carrier family 4 member 1 adaptor protein OS=Rattus norvegicus GN=Slc4a1ap PE=1 SV=3	4	2	2	2	1	79	0		115.7	110.9	97.4	76		27.7	64	883.7	54.1	52.8	56.8	68.7	56	22.1	58	42.3	64	61.8	44.2	33.8	10.2
Q7TSU1	Brefeldin A-inhibited guanine nucleotide-exchange protein 2 OS=Rattus norvegicus GN=Arfgef2 PE=1 SV=1	17	23	54	15	1	201.8	1266	Arfgef2	108.9	75.5	139.6	76		104.4	148.4	48.4	14	142.9	111.2	21.9	11.7	103.5	275	80.2	66.1	226.1	10.9	8.9	226.4
Q5FWU3	Autophagy-related protein 9A OS=Rattus norvegicus GN=Atg9a PE=1 SV=1	20	14	43	14	1	94.4	651	Atg9a	70.3	80.9	172.9	75.8		109.2	88.7	26.7	45.8	209.8	61.8	77.3	69.6	125.6	147.4	180	166.6	48.2	98.2	98	47.2
O08662	Phosphatidylinositol 4-kinase alpha OS=Rattus norvegicus GN=Pi4ka PE=1 SV=2	34	55	259	55	1	236.8	5049	Pi4ka	74.6	95.2	154.5	75.7		78.9	49.2	113.6	34.7	293	71.9	80.4	78.6	139.9	127.3	106.8	130.8	35.9	111.8	111.5	35.6
P61751	ADP-ribosylation factor 4 OS=Rattus norvegicus GN=Arf4 PE=2 SV=2	72	10	223	3	1	20.4	6192	Arf4	99.6	209	15.9	75.5		361.9	10.3	2	168.4	25.5	10.2	538.5	300.5	14.2	3.9	4.4	10.1	64.2	16	7.5	62.4
P21575-3	Isoform 3 of Dynamin-1 OS=Rattus norvegicus GN=Dnm1	79	81	1895	1	1	92.3	45404	Dnm1	241.8	26	56.7	75.5		43.9	41.8	1311.6	42.1	6.2	3.4	15.5	3.2	8.9	11.4	42.8	1.4	1.2	7.4	34.7	24.5
A0A0G2JUX4	Ubiquitin-specific peptidase 47 OS=Rattus norvegicus GN=Usp47 PE=1 SV=1	16	17	27	17	1	157.2	567	Usp47	104.2	92.6	127.8	75.4		242.7	113.1	71.6	70.2	105.3	86.8	73.8	6.3	127.1	59.9	95.9	286.3	64.8	64.7	65.5	66.1
Q68G39	Cyclin-dependent kinase 16 OS=Rattus norvegicus GN=Cdk16 PE=1 SV=1	18	8	25	3	1	55.8	517	Cdk16	24.5	83.6	216.5	75.4		15.4	218.7	11.8	24.1	16.6	67.1	163.8	64.3	257.7	142.8	168.8	171.5	29.5	107.4	107.8	32.7
D4AB03	Family with sequence similarity 120A OS=Rattus norvegicus GN=Fam120a PE=1 SV=2	28	22	55	21	1	122.1	695		208	76.8	39.9	75.3		165.2	72.6	163.7	163.6	298.4	19.5	93.3	39.2	30.5	32.3	14.5	42.5	216.2	16.2	15.8	216.6
Q5XIN4	Myotubularin related protein 9 OS=Rattus norvegicus GN=Mtmr9 PE=1 SV=1	34	14	40	14	1	63.4	622	Mtmr9	124.4	61.1	139.2	75.3		72.5	269	36.5	136.4	45.9	33.8	51.9	184.9	87	163.9	102	121.3	31	116.6	117.2	30
D3ZHG3	Protein tyrosine kinase 7 OS=Rattus norvegicus GN=Ptk7 PE=3 SV=3	10	4	5	4	1	86.2	64		129.2	61.9	133.7	75.3		15.2	73.9	46.7	16.1	261.4	10.7	5.4	16.1	63.7	995.8	11.9	12.6	26.5	10.7	11.9	21.4
Q9WTQ2	Podocalyxin OS=Rattus norvegicus GN=Podxl PE=1 SV=2	13	4	5	4	1	51.6	66	Podxl	103.5	131.6	89.6	75.2		15.2	19.9	15.7	20.9	13.6	23.1	21.9	1327.5	14.8	26.6	15.9	13.2	14.4	8.7	37	11.4
Q5XI21	Target of myb1 homolog (Chicken) OS=Rattus norvegicus GN=Tom1 PE=1 SV=1	54	16	59	16	1	54.1	1504	Tom1	97.2	87.8	139.9	75.1		95.7	216.4	9.4	89.1	41.6	150.6	87.4	79.5	156.6	169.8	99	112.8	57.7	88.3	89.3	56.9
A0A0G2JVE8	RNA-binding protein Nova-1 OS=Rattus norvegicus GN=Nova1 PE=4 SV=1	17	6	31	2	1	49.1	699	Nova1	74.7	170	80.3	75.1		12.3	291.8	55.3	28	413	116.4	68.9	30.2	39.8	24.2	325.5	45	16.4	47.2	52.9	33.1
B2GUZ5	F-actin-capping protein subunit alpha-1 OS=Rattus norvegicus GN=Capza1 PE=1 SV=1	64	15	117	9	1	32.9	2258	Capza1	169.1	90	65.8	75.1		189.7	175.2	150.6	126.6	76.6	97.6	17.5	123.1	66.6	95.1	38.3	59.9	158.8	32.7	32.7	159.1
G3V755	Cornifin-A OS=Rattus norvegicus GN=Sprr1a PE=4 SV=1	41	3	7	3	1	16.7	39	Sprr1a	104	183.5	37.7	74.9		28.3	33.3	1016.6	30.2	86.1	17.7	36.4	191	10	13.2	42.7	9.3	5.3	16.6	31.4	31.9
Q80W89	NADH dehydrogenase [ubiquinone] 1 alpha subcomplex subunit 11 OS=Rattus norvegicus GN=Ndufa11 PE=2 SV=1	79	8	68	8	1	14.8	2572	Ndufa11	10.4	122.6	192	74.9		15.5	10.6	4.7	7.9	138.6	129.9	82.1	89.4	184	154.9	147.6	368.5	56.9	76.3	76.2	56.9
Q6P736	Polypyrimidine tract binding protein 1, isoform CRA_a OS=Rattus norvegicus GN=Ptbp1 PE=1 SV=1	38	11	45	10	1	59.3	1218	Ptbp1	28.9	270.8	25.5	74.8		10	10.3	24.8	115.7	194.2	72.7	115.7	231.1	16.6	12	5.5	17.8	382.6	4.5	4	382.6
A0JPJ7	Obg-like ATPase 1 OS=Rattus norvegicus GN=Ola1 PE=2 SV=1	56	18	178	18	1	44.5	3959	Ola1	191.9	53.3	80.1	74.7		87.3	189.1	119.2	207	41.3	47.6	42.1	35.5	84.1	70.3	56	50.9	272.2	12.5	12.6	272.5
D3ZXA6	Pyruvate dehydrogenase phosphatase regulatory subunit OS=Rattus norvegicus GN=Pdpr PE=1 SV=1	34	23	67	23	1	98.8	1311	Pdpr	43.2	77.5	204.7	74.6		131.9	33.7	43.6	29.4	56.5	62.7	164.9	75.5	183.4	167.6	180	185	99	44.3	43.8	98.9
Q6AYK6	Calcyclin-binding protein OS=Rattus norvegicus GN=Cacybp PE=1 SV=1	63	13	80	13	1	26.5	1357	Cacybp	85.1	92.9	147.4	74.6		120.7	156.3	52.2	41	81.8	95	41.5	91.9	146.5	129.6	145.9	110.7	164.1	29.6	29.3	163.9
Q3KR59	Ubiquitin carboxyl-terminal hydrolase 10 OS=Rattus norvegicus GN=Usp10 PE=1 SV=1	7	4	9	4	1	87.3	107	Usp10	26.7	194.3	104.4	74.6		12.6	14	11.7	416.9	588	17.5	91.6	101.7	15.1	86.3	45.2	59.6	31.1	51.1	44.1	13.6
F1M4H5	NOVA alternative-splicing regulator 2 OS=Rattus norvegicus GN=Nova2 PE=4 SV=3	35	13	53	9	1	49	1217		224.4	69.1	32.1	74.4		123	103	84.9	303.3	56.2	18.2	21.4	88.1	30.6	11.2	23.1	10	360.8	3.9	3.3	359
Q68FS8	RNA terminal phosphate cyclase domain 1 OS=Rattus norvegicus GN=Rtcd1 PE=1 SV=1	40	11	38	11	1	39.3	945	Rtcd1	190.6	21.3	113.9	74.2		70.2	273.1	193.6	84.5	5.1	54.6	18	11.3	53.1	356.4	110.1	15.2	15.3	162.2	162.1	15.1
Q62747-2	Isoform 2 of Synaptotagmin-7 OS=Rattus norvegicus GN=Syt7	51	30	147	5	1	75.8	3203	Syt7	105.9	88.2	131.8	74.2		58.9	46.3	93.9	20.8	26.1	115.1	23.8	72.6	85.7	62.1	67.9	34.2	443.8	3	1.7	444.2
D3ZVW3	Zinc finger CCCH-type-containing 4 OS=Rattus norvegicus GN=Zc3h4 PE=1 SV=2	3	2	6	2	1	126.7	86		60.4	222.4	43.1	74.1		17.1	1.7	644.3	73.2	205.5	218	82.5	74	44.7	31.5	17.9	20.2	29.5	49.5	52.5	38
D3ZRN3	Actin, beta-like 2 OS=Rattus norvegicus GN=Actbl2 PE=1 SV=1	38	16	1199	7	1	41.9	20365	Actbl2	120.4	123.1	82.4	74.1		88.3	74.4	104	259.5	73	131.3	73.2	133.8	62.5	86.3	68.9	35.5	185.8	18.7	18.8	185.9
F1LPV8	Succinate--CoA ligase [GDP-forming] subunit beta, mitochondrial OS=Rattus norvegicus GN=Suclg2 PE=1 SV=2	32	11	35	11	1	46.6	1078		44.5	181.8	99.5	74.1		34.6	32.8	6.5	97.5	59.9	197.5	133.8	141.4	74.8	87.1	75.9	49.8	294.5	8.7	10.7	294.4
O35314	Secretogranin-1 OS=Rattus norvegicus GN=Chgb PE=1 SV=2	16	6	16	6	1	77.5	126	Chgb	52.9	83.9	189	74.1		63.3	38.4	37.1	12.3	41.7	33.8	85.8	213.8	228.5	107.4	169.1	78.5	234.8	11.9	10.1	233.4
G3V7M0	CCR4-NOT transcription complex, subunit 1 OS=Rattus norvegicus GN=Cnot1 PE=1 SV=1	5	12	28	12	1	266.7	338	Cnot1	143.9	125.2	56.9	74.1		180.3	87.4	79.3	149.1	407.6	51	83.2	118.6	36.8	31.6	55.3	82.1	61.7	56	55.6	64.1
M0R7U1	Adenylate kinase 5 OS=Rattus norvegicus GN=Ak5 PE=1 SV=1	34	14	55	14	1	63.1	693	LOC365985	189	69.6	67.4	73.9		112	140.2	380.7	153.3	53.7	213.3	12.3	54.3	62	110.9	16.2	44.1	84.7	38.9	38.8	84.5
G3V8R5	Hormone-sensitive lipase OS=Rattus norvegicus GN=Lipe PE=1 SV=1	6	3	4	3	1	116.8	20	Lipe	140.4	116.6	69.2	73.9		156.6	13.4	53.5	95.8	53.9	65.6	15.7	851.5	27.5	15	45.3	54.7	34.5	12.4	41.1	63.5
Q63364	E3 ubiquitin-protein ligase Praja-2 OS=Rattus norvegicus GN=Pja2 PE=2 SV=1	12	4	8	4	1	77.9	105	Pja2	81.4	78.7	166	73.9		89.6	22.7	346.1	13.4	11.8	25.4	89.2	74.7	308	27.4	398.9	6.3	30.3	77.5	55.2	23.4
P20788	Cytochrome b-c1 complex subunit Rieske, mitochondrial OS=Rattus norvegicus GN=Uqcrfs1 PE=1 SV=2	64	17	321	17	1	29.4	6677	Uqcrfs1	7	134.3	185.1	73.6		5.6	8.3	3.6	9.8	146.1	187.2	61.7	117.7	127.5	215.3	151.8	270.4	57.6	89.8	89.8	57.6
Q6AXY0	Glutathione S-transferase A6 OS=Rattus norvegicus GN=Gsta6 PE=1 SV=1	33	8	45	5	1	25.8	652	LOC501110	216.4	48.4	61.6	73.6		50	34.3	70.1	187.5	19.1	7.1	53.5	9.1	28.4	11.2	18	15.8	547.1	0.3	0.7	547.7
P17046	Lysosome-associated membrane glycoprotein 2 OS=Rattus norvegicus GN=Lamp2 PE=1 SV=3	9	3	12	3	1	45.1	205	Lamp2	69.2	142.4	114.9	73.5		91.4	49.3	5.3	78.4	11.2	97.1	168.3	187.6	95.9	161	93.5	111	203.3	21.4	21.5	203.7
P38659	Protein disulfide-isomerase A4 OS=Rattus norvegicus GN=Pdia4 PE=1 SV=2	30	13	47	1	1	72.7	628	Pdia4	147.2	122	57.4	73.4		105.8	272.3	14.6	57.9	60.5	67.9	61.9	657.6	39.5	80.3	23.6	7.2	49.4	22.9	34.5	44.1
F1LPG3	Phosphofurin acidic cluster sorting protein 1 OS=Rattus norvegicus GN=Pacs1 PE=1 SV=1	53	34	235	33	1	104.7	4400	Pacs1	91.7	151.8	83.3	73.3		105.2	106.4	83.9	59.2	95.6	154	157.1	165.2	87.9	100.8	74.2	82.8	114.6	49.2	49.2	114.6
Q68FS4-2	Isoform 2 of Cytosol aminopeptidase OS=Rattus norvegicus GN=Lap3	77	34	384	34	1	52.7	10724	Lap3	114.1	79.9	132.7	73.3		153.4	97.7	64.2	111.5	99.2	82	65.1	53.3	110.3	105.1	133.7	143.5	27.6	163	162.9	27.6
Q68FT7	Phenylalanyl-tRNA synthetase, beta subunit OS=Rattus norvegicus GN=Farsb PE=1 SV=1	31	15	66	15	1	65.6	1143	Farsb	79.5	152.4	94.9	73.2		58.1	86.4	97.1	64.5	63.4	116.2	294.2	176.3	53.8	87.6	90.7	99.5	115.2	41	41.1	114.9
Q5FVI4	Cell cycle exit and neuronal differentiation protein 1 OS=Rattus norvegicus GN=Cend1 PE=1 SV=1	69	11	103	11	1	15	1309	Cend1; LOC100911402	6.2	64.9	255.7	73.2		10.3	14.2	0.8	1.8	63.1	57.8	34.5	19.1	184.5	167.4	273.2	145.6	8.2	305.5	305.6	8.3
D3ZAG3	Microtubule-associated protein 9 OS=Rattus norvegicus GN=Map9 PE=1 SV=1	14	6	12	6	1	73.6	164	Map9	149.8	169.7	7.5	73		79.8	58.3	69.2	308.5	163.6	50.7	10.3	139.6	4.1	3.3	2.9	38.3	332.3	3.7	4	331.4
P14646-5	Isoform 5 of cAMP-specific 3',5'-cyclic phosphodiesterase 4B OS=Rattus norvegicus GN=Pde4b	25	12	26	9	1	81.7	370	Pde4b	49.1	183.1	94.7	73		15.3	353.8	15.6	60.6	116.1	193.3	112.9	105	131.4	72.5	48.4	17.9	167.5	12.4	8.6	168.4
P60123	RuvB-like 1 OS=Rattus norvegicus GN=Ruvbl1 PE=1 SV=1	46	14	83	14	1	50.2	1560	Ruvbl1	133.1	127.8	66.2	72.9		75.9	93.7	140.6	174.7	284.5	110.1	110.3	80.5	57.9	72.2	56.2	54	108.5	36.5	36.2	108.3
F1LPB3	Long-chain-fatty-acid--CoA ligase 5 OS=Rattus norvegicus GN=Acsl5 PE=1 SV=3	11	6	16	4	1	76.5	313		23	257.2	47	72.9		169	13.2	16.1	13.2	66.1	405.1	12.3	508.3	94.4	33.7	26.6	18.4	88	24.4	14.6	96.6
P97878	Exocyst complex component 5 OS=Rattus norvegicus GN=Exoc5 PE=1 SV=1	33	15	65	15	1	81.7	1273	Exoc5	85.5	94.4	147.3	72.9		24.1	103.2	56.3	151.9	50.7	186	67.1	105.6	123.3	188.8	108.8	140	108.9	38.9	37.9	108.6
G3V7X4	ATP-binding cassette sub-family A member 2 OS=Rattus norvegicus GN=Abca2 PE=1 SV=2	6	10	16	10	1	270.8	117		177.1	29.4	120.6	72.9		76.9	193.9	192.3	17.8	11.1	36.9	10.8	182.4	74.6	152.6	92	60.3	10.3	239.6	238	10.5
B2GV41	Ubiquitin specific protease 39 (Predicted), isoform CRA_b OS=Rattus norvegicus GN=Usp39 PE=1 SV=1	14	6	10	6	1	65.2	127	Usp39	62.4	201.6	63.3	72.8		15.3	44.6	31.9	289.7	68.2	11.3	218.1	554.7	79.8	18.4	14.3	80.9	43.8	38.5	44.3	46.2
A0A0G2K0P9	Coatomer subunit beta' OS=Rattus norvegicus GN=Copb2 PE=1 SV=1	33	15	38	1	1	82.6	840		139.1	96.1	92	72.8		1073.7	19.6	54.7	57.5	28.5	45.5	44.6	33.6	46	4.5	29.9	58.5	28.7	13	31.8	30
Q62733	Lamina-associated polypeptide 2, isoform beta OS=Rattus norvegicus GN=Tmpo PE=1 SV=3	39	14	41	14	1	50.2	1030	Tmpo	18.4	293.2	15.7	72.7		28.2	18	21.1	14.9	72	326.8	295.8	438.5	6.4	21.3	13	29.1	94.8	62.8	62.6	94.6
A0A0G2JUC7	Dynactin subunit 2 OS=Rattus norvegicus GN=Dctn2 PE=1 SV=1	75	30	284	30	1	46.2	7923		136.4	110.4	80.5	72.7		83.6	126.4	140.4	193.5	114.9	91	112.9	103	58.4	92.8	67.5	91.6	120	41.9	42	120.1
F1M6D0	Mitochondrial ribosomal protein S6 OS=Rattus norvegicus GN=Mrps6 PE=1 SV=2	38	3	5	3	1	14.3	17	LOC501771	166.7	73.7	86.9	72.6		1004.3	13.6	97.1	18.4	84.6	8.9	2.8	39.4	5.7	23	26.7	21.1	124.7	2.3	2.7	124.8
D3ZQC6	Uncharacterized protein OS=Rattus norvegicus GN=Ubr1 PE=1 SV=3	6	6	13	6	1	150.8	253		190.1	44.3	92.9	72.6		122.1	287.1	53.7	325.4	5.3	43.4	43.9	45.1	71.3	117.2	38.3	152.2	56.6	90.4	92.4	55.5
G3V8C6	Steroid receptor RNA activator 1 OS=Rattus norvegicus GN=Sra1 PE=1 SV=1	16	2	2	2	1	25.3	14	Sra1	96.7	18.3	212.5	72.6		320.6	114.5	57.5	24.6	5.2	13.6	18.1	17.3	367.5	107.2	296.7	20.9	64.7	57.3	46.5	67.7
D4A3D4	Abhydrolase domain containing 3 (Predicted) OS=Rattus norvegicus GN=Abhd3 PE=4 SV=2	29	8	13	8	1	46.2	254	Abhd3	131.1	25.3	171.1	72.5		6.4	82.7	799.8	19.2	8.2	55.3	2.5	7.2	121.8	80.8	32.3	33.5	172.5	2.8	2.6	172.3
Q91XR8	Phospholipid hydroperoxide glutathione peroxidase, nuclear OS=Rattus norvegicus GN=Gpx4 PE=1 SV=3	41	12	85	12	1	29.3	1773	Gpx4	40	129.1	158.5	72.4		71.5	80.1	19.5	21.8	112.6	128.3	126.8	142.1	159.3	132.2	161.4	153.9	59.7	85.5	85.4	59.8
Q5XI55	Peptide-N(4)-(N-acetyl-beta-glucosaminyl)asparagine amidase OS=Rattus norvegicus GN=Ngly1 PE=2 SV=2	7	3	4	3	1	74.6	91	Ngly1	147	102.9	77.8	72.3		17.5	1204.9	44.5	41.6	12.7	44.8	23.1	39.1	17.6	29.4	31.3	6.4	37.3	6.1	16.4	27.3
O08837	Cell division cycle 5-like protein OS=Rattus norvegicus GN=Cdc5l PE=1 SV=2	19	10	18	10	1	92.2	490	Cdc5l	28.7	295.6	3.4	72.3		9.3	58.3	38.4	13.6	142.1	457.4	389.6	32.4	20.6	2.4	2.8	2.6	16.5	199.2	198.2	16.7
F1LM33	Leucine-rich PPR motif-containing protein, mitochondrial OS=Rattus norvegicus GN=Lrpprc PE=1 SV=2	50	62	331	62	1	156.6	6570	Lrpprc	38.4	126.2	163.2	72.2		37.6	27.9	29.9	46.2	286.2	102.1	93.6	118.9	128.1	138.8	167.7	146.4	97.6	40.7	40.7	97.6
Q920Q0	Paralemmin-1 OS=Rattus norvegicus GN=Palm PE=1 SV=1	49	17	194	16	1	41.9	6228	Palm	39.9	87.7	200.3	72.1		62.6	41.3	12.9	35.5	77.8	106	69.4	91.3	223.1	201.5	179.4	183.7	40.9	116.9	116.8	41
D3ZT03	UPF2 regulator of nonsense transcripts homolog (yeast) OS=Rattus norvegicus GN=Upf2 PE=1 SV=3	3	4	18	4	1	148.5	144		88.3	176.2	63.3	72.1		160.1	224.1	35.3	4.1	117.7	190.9	244	56.1	148.9	52.7	21	54.9	33.8	111.1	112.7	32.5
A0A0G2K5L2	Mitochondrial glutamate carrier 1-like OS=Rattus norvegicus GN=LOC100911440 PE=1 SV=1	79	21	326	17	1	34.6	8424	LOC100911440; Slc25a22	7.6	97.2	223	72.1		6	29.9	8.8	5.1	25.7	103.4	163.2	83.9	241.8	166.3	293.8	188.9	55.4	86.1	86.2	55.5
D3ZT71	BCL2-like 13 OS=Rattus norvegicus GN=Bcl2l13 PE=1 SV=3	31	7	33	7	1	46.7	872	Bcl2l13	19.6	51.5	256.9	72		54.8	14.7	1.5	6	18.5	32.9	13.2	53.2	149.1	102.8	58.1	146.9	471.8	1.6	2.5	472.4
D3ZT90	Glutaryl-CoA dehydrogenase OS=Rattus norvegicus GN=Gcdh PE=1 SV=1	52	14	74	14	1	49.7	1769	Gcdh	52.2	131.5	144.3	72		36.2	43.8	149	46.2	107.4	129.2	50.7	119.6	175.7	251.2	88.1	82.9	130.1	29.5	29.6	130.7
F1M7W0	Ephrin type-A receptor 5 OS=Rattus norvegicus GN=Epha5 PE=3 SV=2	6	4	14	1	1	114.9	385	Epha5	109.1	108.8	110	72		83.5	60.1	57.6	2.2	141.3	20.3	51.3	67.2	33.2	43.7	80.6	776.7	20.3	74.1	6.5	81.3
B2GV72	Carbonyl reductase 3 OS=Rattus norvegicus GN=Cbr3 PE=1 SV=1	74	18	127	17	1	30.8	2824	Cbr3	157.1	67.3	103.6	72		152.8	135.1	231.5	77.5	86.7	63.3	59.8	19.4	88.4	101.7	116	81.5	25.7	167.4	167.3	25.9
A0A0G2KA95	Neural cell adhesion molecule L1 OS=Rattus norvegicus GN=L1cam PE=1 SV=1	31	27	225	1	1	149	4914		143.5	81.1	103.4	72		72.9	7.6	57.2	61.5	72.4	23.4	14.8	47.9	5.6	62.2	29.4	1032.9	30.6	29	7	45.3
O88767	Protein DJ-1 OS=Rattus norvegicus GN=Park7 PE=1 SV=1	90	21	267	21	1	20	7406	Park7	181.6	39	107.5	71.9		127.3	96.3	181.8	88.7	17.5	32.2	13.7	44.3	60.7	71.8	70.8	56.6	5.3	363.7	363.8	5.3
D3ZXB1	Mitogen-activated protein kinase kinase kinase kinase OS=Rattus norvegicus GN=Map4k2 PE=1 SV=1	4	2	2	2	1	86.8	87	Map4k2	142.7	69.2	116.2	71.9		42.4	31.5	40.9	89.1	5.4	5.7	71	1027.6	38.5	74.7	9.5	29.9	5.2	12.7	34.8	81.3
F1M8H7	Family with sequence similarity 107, member A OS=Rattus norvegicus GN=Fam107a PE=4 SV=3	28	3	4	3	1	17.7	32		133.2	168.4	26.5	71.8		14.7	319.7	81.4	8	5.2	751.1	56.8	33.6	4.5	217.3	8.3	5.7	38.1	8.8	9.3	37.5
Q63525	Nuclear migration protein nudC OS=Rattus norvegicus GN=Nudc PE=1 SV=1	60	18	78	18	1	38.4	1946	Nudc	195	60.8	72.4	71.8		288.6	130.7	234.2	111.1	56.9	52.3	40.3	60.4	62.9	63.5	105.3	66.5	132.4	31	31.3	132.7
Q99MG9	Kv channel-interacting protein 4 OS=Rattus norvegicus GN=Kcnip4 PE=1 SV=1	16	3	5	3	1	28.7	68	Kcnip4	141.3	142	45.1	71.6		3.9	38.3	41.3	459.1	33	7.2	48.4	549.6	26.6	3.7	6	85.2	144.7	2.3	2.8	147.7
D3ZXT1	Leucine rich repeat containing 4C (Predicted), isoform CRA_a OS=Rattus norvegicus GN=Lrrc4c PE=4 SV=1	12	5	19	4	1	71.9	360	Lrrc4c	22.3	155.5	150.7	71.6		2.4	10.2	160	26.5	67	196	211.1	18.1	152.7	223.2	80.7	80.9	169.2	16.5	16.4	169.2
P62882	Guanine nucleotide-binding protein subunit beta-5 OS=Rattus norvegicus GN=Gnb5 PE=2 SV=1	64	16	167	16	1	38.7	4739	Gnb5	73.4	85.4	169.7	71.5		72.1	192.7	52.2	61.8	80.6	91	47.7	74.9	157.1	136.9	195.7	151.5	41.7	101.3	101.2	41.7
Q68FY0	Cytochrome b-c1 complex subunit 1, mitochondrial OS=Rattus norvegicus GN=Uqcrc1 PE=1 SV=1	62	28	696	27	1	52.8	16861	Uqcrc1	4.9	110	213.5	71.5		4.4	8.4	5.3	2.2	126.9	99.3	117.6	96.3	182	170.8	249.3	241.6	50.7	97.2	97.2	50.7
F1LPG9	WASH complex subunit 2C OS=Rattus norvegicus GN=Washc2c PE=1 SV=2	15	10	15	10	1	145	304		121.1	72.4	135	71.5		173.5	128.5	48.4	88.7	64.4	76.5	16.7	63.2	105	142.1	83.8	134.7	220.8	16.6	18.1	218.9
M0R6T4	MMS19 homolog, cytosolic iron-sulfur assembly component OS=Rattus norvegicus GN=Mms19 PE=1 SV=1	17	11	31	11	1	112.9	531	Mms19l; Mms19	115.3	57	156.2	71.4		71.7	321.6	87.5	89.2	18.4	41.4	58.1	46.1	119.3	120	33.8	147.7	14.2	211.3	210.3	9.3
V9GZ87	CDC42 small effector protein 2 OS=Rattus norvegicus GN=LOC100362023 PE=1 SV=1	44	2	7	2	1	9.2	178	Cdc42se2; LOC100362023	24	153.5	151	71.4		25.2	15.6	31.5	16.2	211.2	308.3	78.8	17.2	117.9	136.7	52.9	248	22.4	139.6	152.7	25.8
Q5NDF0	Protein O-linked-mannose beta-1,4-N-acetylglucosaminyltransferase 2 OS=Rattus norvegicus GN=Pomgnt2 PE=2 SV=1	6	3	5	3	1	66.7	58	Gtdc2; Pomgnt2	76.1	194.4	58.2	71.3		5.9	44.2	60.7	505.3	216.9	125.1	8.8	139.9	44	52.3	28.8	35.7	150.9	15	15.6	150.8
G3V8P2	Arsenic (+3 oxidation state) methyltransferase, isoform CRA_a OS=Rattus norvegicus GN=As3mt PE=1 SV=1	14	3	5	3	1	41	87	As3mt	249.9	31.3	47.4	71.3		134.9	134	253.3	304.5	12.5	24.9	21.6	310.2	32.8	37.5	10.3	44.3	24.1	118.5	115.7	21.2
Q9JI51	Vesicle transport through interaction with t-SNAREs homolog 1A OS=Rattus norvegicus GN=Vti1a PE=1 SV=1	38	7	14	7	1	26	330	Vti1a	136.2	17.4	175.3	71.2		236.7	66.9	56.2	258	17.8	13.6	14.5	28.2	93.5	195.6	223.9	134.2	59.3	68.3	69.8	63.4
P13234	Calcium/calmodulin-dependent protein kinase type IV OS=Rattus norvegicus GN=Camk4 PE=1 SV=3	48	16	126	16	1	53.1	3122	Camk4	145.8	93	90	71.2		169.4	217.2	82.6	121.5	106.1	89.4	93.8	52.2	107.8	107.7	70.2	72.8	44.6	110	109.9	44.7
Q9JJP0	Sodium-dependent phosphate transporter 1 OS=Rattus norvegicus GN=Slc20a1 PE=1 SV=1	3	2	2	2	1	74.1	67	Slc20a1	17.3	74.1	237.4	71.2		14.6	8.8	10	233	158.2	24.8	29.2	92.3	132.5	29.6	208.4	395.2	113.2	21.8	23.7	104.6
Q9WTY2	GTP-binding protein REM 2 OS=Rattus norvegicus GN=Rem2 PE=1 SV=2	34	8	28	8	1	37.3	773	Rem2	269.2	19.2	40.5	71.1		28	46.1	245.2	706.2	4.8	11.9	4.2	93.9	11	28.5	14.9	17.2	190.1	4.1	3.5	190.3
G3V856	Ephexin-1 OS=Rattus norvegicus GN=Ngef PE=1 SV=1	61	33	253	33	1	70.8	6043	Ngef	91.6	101.2	136.1	71.1		40.2	215.1	51.3	131.7	59.6	110.5	156.7	74.6	121.7	122.6	73.9	125.4	126.1	32.1	32.3	126.3
D4A831	Adhesion G protein-coupled receptor B3 OS=Rattus norvegicus GN=Adgrb3 PE=1 SV=1	13	13	36	12	1	171.1	457	Bai3; Adgrb3	77.6	105	146.3	71.1		228.3	142.9	22.6	30.2	29.2	84.6	93.4	172.6	124.8	127.4	92	123	138.9	26.2	25.4	138.6
F1M6C4	ADP-ribosylation factor-like GTPase 15 OS=Rattus norvegicus GN=Arl15 PE=1 SV=2	63	9	42	9	1	22.9	1503	Arl15	52.7	59	217.3	71		24.1	64.9	118.4	35	28.9	98.5	106.8	21.9	195.3	197.9	259.3	181.8	85.9	48.1	47.4	85.8
A0A0G2K8V3	THO complex 2 OS=Rattus norvegicus GN=Thoc2 PE=1 SV=1	2	3	5	3	1	184.9	91		30	269.5	29.5	71		17.3	14.7	21.4	26.2	115	259.4	791.4	13.7	15.1	4.9	61.6	23.6	17.2	102.1	94.5	21.9
B1WBV1	Axin interactor, dorsalization-associated OS=Rattus norvegicus GN=Aida PE=1 SV=1	16	4	5	4	1	34.8	61	Aida	133	55.8	140.3	70.9		5	14.9	1469.9	7.4	2.1	6.6	10.6	3	17.4	9.5	10.9	11.3	2.5	17.8	5.1	6.1
Q9JJW3	Up-regulated during skeletal muscle growth protein 5 OS=Rattus norvegicus GN=Usmg5 PE=1 SV=1	45	4	72	4	1	6.4	2920	Usmg5; LOC100360002; LOC103693430	14.7	261.5	53.1	70.7		7.6	18.9	9.9	36.6	262	307.2	224.9	213.6	124.9	31.7	76.7	17.4	52.9	81.3	81.3	53
B5DEP7	RCG56468, isoform CRA_b OS=Rattus norvegicus GN=Snrpg PE=1 SV=1	17	2	13	2	1	8.5	391	LOC687679; Snrpg	187.5	125.2	16.7	70.7		3.3	82.4	281.5	366.3	113.8	223.6	4.5	90.9	5.6	18.2	10.1	148.4	89.3	36.9	36.3	89.1
Q62845	Contactin-4 OS=Rattus norvegicus GN=Cntn4 PE=1 SV=1	19	12	40	11	1	113.3	851	Cntn4	74.3	100.8	154.4	70.6		7.9	59.1	33.8	177.4	34.2	107.4	10	497.7	72.4	121.4	32.9	119.2	151.7	11.2	11.9	151.7
A0A5D0	Cd200 molecule OS=Rattus norvegicus GN=Cd200 PE=2 SV=1	19	5	92	1	1	31.1	2402	Cd200	95.4	61.2	172.8	70.6		91.3	14.9	193	8.7	385.8	20	10.9	28.1	165	27.2	471.4	1.2	82	9.1	9.1	82.1
F1LM55	Cell cycle and apoptosis regulator 2 OS=Rattus norvegicus GN=Ccar2 PE=1 SV=1	33	18	50	18	1	102.7	1075	RGD1309922; Ccar2	227.4	73	29	70.6		153	157.5	455.8	205.6	71.6	127.5	46.6	8.7	86.2	34.9	14.9	15.1	59.5	50.8	52.4	59.9
Q5XFX0	Transgelin-2 OS=Rattus norvegicus GN=Tagln2 PE=1 SV=1	73	12	149	10	1	22.4	2071	Tagln2	135.2	84.8	109.5	70.6		166.5	126.8	135.3	76.9	120.1	68.4	65.6	98.7	55	145.4	77.4	173.8	97.2	47.9	48.5	96.5
B5DEL8	NADH dehydrogenase (Ubiquinone) Fe-S protein 5 OS=Rattus norvegicus GN=Ndufs5 PE=1 SV=1	72	10	109	10	1	12.7	2475	LOC100363268; Ndufs5	6.3	114	209.2	70.5		8.8	6.4	0.6	5.1	143	85.4	89.5	121.9	212.6	139	197.8	185.6	23.3	178.8	178.9	23.3
D3ZGN0	TBC1 domain family, member 4 OS=Rattus norvegicus GN=Tbc1d4 PE=1 SV=3	2	2	2	2	1	147.3	64	RGD1561609; Tbc1d4	67.9	189.8	72	70.3		2	370.5	5.4	23.5	66	14.9	211.8	5.4	6.7	2.9	814.5	20.9	22.9	9.8	13.8	9.1
F1LR42	RUN and FYVE domain-containing 1 OS=Rattus norvegicus GN=Rufy1 PE=1 SV=1	5	3	6	2	1	80.3	50	Rufy1	37.6	261.4	30.6	70.3		39	5.2	42	12.4	24.8	297.7	850.6	78.1	1.7	11.4	28.1	61.1	11.1	54.7	38.2	44.1
D3Z941	Methionyl-tRNA synthetase OS=Rattus norvegicus GN=Mars PE=1 SV=1	39	24	89	24	1	101.5	2142	Mars	173.8	95	61	70.2		115.4	120.9	88.2	118.3	25.3	77.1	101.9	52.9	50.3	41.6	24.4	40.4	365.5	6.1	6.1	365.6
D3ZKU7	Biogenesis of lysosome-related organelles complex 1 subunit 1 OS=Rattus norvegicus GN=Bloc1s1 PE=3 SV=1	40	3	3	3	1	14.3	54	Bloc1s1	49.6	227.7	52.6	70.2		53.9	45.4	33.1	26	440.1	526.6	18.6	72.2	55	59.6	30.8	28.5	17	81.1	45	67.1
Q05096	Unconventional myosin-Ib OS=Rattus norvegicus GN=Myo1b PE=1 SV=1	24	20	42	20	1	131.8	731	Myo1b	97.1	150.5	82.3	70.2		25.3	111.7	55.7	69.7	73.4	65.8	127.2	381.4	47.4	65.9	48.2	58	227.6	9	7.7	226.1
P35171	Cytochrome c oxidase subunit 7A2, mitochondrial OS=Rattus norvegicus GN=Cox7a2 PE=1 SV=1	28	2	88	2	1	9.3	2226	Cox7a2l2; Cox7a2	39.7	209	81.3	70		29.6	1.2	1091.8	3.6	58.7	16.8	51.1	59.8	18.7	15.4	31.5	24.3	3.5	95.1	95.2	3.5
D3ZYD7	Coiled coil domain-containing 88A OS=Rattus norvegicus GN=Ccdc88a PE=1 SV=3	2	3	4	3	1	173.8	77		28	46.7	255.3	70		4.9	11	11.8	424.4	9.7	0.5	37.6	330.7	240	22.4	353.3	45.2	31	27.7	29.4	20.4
B1H2A2	Fibronectin type III and SPRY domain-containing 1 OS=Rattus norvegicus GN=Fsd1 PE=1 SV=1	39	12	49	12	1	55.6	1014	Fsd1	153.9	107.2	69.1	69.9		67.8	83.7	259.4	171.4	84.5	82.3	37.2	316.6	61.5	47	102.2	37	93.2	31.1	31.7	93.3
A0A0G2K777	Ras homolog family member T1 OS=Rattus norvegicus GN=Rhot1 PE=1 SV=1	44	23	117	21	1	86	2239		8.5	90.3	231.3	69.9		8.8	8.7	13.4	4.2	84.4	93.7	91.9	101.7	138.5	222.9	281	253.6	55.6	93.1	92.8	55.7
G3V8T7	RCG51933, isoform CRA_a OS=Rattus norvegicus GN=Tdrkh PE=1 SV=1	37	13	56	13	1	62	1747	Tdrkh	40.9	107.7	181.5	69.9		23.7	45.9	11.9	118	88.1	86	74	135.5	148.1	145.4	97.6	207.1	192.9	16	16.6	193.1
A0A0G2K0T5	Calcium uptake protein 1, mitochondrial OS=Rattus norvegicus GN=Micu1 PE=1 SV=1	30	9	36	9	1	54.8	725	Micu1	40.8	98.7	190.7	69.9		38.9	14.6	55.2	2.1	37.3	398.6	89.1	20.1	148.7	73.7	133.8	92.9	240.4	6.8	6.9	240.8
G3V705	Polyglutamine binding protein 1, isoform CRA_a OS=Rattus norvegicus GN=Pqbp1 PE=1 SV=1	13	2	4	2	1	30.5	30	Pqbp1	41	209.3	79.9	69.8		9.4	31.2	3.3	6.2	0.4	652.4	770.5	2.3	18.5	14.5	15.2	2.5	34	5.9	5.3	28.6
Q6AY07	Fructose-bisphosphate aldolase OS=Rattus norvegicus GN=Aldoart2 PE=2 SV=1	52	25	560	1	1	39.5	14220	Aldoart1; Aldoart2	12	284.9	33.3	69.8		2.8	5.7	101.9	8.9	392	29.5	281	102	281.9	9.1	40	9.8	159.8	5.1	10.8	159.9
G3V6C3	Polysaccharide biosynthesis domain-containing 1 OS=Rattus norvegicus GN=Pbdc1 PE=1 SV=1	43	7	20	7	1	22.4	662	Pbdc1; RGD1562502	143	43.9	143.5	69.6		138.1	271.4	15.6	54.3	129.1	21.3	33.3	8.1	73.4	103.5	102.1	74.1	4.6	281.7	283.1	6.3
A0A0G2JSL4	Tuberin OS=Rattus norvegicus GN=Tsc2 PE=1 SV=1	8	9	16	9	1	201.1	164	Tsc2	116.7	84.3	129.3	69.6		60.4	148	49.9	131	42.1	98.1	11	99.9	106.5	181.8	90.9	91.2	235.1	7.3	12	234.7
P62944-2	Isoform 2 of AP-2 complex subunit beta OS=Rattus norvegicus GN=Ap2b1	70	74	1222	46	1	105.6	27933	Ap2b1; LOC100912146	125.4	87.9	117.2	69.6		135.8	161.7	100	110.2	129	102.1	55.7	72	127.4	135.1	96.1	102.6	62.8	73.3	73.3	62.8
A0A0G2JVF1	RCG41069 OS=Rattus norvegicus GN=Rundc3b PE=1 SV=1	8	3	10	3	1	50.4	173	Rundc3b	55.6	107.3	167.6	69.5		9.2	242.8	68.1	18.8	62.6	501.9	76.1	37.6	148.8	106.6	34.9	108.9	30.4	61.1	57.5	34.8
D3ZBS2	Inter-alpha-trypsin inhibitor heavy chain H3 OS=Rattus norvegicus GN=Itih3 PE=1 SV=3	31	18	66	18	1	99	1427		221.3	59.1	50.2	69.5		62.1	144.9	76.8	125.3	5	33.2	20.7	75.8	15	37.2	15	33	475.9	2	2	476.1
A0A0G2K329	Neuronal cell adhesion molecule OS=Rattus norvegicus GN=Nrcam PE=1 SV=1	43	36	249	1	1	130.8	4985		26.5	23.9	280.3	69.3		26.9	151.4	3.3	7.4	4.7	31.1	13.7	11.9	119.8	186.5	72.1	683	9.7	134.1	134.1	10.2
Q9WUS0	Adenylate kinase 4, mitochondrial OS=Rattus norvegicus GN=Ak4 PE=2 SV=1	81	15	75	15	1	25.2	1116	Ak4	33.3	63.5	233.9	69.3		35.6	81.2	10.3	28.8	38.7	115.8	64.2	58	259.8	230.7	219	188.7	57.6	76.9	77	57.8
P28471	Gamma-aminobutyric acid receptor subunit alpha-4 OS=Rattus norvegicus GN=Gabra4 PE=2 SV=1	22	8	24	8	1	60.9	349	Gabra4	44.1	98.6	188.1	69.2		7.2	80.7	30.5	66	186.1	148.5	8.5	67.6	101.6	200.1	182.6	216.6	105.3	45.7	47	105.8
Q3KRC3	SRP receptor alpha subunit OS=Rattus norvegicus GN=Srpra PE=1 SV=1	4	2	3	2	1	69.6	55	Srpr; Srpra	90.8	189.8	50.3	69.2		43.2	1.4	148	39.4	558.5	23.5	194.3	38.3	34.5	15.2	1.2	383.5	41.1	10.2	24.1	43.7
D4A3E2	Aminopeptidase-like 1 OS=Rattus norvegicus GN=Npepl1 PE=1 SV=2	18	4	6	4	1	43.7	153	Npepl1	200	81.2	49.7	69.1		66	240.4	51.8	543.8	41.4	51.5	50.8	116	173	26.8	32.5	30.2	43.8	42.8	45.9	43.2
Q4KLZ6	Triokinase/FMN cyclase OS=Rattus norvegicus GN=Tkfc PE=1 SV=1	24	8	16	8	1	59.4	264	Dak; Tkfc	221.1	25.5	84.3	69.1		140	167.7	186.8	41.4	12.3	45.1	6.3	25.5	27.8	122.5	14.6	136.5	5.7	329.7	331.1	7
Q9JIH7-2	Isoform 3 of Serine/threonine-protein kinase WNK1 OS=Rattus norvegicus GN=Wnk1	5	11	34	8	1	279.4	521	Wnk1	114.6	38.4	177.9	69.1		57.3	78.3	12.2	64.8	25.9	83.6	8.5	16.1	147.7	60.6	240.4	10.1	3.4	393.8	396.2	1
A0A096MK30	Moesin OS=Rattus norvegicus GN=Msn PE=1 SV=1	57	27	154	17	1	67.8	2753	Msn	80	184.7	66.2	69.1		62.3	87.9	170.5	53.3	195.3	172.6	89.6	169	187.1	56.1	20.5	66.8	88	46.4	46.3	88.3
B1H248	Vacuolar protein-sorting-associated protein 36 OS=Rattus norvegicus GN=Vps36 PE=1 SV=1	27	7	12	7	1	43.7	241	Vps36	35.1	277	18.9	69		15	203.8	41.2	16.4	11.1	264.6	166.9	252.6	12	16.4	8.6	165.8	201.7	13.2	12.1	198.9
A0A0G2JT06	COP9 signalosome complex subunit 1 OS=Rattus norvegicus GN=Gps1 PE=1 SV=1	29	15	77	15	1	58.8	1252	Gps1	137.4	84.3	109.3	69		129.5	163.1	131.2	108.1	60.8	105.4	122.3	21.4	122.7	93.4	107.7	99.9	31.6	135.7	135.4	31.6
Q5BJT4	Thioredoxin domain-containing protein 15 OS=Rattus norvegicus GN=Txndc15 PE=2 SV=1	8	2	2	2	1	37.9	53	Txndc15	21.8	53.9	255.2	69		470	10.4	2.4	1	613.7	11.5	1.7	13.2	171.7	20	218.7	2.5	25.9	9.7	1.5	26
F1M865	Sorbin and SH3 domain-containing protein 1 OS=Rattus norvegicus GN=Sorbs1 PE=1 SV=1	42	31	128	1	1	83	2423		21.1	285.1	25	68.8		18.4	15	24.6	11.6	280.2	10.1	179	716.4	14.2	2.4	27.3	27.6	118	12.4	24.7	118.1
Q5XIM4	ATP synthase subunit s, mitochondrial OS=Rattus norvegicus GN=Atp5s PE=2 SV=1	36	6	25	6	1	23.3	465	Atp5s	70	73.1	188.1	68.8		82.9	75.4	39.8	18.1	78	41.9	156.4	18	143.5	92.8	288.8	150.7	14.7	192	192	15.1
Q4KLH5	Arf-GAP domain and FG repeat-containing protein 1 OS=Rattus norvegicus GN=Agfg1 PE=1 SV=1	30	10	73	10	1	58.1	1405	Agfg1	119.3	133.1	78.7	68.8		183.3	13.2	80.6	171.1	186.4	92	77.5	207.3	84.1	42.2	71.3	110.4	88.4	51.5	51.9	88.8
Q5RK08	Glioblastoma amplified sequence OS=Rattus norvegicus GN=Gbas PE=1 SV=1	56	14	164	14	1	32.9	2927	Gbas; Nipsnap2	17.4	75.4	238.4	68.8		13.1	82.4	12.7	18	71.6	104.6	45.1	62.3	314	139.9	350.1	142	64.2	57.8	57.9	64.2
P27274	CD59 glycoprotein OS=Rattus norvegicus GN=Cd59 PE=1 SV=2	40	6	74	6	1	13.8	1966	Cd59	93.3	115.1	122.9	68.7		57.6	65.4	346.9	2.3	68.5	140.5	83.8	27.4	130	52.7	112.8	57.9	9.4	217.8	217.8	9.3
F1MAF8	Uncharacterized protein OS=Rattus norvegicus GN=Atg2b PE=1 SV=2	12	19	28	19	1	220.2	328		247	24.4	59.9	68.7		356.2	95.6	60.6	119.1	485.7	7.7	5.2	14.3	33.7	25.2	18.2	26.5	171.1	5.1	4.6	171.1
D3ZZ21	NADH dehydrogenase (Ubiquinone) 1 beta subcomplex, 6 (Predicted) OS=Rattus norvegicus GN=Ndufb6 PE=1 SV=1	63	10	145	10	1	15.6	2893	Ndufb6	8.4	118.9	204	68.7		9.3	9	8.6	7.8	127.4	121.8	138.4	57.6	210.7	170.6	216.6	233.6	77	67.4	67.4	76.9
D3ZAL8	Leucine-rich repeat transmembrane neuronal protein 3 OS=Rattus norvegicus GN=Lrrtm3 PE=3 SV=1	6	3	5	3	1	66	108	Lrrtm3	39.1	130.2	162	68.6		10.8	23	26.1	8.8	46.2	59.8	45.3	984.8	82.4	44.5	113.6	51.9	38.3	29.3	9.1	26.2
D3ZWS0	Scribbled planar cell polarity protein OS=Rattus norvegicus GN=Scrib PE=1 SV=1	7	7	12	6	1	179.7	155	Scrib	168.7	82.4	80.4	68.5		19.2	81.1	181.2	393	284.9	72.9	15.1	48.1	82.9	120.5	32.5	40.3	23.3	88.4	89.2	27.4
D4A2L1	RIMS-binding protein 2 OS=Rattus norvegicus GN=Rimbp2 PE=1 SV=1	25	17	77	2	1	118.6	1356	Rimbp2	183.8	82	65.6	68.5		854	214.8	12.5	20.6	11.9	65.9	66.5	13.4	10	56.3	1.9	68.2	99.4	6.5	3.1	95
P63142	Potassium voltage-gated channel subfamily A member 2 OS=Rattus norvegicus GN=Kcna2 PE=1 SV=1	36	13	113	6	1	56.7	2811	Kcna2	41.6	111.1	178.7	68.5		10.3	28.5	94.9	39.6	334.1	85	20	94.8	126.3	165	112.6	237.2	93.1	32.4	32.9	93.2
B2RYF6	Cleft lip and palate associated transmembrane protein 1 OS=Rattus norvegicus GN=Clptm1 PE=1 SV=1	17	8	30	8	1	75.2	556	Clptm1	82	49.8	199.8	68.4		121.8	181.6	43.7	13.1	23.1	151.1	85	8.5	210.5	202.8	155.7	152.3	46.4	79	78	47.4
G3V7F6	RCG23529, isoform CRA_a OS=Rattus norvegicus GN=RGD1561590 PE=1 SV=1	20	2	3	2	1	19.6	78	Sap18; RGD1561590	158.1	105.8	67.7	68.4		14.4	123.2	77.6	40.1	19.3	970.4	65	21.5	29.2	106.5	16.6	19.6	27.1	21.6	19.5	28.5
F1M0U5	Neuroblastoma-amplified sequence OS=Rattus norvegicus GN=Nbas PE=1 SV=2	10	17	29	17	1	265.6	488	LOC690073; Nbas	34.1	120.3	177.3	68.2		32.2	74.6	7.3	17.5	157	44.6	210.3	6.1	220.4	144.6	105	90.5	8.8	236.1	235.5	9.5
Q63413	Spliceosome RNA helicase Ddx39b OS=Rattus norvegicus GN=Ddx39b PE=2 SV=3	68	20	128	20	1	49	2502	Ddx39b	156.6	126.4	48.9	68.2		114.2	106.3	126.6	127	111.5	65.2	101	93.2	24.7	40.1	35.1	45.2	9.2	295.7	295.7	9.3
F1LPG5	NADH:ubiquinone oxidoreductase subunit B4 OS=Rattus norvegicus GN=Ndufb4 PE=1 SV=1	47	7	104	7	1	15.1	1979	Ndufb4	6.9	141.2	183.7	68.1		5.8	4	7.1	7.2	226.7	108.7	105.5	158.6	222	109.5	249.1	131.4	85.1	47.1	47.1	85.2
Q62625	Microtubule-associated proteins 1A/1B light chain 3B OS=Rattus norvegicus GN=Map1lc3b PE=1 SV=3	35	7	80	4	1	16.4	1085	Map1lc3b	208.9	64.3	58.8	68		252.5	188.2	247.8	99.5	90.1	68.4	3.1	64.6	72.8	70.9	52.1	20.1	152.7	32.1	32.3	152.8
D4A435	Intercellular adhesion molecule 5 OS=Rattus norvegicus GN=Icam5 PE=4 SV=1	41	25	280	25	1	96.8	5638	Icam5	72.8	99.5	159.7	68		63.5	65.4	76.1	94.3	119.7	115.3	77.5	80.5	153.7	143.4	155.9	165.8	101.7	42.7	42.7	101.8
A0A0G2K866	ATP-binding cassette sub-family B member 7, mitochondrial OS=Rattus norvegicus GN=Abcb7 PE=1 SV=1	34	17	53	17	1	82.5	1715		40.1	108.4	183.4	68		104.8	18.2	28.3	27.1	44.5	63	88.7	137.1	74.6	186.9	85.5	284.3	10.1	218.3	218.6	10.1
D3ZFQ8	Cytochrome c-1 OS=Rattus norvegicus GN=Cyc1 PE=1 SV=3	51	11	288	11	1	35.4	5794	Cyc1	9.3	196.7	126.1	67.9		14	10.3	6.8	8.7	181.6	219.5	222	119.4	181.1	102.6	90.1	159.5	53.7	88.4	88.4	53.7
Q4QQT3	CUGBP Elav-like family member 1 OS=Rattus norvegicus GN=Celf1 PE=2 SV=1	17	7	21	5	1	52.2	369	Celf1	213.6	95.5	23	67.9		159.3	75.9	180.7	32.1	276.2	8.7	5.5	409.2	5.4	6.9	20.3	48.3	180	6.8	5.8	178.6
A0A0H2UHJ5	Zinc finger RNA-binding protein OS=Rattus norvegicus GN=Zfr PE=1 SV=1	14	10	24	10	1	116.8	503	Zfr	83.6	216.2	32.4	67.8		141.3	17.6	37	123.7	150.7	203.1	436.2	106.9	23.2	31.1	28.3	24.2	27.4	112.8	110	26.5
A0A0G2K132	Formin-like 2 OS=Rattus norvegicus GN=Fmnl2 PE=1 SV=1	15	15	52	14	1	117.9	781		43.2	188	101	67.8		35.8	16.1	34.7	45.3	221	106.2	459.4	51.4	153.1	48.3	70.2	96.6	101.1	29.6	30.3	100.9
D3ZUI1	Methylthioribulose-1-phosphate dehydratase OS=Rattus norvegicus GN=Apip PE=1 SV=3	50	8	21	8	1	27	345	Apip	169.7	35.9	126.6	67.8		103.2	307	253.4	48.2	34.8	38.7	5.7	33.6	133.1	109.3	59	200.8	91	45.6	46.2	90.3
P23965	Enoyl-CoA delta isomerase 1, mitochondrial OS=Rattus norvegicus GN=Eci1 PE=1 SV=1	48	10	56	10	1	32.2	1135	Eci1	12.9	213.9	105.5	67.7		13.5	14.5	10.6	5.7	126.2	273.1	261.7	151.2	74.6	113.9	84.6	117	150.5	26.4	26.3	150.3
P14046	Alpha-1-inhibitor 3 OS=Rattus norvegicus GN=A1i3 PE=1 SV=1	33	38	231	15	1	163.7	4250	A1i3; LOC297568	228	55	49.3	67.7		217.2	126.3	220	134.1	48.7	34.8	22.1	143.2	62.1	43.2	31.6	30.1	232.5	10.5	11	232.6
F1M4A4	Kinesin family member 1A OS=Rattus norvegicus GN=Kif1a PE=1 SV=3	38	47	115	40	1	192.8	2206	Kif1a	144	61	127.3	67.7		129.6	205.7	151.5	86.4	65.8	57.8	60.9	51.3	122.7	117.1	147.4	124.9	46.6	93	93.3	46
D4A533	Transmembrane anterior posterior transformation 1 OS=Rattus norvegicus GN=Tapt1 PE=1 SV=3	9	4	5	4	1	69.5	92	Tapt1	26.4	99.4	206.6	67.6		13.4	82.8	16.7	5.2	46.8	67.9	6.5	273.8	554.7	71.9	190.8	43.8	99.2	14.8	9.6	102.1
F1M836	Non-specific serine/threonine protein kinase OS=Rattus norvegicus GN=Mark3 PE=1 SV=1	31	21	80	8	1	88.7	1418		140.9	148.2	43.3	67.6		101	184.6	82.6	94.1	129.6	69.9	81.2	144.3	101.2	5.8	56.2	16	256.6	8.5	7.7	260.8
D3ZWP6	Plexin A2 OS=Rattus norvegicus GN=Plxna2 PE=4 SV=1	26	34	94	23	1	211.5	1622	Plxna2	82.3	48.2	201.9	67.6		84.7	106.7	36.7	68.1	126	60.1	32.9	6.2	223.2	155.4	241.9	155.1	32.7	118.9	119	32.5
P43424	Galactose-1-phosphate uridylyltransferase OS=Rattus norvegicus GN=Galt PE=2 SV=1	7	2	2	2	1	43.3	15	Galt	159	56.4	117.1	67.5		17.4	874.1	7.2	163.1	168.6	17.2	20.8	13	19.3	126.4	6.6	79.9	26	15	20.7	24.8
Q5XIK7	Katanin p60 ATPase-containing subunit A-like 1 OS=Rattus norvegicus GN=Katnal1 PE=1 SV=1	19	6	14	6	1	55.2	319	LOC100910196; Katnal1; LOC103690050	186.9	58.8	86.8	67.4		9.1	292.8	95.2	197.7	82.5	107.4	8.5	22.6	72.8	337.4	28.8	55.8	19.6	125.7	125.1	19.2
F1LRI7	AP2-associated protein kinase 1 OS=Rattus norvegicus GN=Aak1 PE=1 SV=2	71	44	452	44	1	103.8	12949	Aak1	125.9	92.3	114.4	67.4		154.9	145.7	59.8	103.4	130.6	101.2	64.5	80.1	125.2	137.4	95.3	99.4	112.9	38.2	38.1	113.1
Q09426	2-hydroxyacylsphingosine 1-beta-galactosyltransferase OS=Rattus norvegicus GN=Ugt8 PE=1 SV=1	16	5	8	5	1	61.1	181	Ugt8	150.7	124	58.1	67.2		20.7	149	132.1	136	268.7	19.5	253.8	47.9	98.1	27.2	118.4	18.2	28.4	125.8	128.1	28
D3ZI68	PRP31 pre-mRNA processing factor 31 homolog (Yeast) (Predicted) OS=Rattus norvegicus GN=Prpf31 PE=1 SV=1	8	2	2	2	1	55.4	54	Prpf31	113.8	53	166.1	67.1		9.6	8	2.6	1360.5	138	2.2	4.1	4.1	15.1	6.6	14.3	11.4	11.7	1.1	7.3	3.6
M0R3X6	Carbonyl reductase [NADPH] 1 OS=Rattus norvegicus GN=Cbr1 PE=1 SV=1	81	22	239	1	1	30.6	4813		71.7	223.3	38	67.1		2.9	2.7	7.3	42.8	1477.2	6.6	30.6	6.3	2.5	2.4	2.6	0.8	4.4	4.5	4.2	2.2
D3ZE30	Breast cancer anti-estrogen resistance protein 1 OS=Rattus norvegicus GN=Bcar1 PE=1 SV=2	11	6	10	6	1	104.2	159		90.5	60.8	181.8	66.9		199.5	414.4	17.3	13.7	137.6	53.9	7.1	28.9	102.1	136.4	163.3	101.2	20.7	91.4	93.7	19.1
E9PTK4	Threonine synthase-like 1 OS=Rattus norvegicus GN=Thnsl1 PE=1 SV=1	29	17	54	17	1	82.7	1080		57.3	90.9	185	66.9		54.5	52.7	74.8	30.3	130.2	202.9	45.5	55.5	73.6	158.9	199.2	188.6	27.9	138.2	138.9	28.3
Q4V888	Type 2 phosphatidylinositol 4,5-bisphosphate 4-phosphatase OS=Rattus norvegicus GN=Tmem55a PE=1 SV=1	45	7	14	6	1	28	225	Tmem55a	129.7	26.3	177.2	66.8		25.6	603.4	50.4	75.5	16	14	11.2	9.3	104.3	68.2	165.9	48.7	199.6	4	5.1	198.8
Q3C2P9	Sprouty protein with EVH-1 domain 1, related sequence OS=Rattus norvegicus GN=Spred1 PE=2 SV=1	25	9	24	7	1	50.7	506	Spred1	171.1	78.3	83.9	66.8		51.6	90.2	335.3	144.4	86.1	7.2	125.5	31.6	15.8	71.7	47.4	66.1	257.8	4.4	7.7	257.3
A0A0G2JV26	Protein phosphatase 4, regulatory subunit 4 OS=Rattus norvegicus GN=Ppp4r4 PE=1 SV=1	10	8	21	8	1	93.8	198		168.1	120.9	44.3	66.7		84.1	56.8	201.6	299.1	202.8	53.9	11.6	162.9	24.3	26.8	99.9	44	148.4	18	15.6	150.4
B1WC28	Core histone macro-H2A OS=Rattus norvegicus GN=H2afy2 PE=1 SV=1	46	11	38	9	1	40.1	862	H2afy2	67.4	185.4	80.6	66.6		29.2	18.2	40.4	94.3	58.9	85.7	104.2	886.8	3.7	37.6	44.8	50.7	21.4	51.6	49	23.5
G3V9R2	Complement factor H OS=Rattus norvegicus GN=Cfh PE=1 SV=1	10	9	17	9	1	140.1	279	Cfh	41.9	284.2	7.4	66.5		67.6	3.5	322.5	12.7	244.2	48.6	161.7	244	13.2	5.4	4.8	5	224.3	9.6	7.5	225.5
P31424	Metabotropic glutamate receptor 5 OS=Rattus norvegicus GN=Grm5 PE=1 SV=2	34	28	133	28	1	131.8	2438	Grm5	102.6	101.9	128.9	66.5		83.3	133.6	106.9	73.9	73.6	104.5	84	191.3	130	89.1	108	176.9	59.7	62.4	62.9	60
Q7TQ90	Ac1002 OS=Rattus norvegicus GN=Adh4 PE=1 SV=1	27	21	158	1	1	93.8	4271		135.6	93.3	104.6	66.5		139.9	141.4	84.7	104.9	194.2	75.4	92	37.6	214.3	51.3	71	123	34.6	97.2	102.1	36.3
A0A0G2K6S9	Myosin-11 OS=Rattus norvegicus GN=Myh11 PE=1 SV=1	42	69	251	52	1	227.9	6323	Myh11	35.6	276	21.9	66.5		29.8	32.9	30.4	48.1	199.1	334.1	140.5	301.1	39.3	16.8	22.5	15.8	19.8	174.9	175.1	19.9
D3ZFA8	Uncharacterized protein OS=Rattus norvegicus GN=LOC100362366 PE=3 SV=1	65	10	43	10	1	15.5	1183	LOC100362366	194.4	103	36.3	66.3		131.1	134.1	114.4	447.1	106.2	65.6	37.4	75.2	12	35.3	18.4	33.2	183.7	11.1	11.1	184.2
P14173	Aromatic-L-amino-acid decarboxylase OS=Rattus norvegicus GN=Ddc PE=1 SV=1	47	18	111	18	1	54	2538	Ddc	113	52.1	168.7	66.2		176.7	105.8	123.2	62.9	25.3	54.3	51.1	62.4	212.4	136.7	59.1	262.4	67.9	65.8	66	67.8
P0C0A9	Small VCP/p97-interacting protein OS=Rattus norvegicus GN=Svip PE=1 SV=1	33	3	29	3	1	8.2	711	Svip	18.7	41.9	273.3	66.2		3.7	70.3	133.9	0.9	252.6	28.4	46.2	7.5	25.5	258.8	304.5	215.8	36.6	89.3	89.2	36.7
D3ZZR9	Peptidylprolyl isomerase OS=Rattus norvegicus GN=Fkbp2 PE=1 SV=1	51	7	46	7	1	15.4	885	Fkbp2	81.3	116.4	136.1	66.2		70.7	60.9	65.8	221.8	104.6	68.9	91.2	203.6	95.1	149	56.1	137.1	109.1	28.3	28.2	109.4
O08623	Sequestosome-1 OS=Rattus norvegicus GN=Sqstm1 PE=1 SV=1	30	6	18	6	1	47.7	329	Sqstm1	104.8	49.5	179.4	66.2		96	126	67.9	49.8	28.4	237.4	26.1	51.3	132.6	371.3	144.1	56.2	70.4	34.8	37	70.7
M0R4H5	PDZ and LIM domain protein 4 OS=Rattus norvegicus GN=Pdlim4 PE=1 SV=1	23	6	9	6	1	35.5	58	Pdlim4; Ril	275.9	40.1	17.8	66.2		186	13.9	122.8	180.5	25.2	15.6	18.6	387.2	14	2.1	6.6	64.6	277.3	3.6	4.6	277.5
P06302	Prothymosin alpha OS=Rattus norvegicus GN=Ptma PE=1 SV=2	34	3	16	3	1	12.4	603	Ptma; LOC100359583	106.2	165.4	62.4	66.1		374.3	361.8	3.3	5.3	42.3	110.4	329.3	5.9	22.2	26.2	28.4	25.4	5.9	126.9	126.8	5.7
D4A8L5	Adenylyltransferase and sulfurtransferase MOCS3 OS=Rattus norvegicus GN=Mocs3 PE=1 SV=1	9	3	3	3	1	49.4	55	Mocs3	143.7	92.6	97.6	66.1		136.8	508.9	46.9	37	66.8	105.6	11.1	39.9	365.3	95.9	24.2	30.9	42	36.1	37.6	15.1
G3V878	Signal peptidase complex catalytic subunit SEC11 OS=Rattus norvegicus GN=Sec11c PE=1 SV=1	16	2	7	2	1	21.6	85	Sec11c	96	100.9	137.1	66		49.6	129.6	119.3	36.5	172.8	14	291.6	37.9	177.2	236.7	68.2	7.7	27.5	102.3	101.8	27.4
Q7TPI7	Ac2-269 OS=Rattus norvegicus GN=LOC100911453 PE=1 SV=1	47	10	42	10	1	37.7	547	Wdr77	193.8	54.1	86.1	66		216.4	248	164.1	101.8	48.4	57.1	97.6	46.8	120.2	76.6	91.5	72.1	73.9	56.1	55.9	73.4
A0A0G2K5D7	Sperm antigen with calponin homology and coiled-coil domains 1 OS=Rattus norvegicus GN=Specc1 PE=1 SV=1	7	7	16	7	1	127.5	257	Specc1	62.2	188.5	83.3	66		32.5	75.3	18.7	42.7	120.5	105.8	17.3	397.2	35.6	76.3	47.7	52.1	283.7	4.9	5.5	284.1
P24368	Peptidyl-prolyl cis-trans isomerase B OS=Rattus norvegicus GN=Ppib PE=1 SV=3	64	15	140	15	1	23.8	2801	Ppib	75.4	142.7	116	65.9		56.7	94.9	75.9	65.8	139.5	158.8	128.3	113.3	93.3	101.1	117	129.6	28.4	134.6	134.7	28.3
P50123	Glutamyl aminopeptidase OS=Rattus norvegicus GN=Enpep PE=1 SV=2	8	5	8	5	1	107.9	135	Enpep	69.3	176.2	88.6	65.9		65.4	55.9	46.7	112.3	92.2	256.1	31.7	326.7	49.9	89.5	66.7	168.1	76.7	35	43	83.8
A0A0G2K2W2	Cx9C motif-containing protein 4-like OS=Rattus norvegicus GN=LOC102546764 PE=4 SV=1	51	3	5	3	1	7.6	38	LOC679930; LOC102546764	8	72.3	253.8	65.9		5.1	5.2	3.9	7.2	59.4	36.4	19.4	175.7	334.1	79.7	430.9	9.3	211.4	8.5	2.2	211.6
P56522	NADPH:adrenodoxin oxidoreductase, mitochondrial OS=Rattus norvegicus GN=Fdxr PE=1 SV=1	60	22	87	22	1	54.3	1385	Fdxr	56.5	73.5	204.2	65.8		109.4	21.3	83.8	37.3	59.6	70.9	74.4	95.5	150.6	186.8	222.5	218.1	86.1	48.6	49.3	85.9
A0A096MKH2	Similar to RIKEN cDNA 1110059P08 OS=Rattus norvegicus GN=Vta1 PE=1 SV=1	31	7	65	7	1	34	1521	Vta1	130.3	86.9	117	65.8		88.1	148	103.8	162.3	35.4	91.9	128.7	74.3	104.9	117.9	139.3	65	27.5	142.8	142.6	27.3
Q5XI44	X-ray repair complementing defective repair in Chinese hamster cells 4 OS=Rattus norvegicus GN=Xrcc4 PE=1 SV=1	6	2	3	2	1	36.5	97	Xrcc4	181.9	79.6	72.9	65.7		18.6	136.8	134.5	3.3	39.9	11.9	541.2	12	10	9.2	503.7	40.2	64.9	2.5	5	66.2
D3ZJR1	Epidermal growth factor receptor pathway substrate 15-like 1 OS=Rattus norvegicus GN=Eps15l1 PE=1 SV=3	49	34	154	34	1	99.4	3573	Eps15l1	90.7	110.3	133.3	65.7		53.2	137.7	164.7	55.9	90	119.9	101.9	111.7	134	144.8	124.2	87.8	94.1	42.9	42.9	94.3
Q4AE70	Histone-arginine methyltransferase CARM1 OS=Rattus norvegicus GN=Carm1 PE=1 SV=1	28	11	26	11	1	70.3	706	Carm1	156.8	54.7	122.8	65.7		124.9	154.7	165.6	145.2	42	47.2	57.9	76.8	171.2	97.5	14	141.4	25.3	155	155.6	25.5
A0A0G2K2P6	HBS1-like protein OS=Rattus norvegicus GN=Hbs1l PE=1 SV=1	34	15	38	15	1	74.8	657		159.8	90.6	83.9	65.7		151.9	129.9	261.2	114.1	40.4	103.7	67.1	94.6	87.3	46.5	62.4	104.9	145.4	23	22.5	145.2
F1LYZ8	Protein phosphatase 1, regulatory subunit 21 OS=Rattus norvegicus GN=Ppp1r21 PE=1 SV=3	32	18	35	18	1	88.3	816	Ppp1r21; RGD1565310	96	136.5	102	65.5		20.5	51.1	43.7	37	243.2	13.4	3.1	665.8	32.4	56.3	27.5	77.9	159	4.7	4.2	159.9
G3V640	Mitochondrial import inner membrane translocase subunit TIM44 OS=Rattus norvegicus GN=Timm44 PE=1 SV=1	45	18	62	18	1	51	1653	Timm44	43.6	103.4	187.5	65.5		33.9	157	32.3	33.4	65.6	97	281.2	52.9	138.8	150.6	136.1	176.5	26.1	95.9	96.2	26.6
P06757	Alcohol dehydrogenase 1 OS=Rattus norvegicus GN=Adh1 PE=1 SV=3	3	2	8	2	1	39.6	125	Adh1; Adh1c	53	246.5	35.1	65.4		296.7	1.7	12.1	7.7	2.8	302.7	6.6	892.5	3.7	2.7	15.5	11	10.1	1.5	18.7	14
B2RZ08	Putative uncharacterized protein RGD1563325_predicted OS=Rattus norvegicus GN=Tmem263 PE=1 SV=1	58	5	26	5	1	11.5	404	RGD1563325; Tmem263	123.1	181.9	29.6	65.4		11.4	714.8	32.2	145	101.6	100.4	69.5	113.9	111.3	30.7	8.8	7.1	25.6	51.2	50.4	26.2
D4AEH9	Amylo-1, 6-glucosidase, 4-alpha-glucanotransferase (Glycogen debranching enzyme, glycogen storage disease type III) (Predicted), isoform CRA_a OS=Rattus norvegicus GN=Agl PE=1 SV=1	44	51	166	51	1	174.2	3300	Agl	181.6	57.1	96	65.3		152.7	309.9	115.3	178.7	32.5	81.4	76.8	35.1	116.6	104.9	71.7	72.7	41.8	84	84	41.9
P62483	Voltage-gated potassium channel subunit beta-2 OS=Rattus norvegicus GN=Kcnab2 PE=1 SV=1	67	20	202	17	1	41	4311	Kcnab2	43.6	164.7	126.4	65.3		43.7	51.1	25.7	49.4	153.9	207.8	113	200.4	125.6	150.9	55.1	144.7	65.9	73.5	73.4	66
Q63151	Long-chain-fatty-acid--CoA ligase 3 OS=Rattus norvegicus GN=Acsl3 PE=1 SV=1	49	23	82	22	1	80.4	2253	Acsl3	54.1	125.9	154.7	65.2		21.3	62.8	29.9	142.4	181.9	93.8	77.8	108.4	113.1	130.9	117.2	143	15.8	173.1	173	15.4
D4A3M8	NCK adaptor protein 2 OS=Rattus norvegicus GN=Nck2 PE=1 SV=1	23	7	21	7	1	42.9	339	Nck2	119	113.2	102.6	65.2		97.9	131.3	13.3	107.4	24.1	344.3	70.1	135.6	65.7	77.6	186.6	100.9	86.2	36	36.7	86.5
G3V6P7	Myosin, heavy polypeptide 9, non-muscle OS=Rattus norvegicus GN=Myh9 PE=1 SV=1	49	89	426	69	1	226.3	9839	LOC100911597; Myh9; Myh9l1	94	214.2	26.7	65.1		94.9	42	84.1	49.1	135.8	103.1	640.1	157.6	18.7	17.8	9.6	34.6	82.4	24	23.9	82.4
P97629	Leucyl-cystinyl aminopeptidase OS=Rattus norvegicus GN=Lnpep PE=1 SV=1	5	5	12	5	1	117.1	130	Lnpep; LOC100912445; LOC108348118	21.9	141.5	171.5	65.1		85.7	35.2	2.6	2.8	123.4	64	59.9	63.5	196.4	58.6	82.2	72.6	2.3	374.7	374.5	1.6
D4ACG7	Copine 6 OS=Rattus norvegicus GN=Cpne6 PE=1 SV=2	59	28	116	27	1	61.7	2329	Cpne6	191.1	46.3	97.5	65		190.6	147.2	401.1	107.9	36.7	45	27.5	71.3	82.3	90.9	86.9	83.9	52.2	62.7	62.2	51.6
D3ZQG6	Tripartite motif-containing protein 2 OS=Rattus norvegicus GN=Trim2 PE=1 SV=2	60	34	252	6	1	81.4	6953	Trim2	208.6	34.6	91.9	65		34.3	3.5	185.1	250.2	2.4	31.9	5.5	120	25.5	48.2	542.4	3.9	170.3	3.6	2.8	170.4
F7EUJ8	Uncharacterized protein OS=Rattus norvegicus GN=C1qtnf4 PE=4 SV=1	43	9	17	9	1	35.1	293		85.9	149.4	99.7	65		843.7	75.5	13.3	8.7	28	157.1	109	20.8	48.4	78	28.1	8.4	84.1	6.9	6.5	83.3
A0A0G2JT23	Nuclear receptor-binding protein 2 OS=Rattus norvegicus GN=Nrbp2 PE=1 SV=1	11	4	15	4	1	57.3	292	Nrbp2	176.4	22	136.6	65		47.9	358.8	167.9	68.5	5.1	90.9	34.7	2.6	76.5	90.2	53.8	98.4	5.8	247.7	244.6	6.4
G3V7G9	Eukaryotic translation initiation factor 3, subunit 6 interacting protein OS=Rattus norvegicus GN=Eif3l PE=1 SV=2	30	9	25	9	1	45.1	745	Eif3l; Eif3s6ip	131.8	96.2	107.1	65		646.1	11	272.5	5.2	43.1	11.7	68.5	36.9	15.4	76.2	32	61.7	156.4	4.6	1.9	156.9
E9PSK7	Mitogen-activated protein kinase 8-interacting protein 3 OS=Rattus norvegicus GN=Mapk8ip3 PE=1 SV=2	20	20	91	15	1	145.6	1425		113.6	94.3	127.2	64.9		98	110	149.4	76.5	177.1	40	75.5	98.4	96.5	137.2	98.5	190.6	84.6	41.8	41.7	84.3
P61212	ADP-ribosylation factor-like protein 1 OS=Rattus norvegicus GN=Arl1 PE=1 SV=1	31	4	21	4	1	20.4	411	Arl1	104.2	61.9	169.1	64.9		180.2	341.3	13.6	34.2	47.2	40.7	46.1	60.6	124.4	130.5	117.9	203.4	108.1	22.2	22	107.7
P97829-2	Isoform 2 of Leukocyte surface antigen CD47 OS=Rattus norvegicus GN=Cd47	19	7	133	7	1	34.8	3683	Cd47	66.8	108.8	159.4	64.9		65.9	80.4	44.4	64.6	99.1	113.9	140.1	90	195.1	118	171.3	141.4	96	41.9	41.9	96.1
P53676	AP-3 complex subunit mu-1 OS=Rattus norvegicus GN=Ap3m1 PE=1 SV=1	53	15	45	13	1	47	894	Ap3m1	91.2	84.5	159.4	64.9		81	163.4	31	46.5	36.6	88.2	463.9	23.4	126.1	91.1	48.8	221.3	34.4	55.8	55.4	33.1
D3ZRH1	OXA1L, mitochondrial inner membrane protein OS=Rattus norvegicus GN=Oxa1l PE=1 SV=1	6	2	8	2	1	48	158	Oxa1l	7	114.4	213.7	64.9		5.6	5.4	3.6	7.9	303.3	70	91.7	87.3	291.1	96	341.7	56.2	93.5	25.3	27.6	93.8
Q6AZ73	Pleckstrin homology domain containing, family B (Evectins) member 1, isoform CRA_d OS=Rattus norvegicus GN=Plekhb1 PE=2 SV=1	34	5	27	5	1	21.3	263	Plekhb1	25.1	231.7	78.3	64.8		56.7	18.6	7.2	24.3	122	51.6	314.8	325.2	20.5	95.2	104.1	46	191	14.6	15.7	192.4
B5DFC8	Eukaryotic translation initiation factor 3 subunit C OS=Rattus norvegicus GN=Eif3c PE=1 SV=1	20	16	55	16	1	105.4	1019	Eif3c	206.6	72.7	55.9	64.8		293.6	188.7	80.5	230.8	84.7	63.6	123.7	58.2	32.6	69	61.2	52	65.6	65	65.3	65.6
P32551	Cytochrome b-c1 complex subunit 2, mitochondrial OS=Rattus norvegicus GN=Uqcrc2 PE=1 SV=2	70	31	588	31	1	48.4	15489	Uqcrc2	7.5	113.1	214.5	64.8		8	6.9	15.6	4.8	161.2	124.4	99.6	88.4	211.7	184.3	229	210.5	59	68.7	68.7	59.1
Q5U211	Sorting nexin-3 OS=Rattus norvegicus GN=Snx3 PE=1 SV=1	44	10	73	9	1	18.8	1202	Snx3	98.8	92.2	144.4	64.7		140.5	79.4	130.6	29.3	109.8	102.6	88	66.7	156.9	103.8	184	141.2	62.9	70.7	70.7	63
P50408	V-type proton ATPase subunit F OS=Rattus norvegicus GN=Atp6v1f PE=1 SV=1	90	12	126	12	1	13.4	2567	Atp6v1f	83.4	72.6	179.3	64.7		71.9	136.1	57.4	79.5	77.3	56	51.3	79	159.4	198.6	145.9	165.5	25.3	135.6	135.6	25.4
A0A0G2K6U1	Vesicle-fusing ATPase OS=Rattus norvegicus GN=Nsf PE=1 SV=1	89	81	1825	80	1	82.6	43159		82.2	101.3	151.9	64.7		75.7	90	75.8	99.6	102.9	116	66.4	100.7	158.5	164.6	143	146.9	67.4	62.6	62.6	67.5
Q6P6T4	Echinoderm microtubule-associated protein-like 2 OS=Rattus norvegicus GN=Eml2 PE=1 SV=1	36	17	72	17	1	70.7	1462	Eml2	173.5	64.4	97.4	64.7		144.5	182.8	53.4	316.9	51	71.3	46.4	74.6	84.7	98.2	74.5	118.7	107.1	34.3	33.8	107.8
D3ZQL8	Pumilio 2 (Drosophila) OS=Rattus norvegicus GN=Pum2 PE=1 SV=2	5	3	3	3	1	113.7	34	Pum2	68.3	239	28	64.7		27.9	7.6	988.7	10.2	277.7	21.8	23.1	150.6	11.4	14.4	2.9	4.2	18.4	17.5	9.1	14.6
O54701	Sodium/potassium/calcium exchanger 2 OS=Rattus norvegicus GN=Slc24a2 PE=1 SV=1	10	5	22	1	1	74.6	210	Slc24a2	90.5	118.5	126.4	64.6		1	30.4	9.1	438.9	18.7	21.4	22.1	778.4	32.7	150.7	16.5	12.1	34.4	8.3	8.3	17.1
P15999	ATP synthase subunit alpha, mitochondrial OS=Rattus norvegicus GN=Atp5a1 PE=1 SV=2	76	61	2618	61	1	59.7	88124	Atp5a1	6.7	145.7	183	64.6		8.5	6.4	6.7	5.1	143.9	126.8	142.6	143.6	169.3	168.4	233.4	190.8	68.8	58.5	58.5	68.8
Q9WTW8	Solute carrier family 23 member 2 OS=Rattus norvegicus GN=Slc23a2 PE=1 SV=2	12	6	12	6	1	70	161	Slc23a2	48	45.6	241.8	64.5		26.7	47.7	36.8	29.8	425.6	35.9	22	27.5	129.8	98.5	213.9	287.1	91.9	24	20.5	82.3
P09606	Glutamine synthetase OS=Rattus norvegicus GN=Glul PE=1 SV=3	73	30	829	30	1	42.2	17499	Glul	100	90.6	144.8	64.5		95.3	105	76.7	146.4	93.4	87.9	97.2	56.4	154.1	159.2	136.2	132.2	57.2	72.8	72.8	57.3
D3ZAA9	MAGUK p55 subfamily member 2 OS=Rattus norvegicus GN=Mpp2 PE=1 SV=2	57	26	178	23	1	61.5	3752	Mpp2	79.4	123.8	132.4	64.4		99.6	75.1	79.3	63.5	124.9	151.1	47.8	116.1	144	112.8	115.2	171.5	115.9	33.9	33.6	115.7
A0A0G2K719	DEAD-box helicase 3, X-linked OS=Rattus norvegicus GN=Ddx3x PE=1 SV=1	46	25	145	4	1	73.1	3651	Ddx3x	201.8	122.2	11.7	64.4		166.5	76.4	117	253.4	120.8	196.9	59.1	23.3	6	22.5	3.8	10.8	264.9	7.5	6	265.1
O88321	Antisecretory factor OS=Rattus norvegicus GN=Psmd4 PE=1 SV=1	36	8	57	8	1	41	1366	Psmd4	190.1	63.7	82	64.3		123.3	283.7	194	55.2	46.2	138.2	28.2	58.2	65.1	96.4	45.5	68.3	184.1	14.7	14.9	184.1
M0RDK9	Acyl-CoA dehydrogenase family, member 8 OS=Rattus norvegicus GN=Acad8 PE=1 SV=2	26	10	30	10	1	45.1	389		47.2	149	139.5	64.3		83.2	14.9	129.5	12.1	103.1	119.9	397.1	99.9	154	45.7	168.6	70.4	34.7	66.6	66.2	34
Q5BJR4	Protein prune homolog 2 OS=Rattus norvegicus GN=Prune2 PE=1 SV=1	22	4	19	4	1	37	116	Prune2	160.1	42.2	133.5	64.3		142.9	109.7	125.2	6.5	65.7	31.4	30.4	23.6	283.1	117.4	81.4	51.1	4.9	260.3	257.9	8.6
D3Z937	High mobility group 20A OS=Rattus norvegicus GN=Hmg20a PE=1 SV=1	14	3	6	3	1	39.9	84	Hmg20a	15.2	296.9	23.7	64.2		6.3	42.4	1.5	8	696.7	52.7	38.6	364.9	10.2	121	12.1	6.6	6.3	110.9	113.6	8.1
D3ZKT8	HD domain containing 2 (Predicted), isoform CRA_b OS=Rattus norvegicus GN=Hddc2 PE=1 SV=1	37	5	9	5	1	23	199	Hddc2	255.8	32.6	47.4	64.2		777.8	157.5	16.1	143.5	14.7	43.2	14.4	25	91.1	16.6	8.9	46.6	13.1	113.9	108.5	9
D3ZQP6	Sema domain, immunoglobulin domain (Ig), and GPI membrane anchor, (Semaphorin) 7A (Predicted) OS=Rattus norvegicus GN=Sema7a PE=3 SV=1	31	16	59	16	1	75.1	772	Sema7a	67.1	123	145.7	64.2		47.8	48.2	56.3	228.3	81.1	78.7	112.4	121	109.4	163.3	90.2	117	157.6	15.4	15.8	157.6
A0A0G2JY22	Disco-interacting protein 2 homolog B OS=Rattus norvegicus GN=Dip2b PE=1 SV=1	25	28	76	25	1	170.8	1606	LOC100912851; Dip2b	163.3	113.5	59.1	64.1		107.6	106.5	183.9	220.7	223.7	90.6	94.5	101.1	52.7	49.2	106.1	30.3	76.9	39.6	39.5	76.9
Q4V8B2	DCN1-like protein 3 OS=Rattus norvegicus GN=Dcun1d3 PE=2 SV=1	10	2	3	2	1	34.3	38	Dcun1d3	51.2	92.1	192.7	64		17.5	12.5	34.7	69.9	531.5	39.2	29.4	49.9	355.1	5.4	289.5	29.6	4.8	41.5	22.8	66.7
D4AAL4	Adhesion G protein-coupled receptor L3 OS=Rattus norvegicus GN=Adgrl3 PE=1 SV=3	18	23	89	23	1	172.3	1820		34.5	135.3	166.2	64		113.8	41.6	25.5	24.6	209.5	57.4	98.3	165.3	133.1	177.3	157	156.3	61.4	59.2	58.4	61.4
M0RA26	Ribosomal protein S27-like OS=Rattus norvegicus GN=LOC100362987 PE=3 SV=1	38	3	32	3	1	9.5	846	LOC100362987	145.3	65.6	125.2	63.9		164.8	146.9	135.7	99.1	94	120.5	22.3	43.3	152.2	100	126.9	116.6	38.4	100.3	100.5	38.5
P01015	Angiotensinogen OS=Rattus norvegicus GN=Agt PE=1 SV=1	31	10	29	10	1	51.9	891	Agt	197.6	38.5	100	63.9		797.1	87.2	50.8	151.9	21	36.5	21.6	23.3	59.1	59	36	57.5	16.8	82.7	83.1	16.6
F1LRA6	Metabotropic glutamate receptor 8 OS=Rattus norvegicus GN=Grm8 PE=3 SV=3	8	5	14	4	1	101.6	131	Grm8	24.7	22.4	289	63.9		17.7	29.1	18.9	6.6	22	59.3	12.4	10.8	26.2	374.6	121.4	584.6	6.5	150.7	143.8	15.5
O08658	Nuclear pore complex protein Nup88 OS=Rattus norvegicus GN=Nup88 PE=1 SV=1	9	4	7	4	1	83.5	146	Nup88	65.4	197.3	73.6	63.8		52.6	36.3	28.6	24.4	34.8	162.5	58.1	777.6	42.5	29.5	192.9	30.9	26.4	37.4	16.2	49.3
A0A0G2K543	C2 calcium-dependent domain-containing 5 OS=Rattus norvegicus GN=C2cd5 PE=1 SV=1	13	10	21	10	1	118.9	359	C2cd5; RGD1304592	40.3	43.8	252.2	63.7		14.5	218.2	40	20.2	26.5	329.7	30.2	31.7	183.5	213	172.8	118.9	27	73.5	72.5	27.9
P17220	Proteasome subunit alpha type-2 OS=Rattus norvegicus GN=Psma2 PE=1 SV=3	55	10	122	10	1	25.9	3734	Psma2	196.1	57.9	82.3	63.7		137.9	240.4	169.1	216.9	46.6	91.3	24.5	68.7	73.3	88.1	64.7	129.4	66.6	58.1	57.8	66.7
Q5GFD9	Protein IMPACT OS=Rattus norvegicus GN=Impact PE=1 SV=1	63	19	149	19	1	36	3615	Impact	135	69.1	132.2	63.7		205.4	135.8	94.4	130.2	74.1	62.5	22.6	84.8	125.2	176.9	135.5	92.4	47.9	82.3	82.5	47.6
B0BN86	Transmembrane protein 11, mitochondrial OS=Rattus norvegicus GN=Tmem11 PE=2 SV=1	29	5	38	5	1	21.3	541	Tmem11	12.3	123.2	200.9	63.6		0.8	8.4	113.9	16.2	59.3	109.8	203.4	123.2	180.7	140.4	204	199.1	65.9	54.2	54.7	65.9
Q641Y0	Dolichyl-diphosphooligosaccharide--protein glycosyltransferase 48 kDa subunit OS=Rattus norvegicus GN=Ddost PE=2 SV=1	53	14	76	14	1	48.9	1736	Ddost	55.4	122.7	158.3	63.5		53	85.4	54.2	26.7	118.4	119.1	127.6	105.3	127.9	133	176.4	219.6	47.1	79.2	79.4	47.7
A0A0G2K5C9	Selenoprotein I OS=Rattus norvegicus GN=Selenoi PE=1 SV=1	13	4	14	4	1	45	327		9.8	46	280.7	63.5		16.2	7.4	3.9	4.5	62	12.2	60.8	4.5	303.2	143.8	192.4	136.8	4.4	322.1	322	3.7
A0A0G2K0W9	Proteasome subunit alpha type OS=Rattus norvegicus GN=Psma7 PE=1 SV=1	64	14	106	14	1	27.8	2552	Psma7	144.5	75	117.2	63.3		166.5	97.5	153.5	131.7	46	68.9	105.9	79.1	160.8	85.1	156.2	74.3	39.9	97.4	97.4	39.8
P07861	Neprilysin OS=Rattus norvegicus GN=Mme PE=1 SV=2	16	9	12	9	1	85.7	211	Mme	101.1	44.8	190.8	63.3		193	188.8	14.8	38.3	15.1	44.3	60	32	184	210.9	35.4	140	209.7	13.5	9.2	210.9
[truncated: 3,147 more rows]

## Sheet: Supplementary Data 2
Accession	Description	Coverage	# Peptides	# PSMs	# Unique Peptides	# Protein Groups	# Razor Peptides	# AAs	MW [kDa]	Score Mascot
[truncated: 7,227 more rows]

[truncated: 1 more sheets: Supplementary Data 3]
